# Supplementary material for: Four types of adenine-related RNA modification writers -mediated molecular subtypes contribute to predicting clinical outcomes and treatment options in bladder cancer
Source: Front Immunol. 2023 Aug 11;14:1152806. doi: 10.3389/fimmu.2023.1152806 (PMC10450768; doi:10.3389/fimmu.2023.1152806)
Supplement: Supplementary Table 1 — A-P: (A) Datasets included in this study; (B) Basic information of TCGA-BLCA dataset; (C) Basic information of clinical sample dataset; (D) Basic information of E-MTAB-4321 dataset; (E) Basic information of GSE32894 dataset; (F) Basic information of GSE48075 dataset; (G) Basic information of IMvigor210 dataset; (H) Basic information of TCGA Pan-Cancer dataset; (I) Basic information of GSE78220 dataset; (J) Basic information of GSE135222 dataset; (K) Basic information of Nathanson2017 pre dataset; (L) Basic information of Nathanson2017 post dataset; (M) Basic information of Gide2019 dataset; (N) Basic information of GSE100797 dataset; (O) Basic information of Riaz2017_Naive dataset; (P) Basic information of Riaz2017_Prog dataset. TCGA, The Cancer Genome Atlas; BLCA, bladder cancer. [file Table_1.xlsx]

## Sheet: A
Datasets included in this study
Accession number /Source	Cancer	Therapy	Platform	Number of samples	Survival data
TCGA-BLCA	BLCA	/	Illumina RNAseq	400	OS
clinical sample	BLCA	/	Arraystar Human mRNA	60	OS
E-MTAB-4321	BLCA	/	Illumina RNAseq	476	PFS
GSE48075	BLCA	/	Illumina HumanHT-12 V3.0 expression beadchip	73	OS
GSE32894	BLCA	/	Illumina HumanHT-12 V3.0 expression beadchip	224	OS
IMvigor210	BLCA	Anti-PD-L1: atezolizumab	Illumina RNAseq	348	OS
TCGA Pan-Cancer cohort	Pan-Cancer	/	Illumina RNAseq	10122	OS
GSE78220	Melanoma	Anti-PD-1: pembrolizumab, nivolumab	Illumina HiSeq 2000 (Homo sapiens)	26	OS
GSE135222	Lung cancer	Anti-PD-1 and anti-PD-L1	Illumina HiSeq 2500 (Homo sapiens)	27	PFS
Nathanson2017 pre	Melanoma	Samples were collected before received anti-CTLA4 therapy	Illumina TruSeq mRNA Library Kit (v2)	9	OS
Nathanson2017 post	Melanoma	Anti-CTLA4	Illumina TruSeq mRNA Library Kit (v2)	15	OS
Gide2019	Melanoma	Anti-PD-1 monotherapy or combined anti-PD-1 and anti-CTLA-4	Illumina HiSeq 2500 (Homo sapiens)	51	OS PFS
GSE100797	Melanoma	adoptive T cell therapy	Illumina HiSeq 2500 (Homo sapiens)	25	OS PFS
Riaz2017_Naive	Melanoma	Anti-CTLA4 and anti-PD-1:nivolumab, ipilimumab	Illumina Genome Analyzer	25	OS PFS
Riaz2017_Prog	Melanoma	Anti-CTLA4 and anti-PD-1:nivolumab, ipilimumab	Illumina Genome Analyzer	26	OS PFS

## Sheet: B
Basic information of TCGA-BLCA dataset
Patient.ID	Survival Months	Status	Age	Gender	BMI	Smoking	Histology	Stage	Grade	pM	pN	pT	LVI	Neoadjuvant_treatment	Radiotherapy
TCGA-2F-A9KO-01A	24.4667	Dead	63	male	21.7181	yes	Non-Papillary	Stage iv	High Grade	M0	N1	T3	NO	No	NO
TCGA-2F-A9KP-01A	12.1333	Dead	66	male	37.5766	yes	Non-Papillary	Stage iv	High Grade	MX	N2	T3a	NA	No	NA
TCGA-2F-A9KQ-01A	96.2	Alive	69	male	25.5102	yes	Non-Papillary	Stage iii	High Grade	M0	N0	T3a	YES	No	NO
TCGA-2F-A9KR-01A	106.1	Dead	59	female	25.8264	yes	Non-Papillary	Stage iii	High Grade	M0	N0	T3a	YES	No	NO
TCGA-2F-A9KT-01A	78.4	Alive	83	male	24.6914	yes	Non-Papillary	Stage ii	High Grade	M0	N0	T2b	NO	No	NO
TCGA-2F-A9KW-01A	8.46667	Dead	67	female	25.0995	yes	Non-Papillary	Stage iii	High Grade	MX	N0	T3b	NO	No	NO
TCGA-4Z-AA7M-01A	16.5	Alive	65	male	20.3804	yes	Non-Papillary	Stage iii	High Grade	M0	N0	T3a	NO	No	NO
TCGA-4Z-AA7N-01A	45.5667	Dead	65	male	30.4218	yes	Non-Papillary	Stage iii	High Grade	M0	N0	T3a	YES	No	YES
TCGA-4Z-AA7O-01A	17.0667	Alive	64	male	25.7657	yes	Papillary	Stage ii	High Grade	M0	N0	T2a	YES	No	NO
TCGA-4Z-AA7Q-01A	17	Dead	79	male	24.1672	yes	Non-Papillary	Stage iii	High Grade	M0	NX	T3a	NO	No	NA
TCGA-4Z-AA7R-01A	17.4	Dead	73	male	25.0399	yes	Papillary	Stage iv	High Grade	M0	N0	T4b	YES	No	NO
TCGA-4Z-AA7S-01A	35.4667	Dead	66	male	NA	yes	Non-Papillary	Stage iii	High Grade	M0	N0	T4a	NO	No	NA
TCGA-4Z-AA7W-01A	28	Alive	55	male	24.3141	yes	Non-Papillary	Stage ii	High Grade	M0	N0	T2a	NO	No	NO
TCGA-4Z-AA7Y-01A	50.7333	Alive	60	male	28.306	yes	Papillary	Stage ii	High Grade	M0	N0	T2a	NO	No	NO
TCGA-4Z-AA80-01A	0.633333	Dead	73	male	29.0367	yes	Papillary	Stage ii	High Grade	M0	N0	T2a	NO	No	NA
TCGA-4Z-AA81-01A	42.3333	Dead	80	male	26.9896	yes	Papillary	Stage ii	High Grade	M0	N0	T2b	NO	No	NO
TCGA-4Z-AA82-01A	51.8667	Dead	59	male	19.6927	yes	Non-Papillary	Stage iv	High Grade	M0	N1	T2a	NO	No	NO
TCGA-4Z-AA83-01A	67.4667	Alive	52	male	30.1592	yes	Papillary	Stage ii	High Grade	M0	N0	T2a	NO	No	NO
TCGA-4Z-AA84-01A	15.3333	Alive	61	male	22.8625	yes	Papillary	Stage iv	High Grade	M1	N2	T3a	YES	No	NA
TCGA-4Z-AA86-01A	10.3667	Dead	66	male	NA	yes	Non-Papillary	Stage iv	High Grade	M0	N1	T3a	YES	No	NO
TCGA-4Z-AA87-01A	48.4667	Alive	72	male	21.6441	yes	Non-Papillary	Stage iii	High Grade	M0	N0	T4a	NO	No	NO
TCGA-4Z-AA89-01A	34.3	Alive	60	male	31.4359	yes	Papillary	Stage iv	High Grade	M0	N0	T4b	NA	No	NO
TCGA-5N-A9KI-01A	2.53333	Dead	76	female	22.4059	yes	Non-Papillary	Stage iii	High Grade	MX	NX	T4	YES	No	NA
TCGA-5N-A9KM-01A	17.6667	Dead	73	female	24.977	yes	Non-Papillary	Stage iii	High Grade	MX	N0	T4a	NO	No	NA
TCGA-BL-A0C8-01A	40.6333	Alive	73	male	42.4189	yes	Non-Papillary	Stage i	High Grade	M0	NX	T1	NA	No	NO
TCGA-BL-A13I-01A	7.43333	Dead	57	female	20.6905	yes	Non-Papillary	Stage iii	High Grade	M0	N0	T3	NA	No	NO
TCGA-BL-A13J-01A	2.7	Dead	65	male	22.9854	yes	Papillary	Stage iv	High Grade	M0	N2	T4	YES	No	NO
TCGA-BL-A3JM-01A	6.83333	Dead	62	male	22.5769	yes	NA	Stage iii	High Grade	M0	N0	T3	YES	No	NO
TCGA-BL-A5ZZ-01A	12.5667	Alive	80	female	26.7229	yes	Papillary	Stage iii	High Grade	MX	N0	T4a	YES	No	NO
TCGA-BT-A0S7-01A	6.66667	Dead	75	male	NA	yes	Non-Papillary	Stage iii	High Grade	MX	N0	T4a	NA	No	NO
TCGA-BT-A0YX-01A	13.3333	Dead	70	female	NA	yes	Non-Papillary	Stage iii	High Grade	M0	N0	T3b	YES	No	NO
TCGA-BT-A20J-01A	19.3	Dead	75	male	NA	yes	Non-Papillary	Stage ii	High Grade	MX	N0	T2b	NO	No	NO
TCGA-BT-A20N-01A	26.5	Dead	72	male	NA	yes	Non-Papillary	Stage iii	High Grade	MX	N0	T3a	NA	No	NO
TCGA-BT-A20O-01A	12.3333	Dead	75	male	NA	no	Non-Papillary	Stage iii	High Grade	MX	N0	T3a	NA	No	NO
TCGA-BT-A20P-01A	18.1333	Dead	81	female	NA	yes	Non-Papillary	Stage iii	High Grade	M0	N0	T3a	NA	No	NO
TCGA-BT-A20Q-01A	19.7667	Dead	73	male	NA	yes	Non-Papillary	Stage iv	High Grade	M0	N2	T3b	NA	No	NO
TCGA-BT-A20R-01A	5.13333	Dead	79	female	NA	yes	Non-Papillary	Stage iv	High Grade	M0	N1	T3b	NA	No	NO
TCGA-BT-A20T-01A	15.1	Dead	63	male	NA	yes	Non-Papillary	Stage iv	High Grade	M0	N1	T3b	NA	No	NO
TCGA-BT-A20U-01A	15.1667	Dead	70	female	NA	yes	Non-Papillary	Stage iii	High Grade	M0	N0	T3a	NA	No	NO
TCGA-BT-A20V-01A	5.13333	Dead	59	female	NA	no	Non-Papillary	Stage iv	High Grade	M0	N2	T4a	NA	No	NO
TCGA-BT-A20W-01A	8.46667	Dead	71	male	NA	no	Non-Papillary	Stage ii	High Grade	M0	N0	T2b	NA	No	NO
TCGA-BT-A20X-01A	8.36667	Dead	56	male	NA	no	Non-Papillary	Stage iv	High Grade	M0	N2	T4a	NA	No	NO
TCGA-BT-A2LA-01A	17.4	Alive	54	male	NA	yes	Non-Papillary	Stage iii	High Grade	M0	N0	T3a	NO	No	NO
TCGA-BT-A2LB-01A	16.4	Dead	73	female	NA	yes	Non-Papillary	Stage iii	High Grade	M0	N0	T3a	NA	No	NO
TCGA-BT-A2LD-01A	20.7667	Dead	78	female	38.5788	yes	Non-Papillary	Stage iv	High Grade	M0	N1	T3a	YES	No	NO
TCGA-BT-A3PH-01A	4.73333	Dead	76	male	NA	yes	Non-Papillary	Stage iv	High Grade	MX	N2	T3b	YES	No	NA
TCGA-BT-A3PJ-01A	26.3	Alive	76	male	NA	yes	Papillary	Stage iii	High Grade	M0	N0	T3b	NO	No	NO
TCGA-BT-A3PK-01A	10.1	Dead	80	male	27.7778	yes	Papillary	Stage ii	High Grade	MX	N0	T2b	NO	No	NO
TCGA-BT-A42C-01A	29.1	Alive	64	male	25.5367	yes	Papillary	Stage ii	High Grade	M0	N0	NA	NO	No	NO
TCGA-BT-A42E-01A	36.9333	Alive	74	male	28.7197	yes	Non-Papillary	Stage iii	High Grade	M0	N0	T3a	YES	No	NO
TCGA-BT-A42F-01A	28.8	Alive	64	male	31.4815	yes	Non-Papillary	Stage iv	High Grade	MX	N1	T4a	YES	No	NO
TCGA-C4-A0EZ-01A	9.1	Dead	69	female	26.6097	yes	Non-Papillary	Stage iv	High Grade	M1	N1	T3a	NA	No	NO
TCGA-C4-A0F0-01A	1.96667	Alive	60	male	23.8884	yes	Non-Papillary	Stage ii	High Grade	M0	N0	T2b	NA	No	NA
TCGA-C4-A0F1-01A	2.96667	Alive	71	male	26.4721	yes	Non-Papillary	Stage iii	High Grade	M0	N0	T3b	NA	No	NA
TCGA-C4-A0F6-01A	23.3333	Alive	82	female	23.5294	yes	Non-Papillary	Stage iii	High Grade	M0	N0	T3b	NA	No	NA
TCGA-C4-A0F7-01A	2.06667	Dead	77	male	23.6614	yes	Non-Papillary	Stage iv	High Grade	M0	N2	T4b	NA	No	NA
TCGA-CF-A1HR-01A	12.9667	Alive	62	male	20.6193	yes	Non-Papillary	Stage iii	High Grade	M0	N0	T3	NA	No	NO
TCGA-CF-A1HS-01A	12.7333	Alive	75	female	21.9261	yes	Non-Papillary	Stage iii	High Grade	M0	N0	T3	NA	No	NO
TCGA-CF-A27C-01A	14.1667	Alive	52	male	20.4152	yes	Papillary	Stage iii	High Grade	M0	N0	T3	NA	No	YES
TCGA-CF-A3MF-01A	12.7667	Alive	34	male	NA	yes	Papillary	Stage iii	Low Grade	M0	N0	T3	NA	No	YES
TCGA-CF-A3MG-01A	12.3	Alive	48	male	20.2449	yes	Papillary	Stage ii	Low Grade	M0	N0	T2	NA	No	NO
TCGA-CF-A3MH-01A	13.2667	Alive	75	male	21.6713	yes	Papillary	Stage ii	Low Grade	M0	N0	T2	NA	No	YES
TCGA-CF-A3MI-01A	12.3333	Alive	62	male	24.2188	yes	Papillary	Stage ii	Low Grade	M0	N0	T2	NA	No	NO
TCGA-CF-A47S-01A	11.1	Alive	41	male	21.2953	yes	Papillary	Stage ii	Low Grade	M0	N0	T2	NA	No	YES
TCGA-CF-A47T-01A	12.8333	Dead	58	female	22.4766	yes	Papillary	Stage ii	Low Grade	M0	N0	T2	NA	No	YES
TCGA-CF-A47V-01A	12.6333	Alive	52	male	20.1771	yes	Papillary	Stage ii	High Grade	M0	N0	T2	NA	No	YES
TCGA-CF-A47W-01A	12.2667	Alive	42	male	21.0077	yes	Papillary	Stage ii	Low Grade	M0	N0	T2	NA	No	NO
TCGA-CF-A47X-01A	12.8	Alive	60	male	20.2449	yes	Papillary	Stage ii	Low Grade	M0	N0	T2	NA	No	YES
TCGA-CF-A47Y-01A	12.4333	Alive	55	male	23.5294	yes	Papillary	Stage ii	Low Grade	M0	N0	T2	NA	No	NO
TCGA-CF-A5U8-01A	13.3	Alive	59	male	19.6283	yes	Papillary	Stage ii	Low Grade	M0	N0	T2	NA	No	NO
TCGA-CF-A5UA-01A	12.1667	Alive	67	male	17.9931	yes	Papillary	Stage ii	Low Grade	M0	N0	T2	NA	No	NO
TCGA-CF-A7I0-01A	12.2667	Alive	54	male	20.3223	yes	Papillary	Stage ii	Low Grade	M0	N0	T2	NA	No	NO
TCGA-CF-A8HX-01A	11.5	Alive	55	female	23.9224	yes	Papillary	Stage ii	High Grade	M0	N0	T2	NA	No	NO
TCGA-CF-A8HY-01A	11.5	Alive	59	male	21.7994	yes	Papillary	Stage ii	High Grade	M0	N0	T2	YES	No	NO
TCGA-CF-A9FF-01A	12.0333	Alive	52	male	19.3625	yes	Papillary	Stage ii	High Grade	M0	N0	T2	YES	No	NO
TCGA-CF-A9FL-01A	18.8333	Dead	85	male	16.5289	yes	Papillary	Stage iii	High Grade	M0	N0	T3b	YES	No	NO
TCGA-CF-A9FM-01A	13.2667	Alive	50	male	19.4674	yes	Papillary	Stage i	High Grade	M0	N0	T1	YES	No	NO
TCGA-CU-A0YN-01A	13.1	Dead	60	male	21.2726	yes	Non-Papillary	Stage iii	High Grade	M0	N0	T3a	NA	No	NO
TCGA-CU-A0YO-01A	4.96667	Dead	84	male	NA	yes	Non-Papillary	Stage iv	High Grade	MX	N2	T3a	YES	No	NO
TCGA-CU-A0YR-01A	15.3333	Dead	83	male	23.8511	yes	Non-Papillary	Stage iv	High Grade	M0	N2	T2	YES	No	NO
TCGA-CU-A3KJ-01A	18.7333	Alive	75	male	23.9395	yes	Non-Papillary	Stage iii	High Grade	M0	N0	T3b	NO	No	NO
TCGA-CU-A3QU-01A	5.26667	Alive	58	male	29.0688	yes	Non-Papillary	Stage iv	High Grade	M0	N1	T2b	YES	No	NO
TCGA-CU-A3YL-01A	30.2	Alive	67	male	29.0253	yes	Papillary	Stage iii	High Grade	M0	N0	T4a	NO	No	YES
TCGA-CU-A5W6-01A	1.86667	Dead	70	male	26.449	yes	Non-Papillary	Stage iii	High Grade	M0	N0	T4a	YES	No	NA
TCGA-CU-A72E-01A	13.7667	Dead	76	male	42.284	yes	Non-Papillary	Stage iv	High Grade	M0	N2	T3b	YES	Yes	NO
TCGA-DK-A1A3-01A	22.1667	Dead	60	male	22.694	yes	NA	Stage iv	High Grade	M0	N2	T3	YES	No	NA
TCGA-DK-A1A5-01A	2.16667	Dead	79	male	22.0386	yes	Non-Papillary	Stage ii	High Grade	M0	N0	T2b	YES	No	NO
TCGA-DK-A1A6-01A	67.3333	Alive	53	male	32.7141	yes	Non-Papillary	Stage iv	High Grade	M0	N1	T2a	YES	No	NO
TCGA-DK-A1A7-01A	18.6667	Alive	67	female	21.9138	yes	Non-Papillary	Stage iv	High Grade	M0	N2	T3	YES	No	NO
TCGA-DK-A1AA-01A	19.2667	Alive	57	male	32.552	yes	Papillary	Stage iii	High Grade	M0	N0	T3	NA	No	NO
TCGA-DK-A1AB-01A	16.9333	Dead	74	female	33.9125	yes	Non-Papillary	Stage iv	High Grade	M0	N2	T4a	YES	No	NO
TCGA-DK-A1AC-01A	132.7	Alive	72	male	27.4302	yes	Non-Papillary	Stage iii	High Grade	M0	N0	T3b	NA	No	NO
TCGA-DK-A1AD-01A	114	Alive	69	male	26.0524	no	Non-Papillary	Stage iv	High Grade	M0	N2	T3b	NO	No	NO
TCGA-DK-A1AE-01A	16.3667	Alive	84	male	20.8828	yes	Non-Papillary	Stage iii	High Grade	M0	N0	T3	YES	No	NO
TCGA-DK-A1AF-01A	17.8667	Alive	84	female	28.2635	yes	Non-Papillary	Stage iv	High Grade	M0	N2	T3	YES	No	NO
TCGA-DK-A1AG-01A	15.8333	Alive	65	male	26.0388	yes	Papillary	Stage iii	High Grade	M0	N0	T3	NA	No	NO
TCGA-DK-A2HX-01A	47.3333	Dead	80	female	24.2954	yes	Non-Papillary	Stage iv	High Grade	M0	N2	T3	YES	No	NA
TCGA-DK-A2I1-01A	18.2	Alive	73	female	32.2058	yes	Papillary	Stage ii	High Grade	M0	N0	T2b	YES	No	NO
TCGA-DK-A2I2-01A	7.9	Dead	63	female	29.6665	yes	Non-Papillary	Stage iv	High Grade	M0	N3	T3	YES	No	NO
TCGA-DK-A2I4-01A	127.833	Alive	79	male	31.7451	yes	Papillary	Stage iii	High Grade	M0	N0	T3b	NA	No	NO
TCGA-DK-A2I6-01A	88.5333	Alive	81	male	27.9321	yes	Non-Papillary	Stage iv	High Grade	M0	N1	T2b	YES	No	NO
TCGA-DK-A3IK-01A	4.86667	Dead	87	male	26.6472	yes	Papillary	Stage iv	High Grade	M0	N2	T3	YES	No	NA
TCGA-DK-A3IL-01A	13.7667	Dead	79	female	28.5156	yes	Non-Papillary	Stage iv	High Grade	M0	N2	T3	NA	No	NA
TCGA-DK-A3IM-01A	8.26667	Dead	76	male	30.2114	yes	Papillary	Stage iii	High Grade	M0	N0	T3	NA	No	NA
TCGA-DK-A3IN-01A	8.33333	Dead	72	male	32.2762	yes	Papillary	Stage iii	High Grade	M0	N0	T4a	NA	No	NO
TCGA-DK-A3IQ-01A	17.9667	Dead	74	male	25.193	yes	Papillary	Stage iii	High Grade	M0	N0	T3	NA	No	NO
TCGA-DK-A3IS-01A	50.9667	Alive	68	male	23.8783	yes	Papillary	Stage ii	High Grade	M0	N0	T2a	NA	No	NO
TCGA-DK-A3IT-01A	21.6	Alive	62	male	33.5765	yes	Non-Papillary	Stage iii	High Grade	M0	N0	T3	NA	No	NO
TCGA-DK-A3IU-01A	23.5333	Dead	58	male	31.4024	yes	NA	Stage ii	High Grade	M0	N0	T2b	NA	No	NO
TCGA-DK-A3IV-01A	9.8	Dead	60	male	28.867	yes	Non-Papillary	Stage ii	High Grade	M0	NX	NA	NA	No	NO
TCGA-DK-A3WW-01A	21.1	Alive	57	male	24.5693	yes	Papillary	Stage iii	High Grade	M0	N0	T3	NO	No	NO
TCGA-DK-A3WX-01A	10.7	Dead	67	female	28.0404	yes	Non-Papillary	Stage iii	High Grade	M0	N0	T3	YES	No	NO
TCGA-DK-A3WY-01A	165.567	Alive	67	female	27.8876	yes	Non-Papillary	Stage iii	High Grade	M0	N0	T3	NO	No	NO
TCGA-DK-A3X1-01A	66.9667	Alive	78	female	NA	yes	Non-Papillary	Stage iii	High Grade	M0	N0	T3	NO	No	NO
TCGA-DK-A3X2-01A	18.2333	Dead	85	male	NA	yes	Papillary	Stage iv	High Grade	M0	N2	T3	YES	No	NO
TCGA-DK-A6AV-01A	65.0667	Alive	82	female	23.8054	yes	Papillary	Stage ii	High Grade	M0	N0	T2a	NO	No	NO
TCGA-DK-A6AW-01A	54.0333	Alive	70	male	31.7418	yes	Non-Papillary	Stage ii	High Grade	M0	N0	T2a	NO	No	NO
TCGA-DK-A6B0-01A	77.6667	Alive	61	male	28.3266	yes	Papillary	Stage ii	High Grade	M0	N0	T2b	NO	No	NO
TCGA-DK-A6B1-01A	68.3	Alive	67	male	29.6399	yes	Papillary	Stage ii	High Grade	M0	N0	T2a	NO	No	NO
TCGA-DK-A6B2-01A	15.9	Alive	70	male	34.1537	yes	Non-Papillary	Stage iv	High Grade	M0	N1	T3	YES	No	NO
TCGA-DK-A6B5-01A	51.4	Alive	45	male	29.321	yes	Non-Papillary	Stage iv	High Grade	M0	N2	T4a	YES	No	NO
TCGA-DK-A6B6-01A	37.1667	Alive	57	male	34.0203	yes	Papillary	Stage ii	High Grade	MX	NX	NA	NA	No	NO
TCGA-DK-AA6L-01A	38.7667	Dead	48	male	37.9839	yes	Non-Papillary	Stage iv	High Grade	MX	N1	T3	NA	No	NA
TCGA-DK-AA6M-01A	52.7333	Alive	64	female	29.6665	no	Non-Papillary	Stage ii	High Grade	M0	N0	T2	NA	No	NO
TCGA-DK-AA6P-01A	15.2333	Alive	72	female	26.4381	yes	Papillary	Stage ii	High Grade	M0	N0	NA	NA	No	NA
TCGA-DK-AA6Q-01A	13.7667	Dead	61	female	25.6369	yes	Non-Papillary	Stage iv	High Grade	M0	N1	T3	YES	No	NA
TCGA-DK-AA6R-01A	168.033	Alive	68	male	24.4418	yes	Non-Papillary	Stage iv	High Grade	M0	N1	T4	YES	No	NO
TCGA-DK-AA6S-01A	168.333	Alive	60	male	34.6021	yes	Non-Papillary	Stage iii	High Grade	M0	N0	T3b	YES	No	YES
TCGA-DK-AA6T-01A	19.0667	Alive	63	male	21.5451	yes	Non-Papillary	Stage ii	High Grade	M0	N0	NA	NO	No	YES
TCGA-DK-AA6U-01A	19.2667	Alive	64	male	29.3374	yes	Papillary	Stage ii	NA	M0	N0	NA	YES	No	NO
TCGA-DK-AA6W-01A	13.8333	Dead	78	male	31.7901	yes	Non-Papillary	Stage ii	High Grade	M0	N0	T2	NO	No	YES
TCGA-DK-AA6X-01A	15.5667	Alive	63	male	30.0232	yes	Papillary	Stage ii	High Grade	M0	N0	NA	NO	No	NO
TCGA-DK-AA71-01A	13.8333	Alive	71	male	22.9854	yes	Papillary	Stage ii	High Grade	M0	N0	T2b	YES	No	NA
TCGA-DK-AA74-01A	56.9333	Alive	75	male	31.378	yes	Non-Papillary	Stage iii	High Grade	M0	N0	T3	NO	No	NO
TCGA-DK-AA75-01A	11.3333	Dead	82	male	27.1314	yes	Non-Papillary	Stage iii	High Grade	M0	N0	T3	YES	No	NA
TCGA-DK-AA76-01A	12.2	Alive	64	female	32.7919	yes	Papillary	Stage ii	High Grade	M0	N0	NA	NO	No	NA
TCGA-DK-AA77-01A	20.6	Alive	61	male	27.3797	yes	Papillary	Stage ii	High Grade	M0	N0	T2a	NO	No	NO
TCGA-E5-A2PC-01A	44.2	Alive	61	female	27.0552	yes	Non-Papillary	Stage iv	High Grade	MX	N1	T2b	NA	No	NO
TCGA-E5-A4TZ-01A	15.5667	Dead	64	male	27.7647	yes	Papillary	Stage iv	High Grade	MX	N2	T4b	YES	Yes	NA
TCGA-E5-A4U1-01A	39.3667	Alive	72	male	33.464	yes	Papillary	Stage ii	High Grade	M0	N0	T2b	NO	No	NO
TCGA-E7-A3X6-01A	30.1333	Dead	70	male	30.7958	yes	Papillary	Stage ii	Low Grade	M0	NX	T2	NA	No	NO
TCGA-E7-A3Y1-01A	5.43333	Alive	57	male	27.7177	yes	Papillary	Stage ii	Low Grade	M0	N0	NA	NA	No	YES
TCGA-E7-A4IJ-01A	22.4667	Dead	56	male	18.902	yes	Papillary	Stage ii	High Grade	M0	NX	T2b	YES	No	NO
TCGA-E7-A4XJ-01A	2.26667	Dead	66	male	22.1367	yes	Non-Papillary	Stage ii	High Grade	M0	N0	T2	NO	No	NO
TCGA-E7-A519-01A	16.9333	Alive	72	male	25.5036	yes	Papillary	Stage ii	High Grade	M0	NX	T2b	NA	No	NO
TCGA-E7-A541-01A	25.9333	Dead	66	male	NA	no	Papillary	Stage ii	High Grade	MX	N0	T2b	NO	No	NO
TCGA-E7-A5KE-01A	0.566667	Alive	78	female	16.0156	yes	Non-Papillary	Stage ii	High Grade	M0	N0	T2a	NO	No	NA
TCGA-E7-A5KF-01A	0.666667	Alive	67	male	22.2656	yes	Non-Papillary	Stage ii	Low Grade	M0	N0	T2a	NO	No	NA
TCGA-E7-A677-01A	27.3333	Alive	81	male	17.0656	yes	Non-Papillary	Stage ii	Low Grade	M0	N0	T2b	NO	No	NO
TCGA-E7-A678-01A	26.6	Alive	55	male	21.4844	yes	Non-Papillary	Stage iii	Low Grade	M0	N0	T3	NO	No	NO
TCGA-E7-A6MD-01A	4.3	Alive	66	male	NA	no	Non-Papillary	Stage iv	High Grade	M0	N1	T4a	YES	No	NA
TCGA-E7-A6ME-01A	24.3667	Alive	75	male	21.1553	yes	Non-Papillary	Stage ii	High Grade	M0	NX	T2b	NO	No	NO
TCGA-E7-A6MF-01A	25	Alive	37	male	22.6757	yes	Papillary	Stage ii	Low Grade	M0	NX	T2a	NO	No	NO
TCGA-E7-A7DU-01A	0.933333	Alive	73	male	36.7537	yes	Papillary	Stage iii	Low Grade	M0	N0	T3	NO	No	NA
TCGA-E7-A7DV-01A	1.23333	Alive	44	male	23.7387	no	Papillary	Stage iv	High Grade	MX	N3	T4	YES	No	NA
TCGA-E7-A7PW-01A	13.8667	Alive	63	male	19.0311	yes	Non-Papillary	Stage iii	High Grade	M0	NX	T3a	NO	No	NO
TCGA-E7-A7XN-01A	14.2667	Alive	66	male	17.6309	yes	Non-Papillary	Stage iii	High Grade	M0	N0	T3	NO	No	NO
TCGA-E7-A85H-01A	13.1333	Alive	64	male	17.0068	yes	Non-Papillary	Stage iii	High Grade	M0	N0	T3	NO	No	NO
TCGA-E7-A8O7-01A	15.5333	Alive	52	male	20.5499	yes	Papillary	Stage ii	Low Grade	M0	N0	T2	NO	No	NO
TCGA-E7-A8O8-01A	0.433333	Alive	59	male	19.4734	yes	Non-Papillary	Stage ii	High Grade	M0	N0	T2	YES	No	NA
TCGA-E7-A97P-01A	14.5667	Dead	73	male	17.5781	yes	Non-Papillary	Stage ii	High Grade	M0	NX	T2	NO	No	NO
TCGA-E7-A97Q-01A	8.2	Dead	60	female	23.6652	yes	Non-Papillary	Stage iv	High Grade	MX	N3	T4a	YES	No	NO
TCGA-FD-A3B3-01A	32.4667	Dead	74	female	36.024	yes	Papillary	Stage iii	High Grade	MX	N0	T3	NO	No	NO
TCGA-FD-A3B4-01A	17	Dead	55	female	26.5625	yes	Non-Papillary	Stage iii	High Grade	MX	N0	T4a	NO	No	NO
TCGA-FD-A3B5-01A	9.06667	Dead	86	male	22.9559	yes	Non-Papillary	Stage iv	High Grade	MX	N1	T2b	NA	No	NO
TCGA-FD-A3B6-01A	33.5	Dead	75	male	24.3261	yes	Papillary	Stage ii	High Grade	MX	N0	T2b	NA	No	NO
TCGA-FD-A3B7-01A	4.06667	Dead	66	male	18.9601	yes	Non-Papillary	Stage iii	High Grade	MX	N0	T3a	NA	No	NO
TCGA-FD-A3B8-01A	12.8	Alive	56	male	29.2603	yes	Non-Papillary	Stage ii	High Grade	MX	N0	T2b	NA	No	NO
TCGA-FD-A3N5-01A	22.8333	Dead	69	male	NA	yes	Non-Papillary	Stage ii	High Grade	MX	N0	T2b	NO	No	NO
TCGA-FD-A3N6-01A	28.3667	Alive	43	female	49.3349	yes	Non-Papillary	Stage ii	High Grade	MX	N0	T2b	NA	No	NO
TCGA-FD-A3NA-01A	61.5	Alive	60	male	25.5403	yes	Non-Papillary	Stage ii	High Grade	MX	N0	T2b	NA	No	NO
TCGA-FD-A3SJ-01A	24.6333	Dead	59	male	24.9337	yes	Non-Papillary	Stage iv	High Grade	MX	N2	T2b	NA	No	NO
TCGA-FD-A3SL-01A	23.7333	Dead	60	male	34.6382	yes	Non-Papillary	Stage iv	High Grade	M1	N2	T4a	YES	No	NO
TCGA-FD-A3SM-01A	18.2333	Dead	70	male	27.7275	yes	Papillary	Stage iv	High Grade	M1	N2	T3a	NA	No	NO
TCGA-FD-A3SN-01A	29.5667	Alive	79	male	24.2215	yes	Papillary	Stage iii	High Grade	MX	N0	T3b	NA	No	NO
TCGA-FD-A3SO-01A	5.6	Dead	68	male	25.7122	yes	Non-Papillary	Stage iv	High Grade	MX	N1	T3a	NA	No	NO
TCGA-FD-A3SP-01A	26.1	Alive	60	male	28.6661	yes	Non-Papillary	Stage iii	High Grade	MX	N0	T3b	YES	No	NO
TCGA-FD-A3SQ-01A	47.4333	Dead	62	male	23.1674	yes	Non-Papillary	Stage iv	High Grade	MX	N2	T3a	NA	No	NO
TCGA-FD-A3SR-01A	20.0667	Dead	68	male	30.7564	yes	Non-Papillary	Stage iv	High Grade	MX	N2	T4a	YES	No	NO
TCGA-FD-A3SS-01A	13.0333	Dead	66	male	29.0688	yes	Non-Papillary	Stage iv	High Grade	MX	N3	T4	YES	No	NO
TCGA-FD-A43N-01A	23.3	Alive	76	male	35.7513	yes	Non-Papillary	Stage iii	High Grade	MX	N0	T3a	NA	No	NA
TCGA-FD-A43P-01A	27.7333	Alive	74	male	47.3425	yes	Non-Papillary	Stage ii	High Grade	MX	N0	T2a	NA	No	NO
TCGA-FD-A43S-01A	15.1667	Alive	71	female	24.7475	yes	Non-Papillary	Stage iii	High Grade	MX	N0	T3b	NA	No	NO
TCGA-FD-A43U-01A	21.2	Alive	70	male	27.1731	yes	Non-Papillary	Stage iv	High Grade	MX	N2	T4a	NA	No	NO
TCGA-FD-A43X-01A	3.66667	Alive	84	male	24.2424	yes	Papillary	Stage ii	High Grade	MX	N0	T2a	NA	No	NO
TCGA-FD-A43Y-01A	15.8	Dead	65	male	31.9508	yes	Non-Papillary	Stage iii	High Grade	MX	N0	T4	NA	No	NO
TCGA-FD-A5BR-01A	27.1	Alive	57	male	37.3457	yes	Non-Papillary	Stage ii	High Grade	MX	N0	T2b	NA	No	NO
TCGA-FD-A5BS-01A	54.6333	Alive	68	male	NA	yes	Non-Papillary	Stage iii	High Grade	MX	N0	T3b	NA	No	NO
TCGA-FD-A5BT-01A	10.9333	Dead	84	male	22.6347	yes	Non-Papillary	Stage iii	High Grade	MX	N0	T3b	NA	No	NA
TCGA-FD-A5BU-01A	19.6	Alive	76	female	23.3067	yes	Non-Papillary	Stage ii	High Grade	MX	N0	T2b	NA	No	NO
TCGA-FD-A5BV-01A	5.43333	Dead	47	female	17.9089	yes	Non-Papillary	Stage iii	High Grade	MX	N0	T3b	NA	No	NA
TCGA-FD-A5BX-01A	5.76667	Dead	82	male	33.9592	yes	Non-Papillary	Stage iv	High Grade	MX	N1	T3b	YES	No	NA
TCGA-FD-A5BY-01A	8.36667	Alive	63	female	23.8367	yes	NA	Stage iii	High Grade	MX	N0	T3a	NA	No	NO
TCGA-FD-A5BZ-01A	27.8333	Dead	77	female	26.4024	yes	Non-Papillary	Stage iv	High Grade	MX	N1	T3a	NA	No	NA
TCGA-FD-A5C0-01A	18.3333	Dead	61	male	26.8817	yes	Non-Papillary	Stage iv	High Grade	MX	N2	T3a	NA	No	NO
TCGA-FD-A5C1-01A	59.7333	Alive	61	female	35.9862	yes	Non-Papillary	Stage iii	High Grade	MX	N0	T3b	NA	No	NO
TCGA-FD-A62N-01A	2.73333	Alive	69	male	25.3593	yes	Non-Papillary	Stage iii	High Grade	MX	N0	T3b	NA	No	NA
TCGA-FD-A62O-01A	7.2	Dead	74	male	19.4094	yes	Non-Papillary	Stage iv	High Grade	MX	N2	T3a	NA	No	NO
TCGA-FD-A62P-01A	6.36667	Dead	76	male	29.531	yes	Non-Papillary	Stage ii	High Grade	MX	N0	T2b	NA	Yes	NA
TCGA-FD-A62S-01A	13.5333	Dead	60	female	28.9062	yes	Non-Papillary	Stage iii	High Grade	MX	N0	T3b	NA	No	NO
TCGA-FD-A6TA-01A	63.7333	Alive	58	male	27.143	yes	Papillary	Stage iv	High Grade	MX	N2	T3b	NA	No	NO
TCGA-FD-A6TB-01A	19.0667	Alive	82	male	21.4533	yes	Non-Papillary	Stage iii	High Grade	MX	N0	T3a	NO	Yes	NO
TCGA-FD-A6TC-01A	6.23333	Alive	79	female	22.2656	yes	Non-Papillary	Stage iii	High Grade	MX	N0	T4a	NO	No	NO
TCGA-FD-A6TD-01A	12.8667	Dead	77	male	39.7326	yes	Non-Papillary	Stage iii	High Grade	MX	N0	T3a	NO	No	NO
TCGA-FD-A6TE-01A	12.5333	Alive	54	male	20.0617	yes	Non-Papillary	Stage iv	High Grade	MX	N2	T3a	YES	No	NO
TCGA-FD-A6TF-01A	2.3	Dead	80	female	35.0589	yes	Non-Papillary	Stage iv	High Grade	M1	N2	T3b	YES	No	NO
TCGA-FD-A6TG-01A	3.1	Dead	73	male	25.1024	yes	Non-Papillary	Stage iv	High Grade	MX	N2	T3a	YES	No	NO
TCGA-FD-A6TH-01A	4.36667	Dead	63	male	26.1224	yes	Non-Papillary	Stage iv	High Grade	MX	N2	T3	YES	Yes	NO
TCGA-FD-A6TI-01A	9.8	Dead	73	male	45.3694	yes	Non-Papillary	Stage iv	High Grade	MX	N1	T4b	YES	No	NO
TCGA-FD-A6TK-01A	11	Alive	60	male	22.1893	yes	Non-Papillary	Stage iii	High Grade	MX	N0	T3a	NO	No	NO
TCGA-FJ-A3Z7-01A	31.5	Alive	76	male	27.4286	yes	Non-Papillary	Stage iv	High Grade	MX	N2	T4a	YES	Yes	NO
TCGA-FJ-A3Z9-01A	12.8333	Dead	72	male	31.3536	yes	Papillary	not reported	High Grade	M0	N0	TX	NO	No	NO
TCGA-FJ-A3ZE-01A	10.8	Dead	65	male	32.548	yes	Non-Papillary	Stage iv	High Grade	M1	N3	NA	YES	No	YES
TCGA-FJ-A3ZF-01A	17.4667	Alive	73	male	30.2343	yes	Papillary	Stage iii	High Grade	M0	N0	NA	NO	Yes	NO
TCGA-FJ-A871-01A	9.06667	Dead	49	male	24.8971	yes	Non-Papillary	Stage iii	High Grade	MX	NX	T3b	NA	No	NO
TCGA-FT-A3EE-01A	3.3	Dead	80	female	29.34	yes	Papillary	Stage iii	High Grade	MX	N0	T4a	YES	No	NA
TCGA-FT-A61P-01A	11.2333	Alive	76	male	30.4498	yes	Papillary	Stage iv	High Grade	MX	N2	T3b	NO	No	NO
TCGA-G2-A2EC-01A	23.2	Dead	58	female	27.3438	yes	Non-Papillary	Stage ii	High Grade	M0	N0	NA	NA	No	NO
TCGA-G2-A2EF-01A	62.8	Alive	50	male	24.4759	yes	Non-Papillary	Stage ii	High Grade	M0	N0	NA	NA	No	NO
TCGA-G2-A2EJ-01A	48.6667	Alive	56	female	28.1153	yes	Non-Papillary	Stage ii	High Grade	M0	N0	NA	NA	No	NO
TCGA-G2-A2EK-01A	16.1667	Alive	57	male	48.7325	yes	Non-Papillary	Stage ii	High Grade	M0	N0	NA	NA	No	NO
TCGA-G2-A2EL-01A	27.3	Dead	77	male	27.7769	yes	Non-Papillary	Stage ii	High Grade	M0	N0	NA	NA	No	NO
TCGA-G2-A2EO-01A	60.1333	Dead	69	male	26.9291	yes	Non-Papillary	Stage iii	High Grade	M0	N0	T3a	NA	No	NO
TCGA-G2-A2ES-01A	33.4667	Dead	85	male	29.3338	yes	Non-Papillary	Stage ii	High Grade	M0	N0	T3b	NA	No	NO
TCGA-G2-A3IB-01A	7.33333	Dead	66	male	30.7071	yes	Non-Papillary	Stage ii	High Grade	MX	NX	NA	NA	No	NO
TCGA-G2-A3IE-01A	20.4	Dead	51	male	29.616	yes	Non-Papillary	Stage ii	High Grade	MX	NX	NA	NA	No	NO
TCGA-G2-A3VY-01A	17.8667	Alive	66	male	20.7161	yes	Non-Papillary	Stage ii	High Grade	NA	NA	NA	NO	No	NO
TCGA-G2-AA3B-01A	66.9333	Alive	75	female	27.2509	yes	Non-Papillary	Stage ii	High Grade	M0	N0	T2	YES	No	NO
TCGA-G2-AA3C-01A	7.03333	Dead	66	male	26.5832	yes	Non-Papillary	Stage iv	High Grade	M0	N1	T3b	YES	No	NA
TCGA-G2-AA3D-01A	71.3	Alive	60	male	36.5925	yes	Non-Papillary	Stage iv	High Grade	M0	N2	T3	YES	No	NO
TCGA-G2-AA3F-01A	29.7667	Alive	77	male	30.4053	yes	Non-Papillary	Stage iv	High Grade	M0	N1	T3	YES	No	NO
TCGA-GC-A3BM-01A	21.7	Dead	70	male	28.0816	yes	Non-Papillary	Stage ii	High Grade	M0	N0	T2b	YES	No	NO
TCGA-GC-A3I6-01A	21	Dead	45	male	27.3797	yes	Non-Papillary	Stage iii	High Grade	M0	N0	T3a	NO	No	NO
TCGA-GC-A3OO-01A	16.0333	Alive	79	male	38.8187	yes	Non-Papillary	Stage ii	High Grade	M0	N0	T2b	NO	No	NO
TCGA-GC-A3RB-01A	19.4	Alive	54	male	NA	yes	Non-Papillary	Stage iii	High Grade	M0	N0	T3b	NA	No	NO
TCGA-GC-A3RC-01A	16.1333	Alive	59	male	36.2449	yes	Non-Papillary	Stage ii	High Grade	M0	N0	T2b	YES	No	NO
TCGA-GC-A3RD-01A	14.2667	Alive	83	female	28.8044	yes	Non-Papillary	Stage iii	High Grade	M0	N0	T3a	NO	No	NO
TCGA-GC-A3WC-01A	18	Alive	80	female	26.8352	yes	Non-Papillary	Stage iii	High Grade	MX	N0	T3	YES	No	NO
TCGA-GC-A3YS-01A	25.2667	Alive	61	male	23.6669	yes	Non-Papillary	Stage iv	High Grade	MX	N1	T3a	YES	No	NO
TCGA-GC-A4ZW-01A	0.5	Alive	71	male	26.5759	yes	Non-Papillary	Stage iii	High Grade	M0	N0	T3a	NO	No	NA
TCGA-GD-A2C5-01A	27.0667	Alive	53	female	24.3232	yes	Papillary	Stage iv	High Grade	MX	N2	T3a	YES	No	NA
TCGA-GD-A3OP-01A	2.13333	Alive	84	female	NA	no	Papillary	Stage iv	High Grade	MX	N2	T4a	YES	No	NA
TCGA-GD-A3OQ-01A	3.16667	Alive	48	male	NA	yes	Papillary	Stage iv	High Grade	MX	N1	T4a	YES	No	NA
TCGA-GD-A3OS-01A	21.2667	Alive	54	female	29.7211	yes	Non-Papillary	Stage ii	High Grade	MX	NX	NA	NA	No	NO
TCGA-GD-A6C6-01A	2.23333	Alive	64	male	19.2672	yes	Papillary	Stage iii	High Grade	MX	N0	T3a	YES	No	NA
TCGA-GD-A76B-01A	7.46667	Dead	86	female	26.079	yes	Papillary	Stage ii	High Grade	MX	N0	T2b	NO	No	NA
TCGA-GU-A42P-01A	11.0667	Dead	72	male	23.8884	yes	Papillary	Stage iv	High Grade	M0	N1	T3a	YES	No	NO
TCGA-GU-A42Q-01A	11.4667	Dead	67	male	26.0044	yes	Non-Papillary	Stage iii	High Grade	M0	N0	T3b	NO	No	NO
TCGA-GU-A42R-01A	19.2333	Dead	68	male	31.4815	yes	Papillary	Stage iv	High Grade	MX	N2	T4a	YES	No	NO
TCGA-GU-A762-01A	7.73333	Dead	87	male	22.6422	yes	Non-Papillary	Stage iv	High Grade	MX	N2	T4a	NO	No	NO
TCGA-GU-A763-01A	33.2333	Alive	72	male	24.6755	yes	Papillary	Stage iii	High Grade	M0	N0	T4	NO	No	NO
TCGA-GU-A764-01A	20.3333	Alive	66	male	22.0384	yes	Non-Papillary	Stage ii	High Grade	MX	N0	T2b	NO	No	NO
TCGA-GU-A766-01A	16	Alive	62	male	33.3061	yes	Non-Papillary	Stage ii	High Grade	MX	N0	T2a	NO	No	NO
TCGA-GU-A767-01A	4.8	Dead	81	male	22.7904	yes	Papillary	Stage iv	High Grade	MX	N2	T3b	YES	No	NA
TCGA-GU-AATO-01A	10.8	Dead	75	male	20.9877	yes	Papillary	Stage iv	High Grade	MX	N2	T4a	YES	No	NA
TCGA-GU-AATP-01A	33.4333	Alive	74	male	34.4777	yes	Papillary	Stage iv	High Grade	MX	N2	T2	YES	No	NO
TCGA-GU-AATQ-01A	7.1	Dead	68	male	25.2595	yes	Non-Papillary	Stage iii	High Grade	MX	N0	T3b	YES	No	NA
TCGA-GV-A3JV-01A	14.4667	Dead	66	male	25.7164	yes	Non-Papillary	Stage iv	High Grade	MX	N1	T3b	YES	No	NO
TCGA-GV-A3JW-01A	21.6333	Alive	74	male	29.4029	yes	Non-Papillary	Stage ii	High Grade	MX	NX	T2	NA	No	YES
TCGA-GV-A3JX-01A	19.3667	Alive	59	male	21.8517	yes	Non-Papillary	Stage iii	High Grade	MX	N0	T3b	NO	No	NO
TCGA-GV-A3JZ-01A	20.1	Alive	55	male	25.0829	yes	Non-Papillary	Stage iv	High Grade	MX	N3	T4a	YES	No	NO
TCGA-GV-A3QF-01A	20.5667	Dead	79	male	23.6203	yes	Papillary	Stage iv	High Grade	MX	N2	T3b	YES	No	NO
TCGA-GV-A3QH-01A	8.6	Dead	67	male	26.8785	yes	Non-Papillary	Stage ii	High Grade	MX	NX	NA	NA	No	NO
TCGA-GV-A3QI-01A	37	Alive	47	male	26.6436	yes	Papillary	Stage iii	High Grade	MX	N0	T3b	NO	No	NO
TCGA-GV-A40E-01A	8.7	Dead	75	male	36.2959	yes	Non-Papillary	Stage ii	High Grade	MX	NX	NA	NA	No	NO
TCGA-GV-A40G-01A	19.3333	Alive	77	male	25.3086	yes	Non-Papillary	Stage ii	High Grade	MX	N0	T2a	NO	No	NO
TCGA-GV-A6ZA-01A	23.0333	Alive	54	male	25.9924	yes	Papillary	Stage ii	High Grade	MX	N0	T2b	NA	No	NO
TCGA-H4-A2HO-01A	1.53333	Alive	53	male	22.0243	yes	Papillary	Stage iii	High Grade	MX	N0	T4a	NO	No	NO
TCGA-H4-A2HQ-01A	19.6667	Alive	64	female	22.8625	yes	Non-Papillary	Stage iv	High Grade	M1	NX	NA	NA	No	NO
TCGA-HQ-A2OE-01A	39.1333	Alive	69	male	20.7564	yes	Papillary	not reported	NA	MX	N2	T2a	YES	No	NO
TCGA-HQ-A2OF-01A	64.9	Alive	52	female	25.9701	yes	Papillary	Stage iii	High Grade	M0	N0	T3b	NO	No	NO
TCGA-HQ-A5ND-01A	9.13333	Dead	78	male	23.5294	yes	NA	Stage iv	High Grade	M0	N1	T3b	YES	No	NO
TCGA-HQ-A5NE-01A	12.3333	Dead	57	male	20.2449	yes	Non-Papillary	Stage iii	High Grade	M0	N0	T3	NO	No	NO
TCGA-K4-A3WS-01A	25.3667	Alive	66	male	NA	yes	Non-Papillary	Stage iii	High Grade	MX	N0	T3a	YES	No	NO
TCGA-K4-A3WV-01A	21.5333	Alive	77	female	NA	yes	Non-Papillary	Stage ii	High Grade	MX	N0	T2b	NO	No	NO
TCGA-K4-A4AC-01A	9.26667	Dead	83	male	NA	yes	Non-Papillary	Stage ii	High Grade	MX	N0	T2b	NO	No	YES
TCGA-K4-A54R-01A	28.0667	Alive	59	male	NA	no	Papillary	Stage ii	High Grade	MX	N0	T2b	NO	No	NO
TCGA-K4-A5RH-01A	9.2	Alive	69	male	NA	yes	Non-Papillary	Stage iii	High Grade	MX	N0	T3a	YES	No	NO
TCGA-K4-A5RI-01A	11.8667	Dead	67	female	NA	yes	Non-Papillary	Stage iii	High Grade	MX	N0	T3a	YES	No	NO
TCGA-K4-A5RJ-01A	17.9667	Alive	75	male	NA	yes	Papillary	Stage ii	High Grade	MX	N0	T2b	YES	No	NA
TCGA-K4-A6FZ-01A	1.83333	Alive	75	female	25.6173	yes	Non-Papillary	Stage iii	High Grade	MX	N0	T3a	YES	No	NA
TCGA-K4-A6MB-01A	15.6333	Alive	64	male	27.7743	yes	Non-Papillary	Stage iv	High Grade	MX	N1	T3b	YES	No	NO
TCGA-K4-A83P-01A	16.5	Alive	77	male	33.4124	yes	Non-Papillary	Stage iv	NA	MX	N1	T4a	YES	No	NO
TCGA-K4-AAQO-01A	11.9667	Alive	56	male	30.8642	yes	Non-Papillary	Stage iii	High Grade	MX	N0	T3a	YES	Yes	NA
TCGA-KQ-A41N-01A	53.4667	Alive	73	male	24.5435	yes	Papillary	Stage iii	High Grade	M0	N0	T3b	NO	No	NA
TCGA-KQ-A41O-01A	51.2667	Alive	84	male	18.8189	yes	Papillary	Stage iv	High Grade	M0	N1	T3	YES	No	NA
TCGA-KQ-A41P-01A	36.4667	Alive	76	male	24.0882	yes	Non-Papillary	Stage iv	High Grade	M1	N3	T3b	YES	No	NA
TCGA-KQ-A41Q-01A	12.0333	Alive	89	male	24.093	yes	Non-Papillary	Stage iii	High Grade	MX	N0	T3b	NO	No	NA
TCGA-KQ-A41R-01A	45	Alive	80	female	NA	yes	Papillary	Stage ii	High Grade	MX	N0	T2	NA	No	NA
TCGA-KQ-A41S-01A	1.16667	Alive	87	female	NA	yes	Papillary	Stage iii	High Grade	MX	NX	T4a	YES	No	NA
TCGA-LC-A66R-01A	15.5333	Alive	78	male	20.9877	yes	Papillary	Stage iv	High Grade	MX	N2	T4a	YES	No	NO
TCGA-LT-A5Z6-01A	15.8	Alive	56	male	25.6801	yes	Non-Papillary	Stage ii	High Grade	MX	NX	NA	YES	No	NO
TCGA-LT-A8JT-01A	21.3667	Alive	69	female	21.2963	yes	Papillary	Stage ii	High Grade	M0	N0	T2a	NO	No	NO
TCGA-MV-A51V-01A	13.6667	Alive	75	male	NA	yes	Papillary	Stage iii	High Grade	M0	N0	T3a	NO	No	NO
TCGA-PQ-A6FI-01A	12.4	Alive	70	male	30.1038	yes	Non-Papillary	Stage ii	High Grade	MX	N0	T2a	NO	No	NA
TCGA-PQ-A6FN-01A	16.9	Alive	78	female	24.2215	yes	Non-Papillary	Stage iii	High Grade	MX	N0	T3a	NA	No	NA
TCGA-R3-A69X-01A	14.4333	Alive	70	male	14.9584	yes	Non-Papillary	Stage iii	High Grade	M0	N0	T3a	YES	No	NA
TCGA-S5-A6DX-01A	1.86667	Dead	83	male	30.0408	yes	Non-Papillary	Stage iv	High Grade	MX	N2	T4a	YES	No	NO
TCGA-S5-AA26-01A	16.7667	Alive	46	male	27.2509	yes	Papillary	Stage iii	High Grade	MX	N0	T3a	NO	No	NO
TCGA-SY-A9G0-01A	33.6	Dead	82	male	28.3737	yes	Papillary	Stage iv	High Grade	M0	N1	T4	YES	No	NO
TCGA-SY-A9G5-01A	39.5333	Alive	66	male	32.1463	yes	Papillary	Stage iii	High Grade	M0	N0	T4a	NO	No	NO
TCGA-UY-A78K-01A	17.8667	Dead	60	male	NA	yes	Papillary	Stage iv	High Grade	MX	N2	NA	NA	No	NA
TCGA-UY-A78L-01A	37.5667	Alive	62	male	31.8339	no	Papillary	Stage iv	High Grade	MX	N1	NA	NO	No	NO
TCGA-UY-A78M-01A	23	Dead	81	female	23.4952	yes	Non-Papillary	Stage iv	High Grade	MX	N2	T2	NO	No	NA
TCGA-UY-A78N-01A	88.0333	Dead	80	male	25.0593	yes	Non-Papillary	Stage iv	High Grade	MX	N1	T2	NO	No	NO
TCGA-UY-A78O-01A	77.0667	Alive	75	female	46.2945	yes	Non-Papillary	Stage ii	High Grade	MX	N0	T2	NO	No	NO
TCGA-UY-A78P-01A	79.3333	Alive	78	female	NA	yes	Non-Papillary	Stage ii	High Grade	MX	N0	T2	NO	No	NO
TCGA-UY-A8OB-01A	70.3	Alive	63	male	22.0317	yes	Non-Papillary	Stage iv	High Grade	MX	N1	T3a	NA	No	NO
TCGA-UY-A8OD-01A	114.4	Alive	68	female	NA	no	Non-Papillary	Stage ii	High Grade	MX	N0	T2b	NA	No	NO
TCGA-UY-A9PA-01A	35.7333	Alive	48	male	24.4898	yes	Non-Papillary	Stage iii	High Grade	MX	N0	T3a	NO	No	NO
TCGA-UY-A9PB-01A	29.9667	Alive	49	male	41.5093	yes	Non-Papillary	Stage iii	High Grade	MX	N0	T3a	NO	No	NO
TCGA-UY-A9PD-01A	18.0667	Alive	80	male	22.7204	yes	Non-Papillary	Stage iii	High Grade	MX	N0	T3a	NA	No	NO
TCGA-UY-A9PE-01A	6.3	Alive	86	male	29.7619	yes	Non-Papillary	Stage iv	High Grade	MX	N2	T2b	NA	No	NO
TCGA-UY-A9PF-01A	3.9	Alive	77	male	31.8481	yes	Papillary	Stage iv	High Grade	MX	N2	T3a	NA	No	NO
TCGA-UY-A9PH-01A	52.0333	Alive	73	male	23.634	yes	Non-Papillary	Stage ii	High Grade	MX	N0	T2b	NA	Yes	NO
TCGA-XF-A8HB-01A	45.6667	Alive	50	female	23.8367	yes	Papillary	Stage ii	High Grade	MX	N0	T2b	NO	No	NO
TCGA-XF-A8HC-01A	6.66667	Dead	79	male	24.8358	yes	Papillary	Stage iv	High Grade	MX	N2	T3a	YES	No	NA
TCGA-XF-A8HD-01A	98.8	Alive	77	male	23.7654	yes	Non-Papillary	Stage iii	High Grade	MX	N0	T3a	NO	No	NO
TCGA-XF-A8HE-01A	127.233	Alive	47	male	25.2493	yes	Non-Papillary	Stage iii	High Grade	MX	N0	T3b	NO	No	NO
TCGA-XF-A8HF-01A	98.4667	Dead	80	male	24.7843	yes	Non-Papillary	Stage iii	High Grade	M0	N0	T3a	NO	No	NO
TCGA-XF-A8HG-01A	15.5667	Dead	69	male	28.6959	yes	Non-Papillary	Stage iii	High Grade	MX	N0	T3b	YES	No	NA
TCGA-XF-A8HH-01A	1.9	Dead	61	female	27.0993	yes	Non-Papillary	Stage iv	High Grade	M0	N2	T3b	YES	No	NA
TCGA-XF-A8HI-01A	18.1333	Dead	57	female	32.5964	yes	Papillary	Stage iv	High Grade	MX	N2	T2b	YES	No	NA
TCGA-XF-A9SH-01A	65.7	Dead	65	female	23.3726	yes	Non-Papillary	Stage ii	High Grade	M0	N0	T2b	YES	No	NA
TCGA-XF-A9SI-01A	80.7667	Alive	73	female	24.9199	yes	Papillary	Stage ii	High Grade	MX	N0	T2b	YES	No	NO
TCGA-XF-A9SJ-01A	3.26667	Dead	83	male	27.7575	yes	Non-Papillary	Stage iv	High Grade	MX	N2	T3b	NO	No	NA
TCGA-XF-A9SK-01A	16.2	Dead	65	male	26.2966	yes	Non-Papillary	Stage iv	High Grade	MX	N1	T3b	YES	No	NA
TCGA-XF-A9SL-01A	67.3333	Dead	69	male	29.0612	yes	Non-Papillary	Stage iv	High Grade	MX	N2	T3a	YES	No	NA
TCGA-XF-A9SM-01A	34.9333	Alive	76	male	38.5141	yes	Non-Papillary	Stage iii	High Grade	MX	N0	T3b	NO	No	NO
TCGA-XF-A9SP-01A	15.1333	Dead	59	male	24.0755	yes	Non-Papillary	Stage iii	High Grade	MX	N0	T3b	YES	No	NA
TCGA-XF-A9ST-01A	4.26667	Dead	68	male	31.8773	yes	Papillary	Stage iii	High Grade	MX	N0	T3b	YES	No	NA
TCGA-XF-A9SU-01A	6.06667	Dead	74	female	24.5603	yes	Papillary	Stage iv	High Grade	MX	N1	T3b	YES	No	NA
TCGA-XF-A9SV-01A	12.9333	Dead	82	male	22.8395	yes	Papillary	Stage iv	High Grade	M1	N2	T4a	YES	No	NA
TCGA-XF-A9SW-01A	12.0667	Dead	85	male	20.2865	yes	Non-Papillary	Stage iv	High Grade	MX	N2	T3b	YES	No	NA
TCGA-XF-A9SX-01A	23.9667	Dead	63	female	23.3091	yes	Non-Papillary	Stage iv	High Grade	MX	N2	T3b	YES	No	NA
TCGA-XF-A9SY-01A	21.3333	Alive	60	female	22.6757	yes	Non-Papillary	Stage iv	High Grade	MX	N2	T3b	YES	No	NO
TCGA-XF-A9SZ-01A	28.6333	Dead	79	male	26.6436	yes	Non-Papillary	Stage iv	High Grade	MX	N2	T3b	YES	No	NA
TCGA-XF-A9T0-01A	26.6333	Alive	68	male	25.8806	yes	Non-Papillary	Stage iii	High Grade	MX	N0	T3b	NO	No	NO
TCGA-XF-A9T2-01A	19.1667	Dead	54	male	33.168	yes	Non-Papillary	Stage iii	High Grade	MX	N0	T3b	YES	No	NA
TCGA-XF-A9T3-01A	2.26667	Alive	69	female	19.5312	yes	Non-Papillary	Stage iv	High Grade	MX	N2	T3b	YES	No	NA
TCGA-XF-A9T4-01A	16.5	Dead	48	male	24.6914	yes	Non-Papillary	Stage iv	High Grade	MX	N1	T2b	NO	No	NA
TCGA-XF-A9T5-01A	67.5667	Alive	78	female	27.8852	yes	Non-Papillary	Stage iv	High Grade	MX	N1	T3a	NO	No	NO
TCGA-XF-A9T6-01A	2.13333	Alive	88	female	29.2101	yes	Papillary	Stage iii	High Grade	MX	N0	T3b	YES	No	NA
TCGA-XF-A9T8-01A	13.9333	Dead	64	male	24.6152	yes	Non-Papillary	Stage iii	High Grade	MX	N0	T3b	YES	No	NA
TCGA-XF-AAME-01A	94.2667	Dead	64	female	26.1719	yes	Non-Papillary	Stage ii	High Grade	MX	N0	T2b	NO	No	NA
TCGA-XF-AAMG-01A	112.133	Alive	49	male	23.5102	yes	Non-Papillary	Stage iii	High Grade	MX	N0	T4a	NO	No	NO
TCGA-XF-AAMH-01A	11.4667	Dead	80	male	34.8502	yes	Non-Papillary	Stage iv	High Grade	MX	N1	T3b	YES	No	NA
TCGA-XF-AAMJ-01A	55.6667	Dead	70	male	22.3133	yes	Non-Papillary	Stage iii	High Grade	M0	N0	T3b	YES	No	NA
TCGA-XF-AAML-01A	7.73333	Dead	75	male	38.9446	yes	Papillary	Stage ii	High Grade	MX	N0	T2b	NO	No	NA
TCGA-XF-AAMQ-01A	72.5667	Alive	59	female	30.1162	yes	Papillary	Stage ii	High Grade	MX	N0	T2a	NO	No	NO
TCGA-XF-AAMR-01A	93	Alive	48	male	25.7959	yes	Non-Papillary	Stage iii	High Grade	MX	N0	T3b	NO	No	NO
TCGA-XF-AAMT-01A	3	Dead	75	female	23.4375	yes	Non-Papillary	Stage iv	High Grade	MX	N2	T3b	YES	No	NA
TCGA-XF-AAMW-01A	8.43333	Dead	79	female	25.2363	yes	Non-Papillary	Stage iv	High Grade	NA	N0	T2b	NO	No	NA
TCGA-XF-AAMX-01A	6.86667	Dead	87	female	27.2817	yes	Non-Papillary	Stage iii	High Grade	MX	N0	T3b	YES	No	NA
TCGA-XF-AAMY-01A	100.367	Alive	78	male	37.5584	yes	Papillary	Stage iii	High Grade	MX	N0	T3b	NO	No	NO
TCGA-XF-AAMZ-01A	44.9333	Dead	81	female	20.3125	yes	Papillary	Stage iv	High Grade	MX	N2	T3a	YES	No	NA
TCGA-XF-AAN0-01A	57.2667	Dead	68	male	25.3515	yes	Non-Papillary	Stage iv	High Grade	M0	N2	T4a	YES	No	NA
TCGA-XF-AAN1-01A	31.3667	Dead	75	female	32.5964	yes	Papillary	Stage iii	High Grade	M0	N0	T4a	NO	No	NA
TCGA-XF-AAN2-01A	62.3	Dead	73	male	35.8333	yes	Non-Papillary	Stage ii	High Grade	MX	N0	T2b	NO	No	NA
TCGA-XF-AAN3-01A	87.5	Alive	76	male	19.8413	yes	Non-Papillary	Stage iv	High Grade	MX	N2	T3b	YES	No	NO
TCGA-XF-AAN4-01A	27.4333	Dead	77	female	21.6713	yes	Non-Papillary	Stage iii	High Grade	MX	N0	T3b	NO	No	NA
TCGA-XF-AAN5-01A	76.4333	Alive	61	female	19.6072	yes	Non-Papillary	Stage iii	High Grade	MX	N0	T3b	YES	No	NO
TCGA-XF-AAN7-01A	18.8333	Dead	60	male	26.5759	yes	Non-Papillary	Stage iv	High Grade	MX	N1	T3a	YES	No	NA
TCGA-XF-AAN8-01A	3.93333	Dead	74	female	22.8374	yes	Non-Papillary	Stage iii	High Grade	MX	N0	T3b	NO	No	NA
TCGA-YC-A89H-01A	19.1	Alive	78	female	20.9275	yes	Non-Papillary	Stage ii	High Grade	MX	NA	NA	NO	No	NO
TCGA-YC-A8S6-01A	9.76667	Alive	71	male	38.2041	yes	Papillary	Stage ii	High Grade	MX	N0	T2a	NO	No	NO
TCGA-YC-A9TC-01A	0.666667	Dead	71	male	25.9259	yes	Papillary	Stage iv	High Grade	M1	NA	NA	YES	No	NA
TCGA-YF-AA3L-01A	12.1333	Alive	47	female	33.4438	yes	Non-Papillary	Stage ii	High Grade	MX	N0	T2b	YES	No	NO
TCGA-YF-AA3M-01A	13.8333	Alive	57	male	27.2817	yes	Non-Papillary	Stage ii	High Grade	MX	NX	T2a	NO	Yes	NO
TCGA-ZF-A9R0-01A	22.6667	Dead	82	male	27.0416	yes	Non-Papillary	Stage iii	High Grade	M0	NX	T3b	NA	No	NO
TCGA-ZF-A9R1-01A	25.7667	Alive	81	male	30.4867	yes	Non-Papillary	Stage iv	High Grade	M0	N1	T3b	YES	No	NO
TCGA-ZF-A9R2-01A	21.4	Alive	75	male	20.1092	yes	Papillary	Stage ii	High Grade	M0	N0	T2b	YES	No	NO
TCGA-ZF-A9R3-01A	31.6333	Dead	53	female	46.3822	yes	Papillary	Stage ii	High Grade	M0	NX	T2	NA	No	NO
TCGA-ZF-A9R4-01A	30.7	Alive	83	male	NA	yes	Non-Papillary	Stage ii	High Grade	M0	NX	T2	YES	No	NO
TCGA-ZF-A9R5-01A	36.3333	Alive	59	male	22.3863	yes	Papillary	Stage iii	High Grade	M0	N0	T3	NA	No	NO
TCGA-ZF-A9R7-01A	22.1667	Alive	76	female	26.1066	yes	Non-Papillary	Stage ii	High Grade	M0	NX	NA	NO	No	NO
TCGA-ZF-A9R9-01A	28.8	Dead	58	male	NA	yes	Non-Papillary	Stage iv	High Grade	MX	N2	T3b	YES	No	NA
TCGA-ZF-A9RC-01A	95.6	Alive	77	male	32.3265	yes	Non-Papillary	Stage iii	High Grade	MX	N0	T3a	NO	No	NO
TCGA-ZF-A9RD-01A	13.6	Dead	75	female	25.9645	yes	Non-Papillary	Stage iv	High Grade	MX	N2	T3a	NO	No	NA
TCGA-ZF-A9RE-01A	3.53333	Dead	78	female	22.7732	yes	Papillary	Stage ii	High Grade	MX	NA	NA	NO	No	NA
TCGA-ZF-A9RF-01A	64.9667	Alive	74	male	NA	yes	Non-Papillary	Stage ii	High Grade	M0	NX	T1	NO	No	NO
TCGA-ZF-A9RL-01A	90.1	Alive	61	male	NA	yes	Papillary	Stage ii	High Grade	MX	NA	NA	NA	No	NO
TCGA-ZF-A9RM-01A	48.5	Alive	70	male	29.0688	yes	Papillary	Stage ii	High Grade	MX	N0	T0	NO	No	NO
TCGA-ZF-A9RN-01A	20.5	Dead	67	female	29.0466	yes	Non-Papillary	Stage iii	High Grade	M0	NX	T3b	YES	No	NA
TCGA-ZF-AA4N-01A	2.93333	Dead	74	male	25.7117	yes	Non-Papillary	Stage ii	High Grade	NA	NA	NA	NA	No	NA
TCGA-ZF-AA4R-01A	34.5333	Dead	67	male	35.3491	yes	Non-Papillary	Stage iv	High Grade	MX	N1	T3a	NA	No	NA
TCGA-ZF-AA4T-01A	19.9667	Dead	65	male	28.7317	yes	Non-Papillary	Stage iv	High Grade	MX	N2	T4	NO	No	NA
TCGA-ZF-AA4U-01A	8.73333	Dead	70	male	29.321	yes	Non-Papillary	Stage iii	High Grade	MX	NX	T4a	YES	No	NA
TCGA-ZF-AA4V-01A	60.2	Alive	66	male	27.1314	yes	Non-Papillary	Stage iii	High Grade	M0	N0	T3b	NA	No	NO
TCGA-ZF-AA4W-01A	61	Alive	56	male	27.4529	yes	Non-Papillary	Stage iii	High Grade	MX	N0	T3b	YES	No	NO
TCGA-ZF-AA4X-01A	68.1333	Alive	56	male	23.8367	yes	Non-Papillary	Stage ii	High Grade	M0	NX	T2	NO	No	YES
TCGA-ZF-AA51-01A	57.1333	Alive	69	female	24.3232	yes	Papillary	Stage ii	High Grade	M0	NX	T2	NA	No	NO
TCGA-ZF-AA52-01A	35.9	Dead	70	male	23.5036	yes	Papillary	Stage iii	High Grade	MX	NX	T3a	NA	No	NA
TCGA-ZF-AA53-01A	58.7	Alive	60	male	35.0335	yes	Non-Papillary	Stage ii	High Grade	M0	NX	T2	NA	No	NO
TCGA-ZF-AA54-01A	19.6667	Dead	71	male	28.3604	yes	Non-Papillary	Stage iii	High Grade	MX	NX	T3	NO	No	NA
TCGA-ZF-AA56-01A	8.63333	Dead	79	female	NA	yes	Non-Papillary	Stage iii	High Grade	MX	N0	T4a	YES	No	NA
TCGA-ZF-AA58-01A	54.9667	Alive	61	female	25.4581	yes	Non-Papillary	Stage iv	High Grade	MX	N2	T3a	NO	No	NO
TCGA-ZF-AA5H-01A	29.9	Alive	60	female	30.863	yes	Non-Papillary	Stage iv	High Grade	M0	N2	T3b	YES	No	NO
TCGA-ZF-AA5N-01A	5.6	Dead	62	female	28.699	yes	Non-Papillary	Stage iv	High Grade	M1	NX	T2	NO	No	NA
TCGA-ZF-AA5P-01A	12.4	Alive	65	male	26.8122	yes	Non-Papillary	Stage iv	High Grade	M0	N2	T2b	NA	No	NO

## Sheet: C
Basic information of clinical sample dataset
id	OS	Status	Sex	Age	Stage	Grade
sample1	2.16164	0	Male	60	T3b	G3
sample2	0.512329	0	Male	65	Ta	G3
sample3	2.74795	0	Male	66	Ta	G2
sample4	1.67123	0	Male	60	Ta	G2
sample5	3.63288	0	Male	64	T1	G2
sample6	1.35616	0	Female	68	T1	G1
sample7	2.87123	0	Female	62	T1	G1
sample8	0.0767123	0	Male	56	Ta	G3
sample9	0.353425	0	Male	65	Ta	G3
sample10	2.2274	0	Male	65	Ta	G2
sample11	7.90685	0	Male	65	Ta	G1
sample12	13.8356	0	Male	59	Ta	G1
sample13	0.945205	0	Female	65	T1	G2
sample14	1.58904	0	Male	65	Ta	G2
sample15	4.2137	0	Female	38	Ta	G1
sample16	1.37808	0	Male	65	T2	G2
sample17	13.811	0	Female	63	T2	G3
sample18	3.69863	0	Female	85	Ta	G1
sample19	2.22466	0	Male	68	T1	G2
sample20	4.39452	0	Male	64	T2	G1
sample21	1.91507	0	Male	66	T2	G3
sample22	4.4411	0	Male	68	T3b	G1
sample23	0.613699	0	Male	65	T1	G1
sample24	0.912329	0	Male	66	T1	G3
sample25	1.75342	0	Male	63	Ta	G2
sample26	1.34521	0	Male	65	T2b	G3
sample27	1.74795	0	Male	58	Ta	G1
sample28	2.07671	0	Male	80	Ta	G1
sample29	1.31781	0	Male	50	T1	G3
sample30	1.73425	0	Female	56	Ta	G2
sample31	5.12055	1	Male	65	Ta	G2
sample32	1.49863	1	Male	56	Ta	G3
sample33	1.35616	1	Male	65	T1	G2
sample34	1.49041	1	Male	44	Ta	G2
sample35	2.17808	1	Male	63	T1	G2
sample36	2.36712	1	Male	66	Ta	G2
sample37	0.709589	1	Male	65	T1	G3
sample38	0.69589	1	Female	62	Ta	G2
sample39	1.07123	1	Male	84	T2	G3
sample40	4.26301	1	Male	66	T1	G2
sample41	2.75068	1	Female	56	Ta	G2
sample42	0.591781	1	Male	65	T1	G2
sample43	1.49041	1	Male	56	T1	G3
sample44	0.4	1	Male	65	T2	G2
sample45	1.46849	1	Male	45	T2	G2
sample46	7.23562	1	Female	69	Ta	G3
sample47	1.05479	1	Male	59	Ta	G2
sample48	1.13151	1	Female	82	Ta	G3
sample49	1.95068	1	Male	66	Ta	G3
sample50	1.67671	1	Female	56	Ta	G2
sample51	1.87671	1	Female	60	T1	G3
sample52	3.89041	1	Female	68	T2	G3
sample53	2.91507	1	Male	66	Ta	G1
sample54	2.28767	1	Male	55	Ta	G3
sample55	1.54795	1	Female	56	Ta	G3
sample56	0.578082	1	Male	69	T1	G3
sample57	1.05479	1	Male	68	Ta	G3
sample58	1.93425	1	Male	85	Ta	G2
sample59	1.82192	1	Female	60	T2	G3
sample60	1.33151	1

## Sheet: D
Basic information of E-MTAB-4321 dataset
Patient.ID	Grade	Stage	Gender	Age	PFS Status	PFS Survival Months
U0001	low grade	Ta	male	86.5	no	32.3
U0002	low grade	Ta	male	73.3	no	46.5
U0006	high grade	Ta	male	65.1	no	37.9
U0007	low grade	Ta	male	65.9	no	43.3
U0010	low grade	Ta	male	76.2	no	40.1
U0011	high grade	Ta	male	70.7	no	37.1
U0012	low grade	Ta	female	82.8	no	36.3
U0013	low grade	Ta	male	70.8	yes	15.3
U0015	high grade	Ta	female	79.9	no	23.2
U0018	high grade	Ta	male	86.2	no	35.4
U0023	high grade	Ta	male	73.1	no	35.8
U0024	low grade	Ta	male	59.2	no	43.6
U0026	high grade	Ta	male	71.1	no	35.8
U0027	low grade	Ta	female	76.6	no	32.3
U0028	PUNLMP	Ta	female	81.2	no	10.7
U0032	low grade	Ta	male	64	no	36.3
U0035	low grade	Ta	male	69.7	no	41.6
U0036	high grade	Ta	male	51.8	no	33
U0037	low grade	Ta	male	70.9	no	36.2
U0038	high grade	T1	male	59.8	no	41.5
U0039	high grade	Ta	female	63.4	no	38.7
U0041	high grade	Ta	male	69.6	no	40.7
U0042	low grade	Ta	male	84.7	no	45.2
U0045	low grade	Ta	male	75.4	no	18.6
U0046	high grade	T1	male	64.8	no	34.3
U0048	high grade	Ta	male	82	no	38.5
U0053	low grade	Ta	male	76.1	no	30.3
U0054	low grade	Ta	female	77.4	no	12.8
U0057	low grade	Ta	male	84.4	no	39
U0059	high grade	Ta	male	49	no	35.9
U0060	low grade	Ta	male	68.6	no	29.1
U0062	high grade	Ta	male	86.1	no	13.1
U0064	high grade	Ta	male	69	no	22.6
U0067	high grade	T1	male	74	no	32
U0069	high grade	Ta	female	65	no	21.9
U0071	low grade	Ta	male	54.5	no	40.9
U0072	low grade	Ta	male	65.8	no	37.5
U0073	low grade	Ta	female	69	no	39.2
U0074	high grade	Ta	male	78.1	no	38
U0076	high grade	CIS	male	68.9	no	37.2
U0077	high grade	T1	male	63.9	no	40.2
U0078	low grade	Ta	male	44.6	no	42.8
U0080	high grade	Ta	female	52.3	no	40
U0083	high grade	Ta	male	82.8	no	41.4
U0086	high grade	T1	male	87.3	no	40.1
U0087	low grade	Ta	male	73	no	40.4
U0088	low grade	Ta	male	77.6	no	36.1
U0089	low grade	Ta	male	70.6	no	32.7
U0090	high grade	T1	male	70.6	no	35.6
U0091	high grade	Ta	male	86.5	yes	14
U0092	low grade	T1	male	75	no	24.7
U0093	high grade	T1	male	62.3	yes	5.2
U0094	low grade	Ta	male	52.1	no	35.7
U0095	low grade	Ta	male	65.4	no	30.5
U0099	low grade	Ta	male	62.8	no	23.5
U0100	low grade	Ta	male	75.9	no	28.6
U0102	high grade	Ta	male	65.5	no	30
U0104	high grade	T1	male	69.7	no	13.8
U0105	PUNLMP	Ta	male	75	no	41.7
U0106	low grade	Ta	male	62.2	no	36
U0109	low grade	T1	male	89.3	no	23.8
U0110	low grade	Ta	male	66.1	no	35.7
U0114	low grade	Ta	male	58.1	no	38.2
U0115	high grade	Ta	female	71.4	no	42.8
U0117	low grade	Ta	male	67	no	33
U0118	low grade	Ta	female	64.5	no	41.2
U0119	low grade	Ta	male	77.6	no	23.9
U0120	high grade	CIS	female	83.4	no	26.9
U0121	low grade	Ta	female	86.8	no	29.9
U0122	low grade	Ta	male	77.6	no	30
U0125	low grade	Ta	male	67.1	no	19.6
U0126	high grade	Ta	female	79.8	no	29.4
U0128	high grade	Ta	male	75.8	no	32.3
U0129	high grade	T1	male	95.5	no	29.5
U0130	low grade	Ta	male	49.3	no	30
U0134	low grade	Ta	male	77.8	no	48.7
U0137	high grade	T1	male	66.6	yes	17.7
U0138	high grade	Ta	female	73.7	no	0.9
U0139	high grade	T1	male	57.2	no	0.9
U0140	low grade	Ta	male	68.3	no	40.5
U0141	low grade	Ta	male	61	no	41.4
U0142	low grade	Ta	male	73	no	46.7
U0143	high grade	Ta	male	64.3	no	15.1
U0144	low grade	Ta	male	59.6	no	46.5
U0147	high grade	T1	male	64.9	no	42.3
U0149	low grade	Ta	male	70.9	no	42.3
U0150	high grade	T2-4	male	50	no	0.8
U0151	high grade	Ta	male	64.6	no	34.8
U0152	high grade	T2-4	female	62	no	1.5
U0153	low grade	Ta	male	79.1	no	42.7
U0154	low grade	Ta	male	69.5	no	42.9
U0156	low grade	Ta	male	79.7	no	41
U0158	low grade	Ta	male	81.9	no	43.9
U0159	high grade	Ta	male	78.9	no	45.5
U0160	high grade	T1	male	50.2	no	45.1
U0161	low grade	Ta	male	70.3	no	41
U0168	high grade	T2-4	female	73.9	no	1.6
U0169	high grade	T2-4	female	85.6	no	1.1
U0170	high grade	T2-4	female	62.8	no	1.4
U0171	high grade	Ta	male	70.8	no	40.5
U0175	high grade	T2-4	male	94.3	no	0
U0177	high grade	Ta	female	58.9	no	12.7
U0178	high grade	T2-4	female	79.7	no	0
U0179	high grade	CIS	male	85.2	no	36.8
U0181	high grade	Ta	male	91.7	no	17.7
U0182	low grade	Ta	male	78.7	no	38.3
U0183	low grade	T1	female	66.9	no	38.3
U0184	low grade	Ta	male	68.1	no	37.7
U0186	high grade	T2-4	male	45.4	no	0
U0188	low grade	Ta	male	69	no	33.2
U0189	high grade	Ta	female	81.4	no	26.3
U0190	low grade	Ta	male	73.9	no	35.7
U0193	high grade	T2-4	male	48.2	no	0
U0195	low grade	Ta	female	71.5	no	36.7
U0199	high grade	Ta	male	50.2	no	73.4
U0200	high grade	Ta	male	58.2	no	59
U0201	low grade	Ta	male	61.5	no	63.5
U0204	low grade	Ta	male	56.7	no	60.6
U0207	high grade	Ta	female	79.8	no	5.6
U0214	high grade	T1	male	69	no	27.8
U0219	low grade	Ta	male	75.6	no	41
U0224	high grade	Ta	male	54.5	no	69.7
U0226	low grade	Ta	male	69	no	30.2
U0233	low grade	Ta	female	65.8	no	67.5
U0256	low grade	Ta	male	64.6	yes	25
U0261	low grade	Ta	male	62.3	no	62.2
U0262	low grade	Ta	male	51.3	no	74.9
U0264	low grade	Ta	female	64.2	no	71
U0267	low grade	Ta	male	75	yes	4.2
U0268	high grade	Ta	male	80.7	no	69
U0273	low grade	Ta	female	58.8	no	67.2
U0275	low grade	Ta	male	62.9	no	65.2
U0278	low grade	Ta	male	46.1	no	69.7
U0283	low grade	Ta	female	73.7	no	61.9
U0290	high grade	Ta	male	72.8	no	70.7
U0291	low grade	Ta	male	70.1	yes	35.2
U0307	low grade	Ta	male	53.8	no	59.9
U0312	low grade	T1	male	80.3	yes	9.2
U0316	high grade	Ta	male	59.5	no	58.3
U0317	low grade	Ta	female	75.8	no	65.3
U0322	low grade	Ta	male	62.3	no	67.9
U0323	high grade	T1	male	65.4	no	64.9
U0326	high grade	Ta	male	67.8	no	6.4
U0328	high grade	Ta	male	81.8	no	72.9
U0329	low grade	Ta	male	66.3	no	63
U0330	high grade	Ta	male	82.7	no	48.7
U0332	high grade	Ta	female	60.7	no	58.8
U0334	high grade	T1	male	64.3	no	69.5
U0337	high grade	Ta	male	55.7	no	61
U0344	low grade	Ta	male	83.1	no	52
U0346	high grade	Ta	female	70.2	no	62.2
U0348	low grade	Ta	male	70	no	47.6
U0349	low grade	Ta	male	72.6	no	61.4
U0350	low grade	Ta	male	29.1	no	0
U0378	low grade	Ta	female	61	no	41.9
U0380	high grade	Ta	male	70.5	no	65.8
U0383	high grade	Ta	male	84.6	no	22.6
U0384	low grade	Ta	male	67.3	no	32
U0385	high grade	T1	male	71.7	no	23.6
U0392	low grade	Ta	male	81.7	no	56.8
U0394	low grade	Ta	male	50.2	no	64.5
U0397	low grade	T1	male	68.9	no	61
U0399	low grade	Ta	male	87.2	no	0
U0400	high grade	T1	male	68.3	no	61.5
U0401	high grade	T1	female	55.9	no	64.4
U0408	high grade	Ta	female	76.4	yes	6.2
U0411	low grade	Ta	male	68.2	no	36.4
U0412	low grade	Ta	male	66.3	no	34.5
U0414	high grade	T1	male	71.7	no	57.7
U0416	low grade	Ta	male	65.2	no	62.3
U0421	low grade	Ta	male	85.2	no	18.2
U0425	low grade	Ta	male	64.3	no	51
U0426	low grade	Ta	female	86	no	62.8
U0427	high grade	Ta	male	77.3	no	58.9
U0430	high grade	Ta	male	80.9	no	58.9
U0431	high grade	T1	male	79.6	yes	9.4
U0433	high grade	Ta	male	81.4	no	24.1
U0434	high grade	T1	male	76.1	yes	3.2
U0435	low grade	Ta	female	57.9	no	57.7
U0436	low grade	Ta	male	72.2	no	67.4
U0437	low grade	Ta	male	63.6	no	59.1
U0438	low grade	Ta	male	72.4	no	53.4
U0439	low grade	Ta	female	65.9	no	58.1
U0442	high grade	Ta	female	75.4	no	64.6
U0446	low grade	Ta	male	71.6	no	63.6
U0447	low grade	Ta	male	64.4	no	63.4
U0448	high grade	T1	female	77.4	no	20.2
U0450	low grade	Ta	male	68.7	no	15.8
U0453	low grade	Ta	male	73.8	no	60.3
U0454	high grade	Ta	male	68.4	no	59
U0455	high grade	T1	male	81.2	no	61.4
U0457	high grade	Ta	male	66	no	63.4
U0458	low grade	Ta	male	63.2	no	67.8
U0459	low grade	T1	male	54	no	59.4
U0461	low grade	Ta	male	64.1	no	62.8
U0466	low grade	Ta	male	64.1	no	38.5
U0469	low grade	Ta	male	62.5	no	57.9
U0473	high grade	T1	male	64.4	no	57.9
U0475	high grade	Ta	male	67.3	no	40.7
U0476	high grade	T1	male	65.1	no	56.1
U0479	high grade	T2-4	male	89.6	no	1.9
U0494	low grade	Ta	female	83.3	no	56.7
U0496	low grade	Ta	male	63	no	35.7
U0497	low grade	Ta	female	71.7	no	60.6
U0502	high grade	Ta	male	76.5	no	46.9
U0512	high grade	T1	female	84.3	yes	1.3
U0514	high grade	T1	male	62.7	yes	1.1
U0515	high grade	T1	male	63	yes	0.9
U0516	low grade	Ta	female	62.4	no	22.7
U0519	low grade	Ta	male	80.8	no	15.1
U0531	low grade	T1	male	61.2	no	46.9
U0534	low grade	T1	male	64.9	no	43.7
U0535	low grade	T1	male	47.4	no	43.8
U0538	low grade	Ta	male	78.1	no	43.5
U0541	low grade	Ta	male	62.8	no	43.3
U0542	low grade	T1	male	78	no	43.3
U0544	low grade	Ta	male	60.4	no	26.7
U0549	PUNLMP	Ta	female	58.8	no	43.1
U0550	high grade	Ta	male	75.2	no	43.1
U0551	high grade	T1	male	79.9	no	18
U0553	high grade	T1	male	76.4	no	42.1
U0555	low grade	Ta	male	60.6	no	19.3
U0556	high grade	T1	male	60.6	no	42.1
U0558	low grade	Ta	male	58.2	no	41.9
U0559	high grade	T1	male	64.2	no	25.4
U0560	low grade	Ta	female	62.1	no	41.4
U0562	low grade	Ta	female	53.9	no	35
U0566	low grade	Ta	female	72.1	no	37.2
U0570	low grade	Ta	male	53.4	no	16.6
U0573	low grade	T1	male	48.1	no	40.1
U0577	high grade	Ta	female	56.2	no	24.6
U0580	high grade	T1	male	56.9	no	2
U0583	low grade	Ta	male	73.8	no	40.7
U0584	low grade	Ta	male	49.7	no	38
U0585	low grade	Ta	male	74	no	40.3
U0587	low grade	Ta	female	61.3	no	23.8
U0589	high grade	Ta	female	71.7	no	30.5
U0590	low grade	Ta	male	74.4	no	43.2
U0598	high grade	T1	female	88.7	no	32.6
U0600	low grade	Ta	male	75.3	no	50
U0603	high grade	T1	male	71.6	no	26.9
U0605	low grade	Ta	male	60.9	no	48.3
U0606	high grade	T1	male	80.4	no	40.4
U0607	low grade	Ta	male	65.9	no	48.8
U0608	high grade	T1	male	79.9	no	41
U0611	low grade	Ta	male	63.4	no	38.2
U0612	low grade	Ta	female	56.4	no	46.1
U0613	high grade	Ta	male	85	no	17.3
U0614	low grade	Ta	female	55.2	no	46.9
U0615	low grade	Ta	male	79.4	no	37.5
U0618	low grade	Ta	male	68.3	no	38.2
U0623	low grade	Ta	male	77.2	yes	26.1
U0624	low grade	T1	male	60.8	no	28.8
U0625	low grade	T1	female	71.4	no	40.3
U0627	high grade	T1	female	47.8	yes	1.4
U0631	low grade	Ta	male	73.7	no	39.8
U0635	low grade	Ta	male	49.5	no	32.2
U0638	low grade	Ta	male	75.6	no	38.3
U0641	low grade	Ta	male	70.7	no	38.3
U0642	PUNLMP	Ta	male	82.2	no	21.9
U0643	low grade	Ta	female	59.2	no	44.1
U0645	low grade	T1	male	84.3	yes	3
U0646	high grade	Ta	male	64.8	no	42.8
U0648	low grade	Ta	male	69.4	no	44.4
U0653	high grade	T1	female	78.9	yes	1
U0654	low grade	Ta	male	77	no	40.1
U0655	high grade	T1	male	55.6	no	27.2
U0657	low grade	T1	female	46.4	no	41.7
U0659	high grade	Ta	female	81	yes	14.6
U0664	low grade	Ta	male	75.6	no	46.3
U0666	low grade	Ta	male	77	no	32.4
U0670	high grade	T1	male	64.8	no	16.1
U0696	high grade	T1	female	83.1	yes	14.4
U0706	high grade	T1	male	64.7	yes	1.8
U0709	high grade	T1	male	72	yes	3.6
U0754	low grade	Ta	male	50.2	no	40.2
U0765	low grade	T1	male	51.7	no	22.7
U0766	high grade	Ta	female	84	no	24
U0768	low grade	Ta	male	53.4	no	48
U0772	low grade	Ta	male	46.1	no	42.4
U0777	high grade	T1	male	84.3	no	40.2
U0779	low grade	Ta	male	76.8	no	39.9
U0794	low grade	Ta	male	74	no	50.5
U0796	high grade	T1	male	66.8	no	0
U0832	low grade	Ta	male	61.7	no	10.7
U0835	high grade	T2-4	male	75.3	no	0
U0839	high grade	Ta	male	72.5	no	18.2
U0844	low grade	Ta	male	52.7	no	41.8
U0847	low grade	Ta	male	38.5	no	32.2
U0850	high grade	Ta	male	78.6	no	30.1
U0855	high grade	T1	male	66.4	no	18.3
U0856	high grade	Ta	male	68.9	no	36.2
U0867	high grade	Ta	male	62.3	no	50.8
U0870	low grade	Ta	male	81.9	no	48.6
U0903	low grade	Ta	male	89.2	no	15.4
U0904	low grade	Ta	male	70.7	no	33.7
U0905	low grade	Ta	male	83.7	no	25.6
U0907	high grade	T1	female	69.9	no	56.4
U0909	low grade	Ta	male	56.6	no	64
U0910	high grade	T1	male	83	no	50.8
U0912	low grade	Ta	male	68.3	no	42.3
U0913	low grade	Ta	male	67.9	no	57.4
U0915	low grade	Ta	female	62.4	no	44.9
U0918	low grade	Ta	male	56.7	no	47.3
U0928	high grade	Ta	male	41.2	no	47.4
U0932	low grade	Ta	male	64.2	no	49
U0952	high grade	Ta	male	60.5	no	37.6
U0954	low grade	Ta	male	68	no	56.3
U0963	high grade	T2-4	female	88.8	no	50.4
U0965	low grade	Ta	male	78.9	no	55.4
U0972	low grade	Ta	female	82.1	no	54.9
U0973	low grade	Ta	male	67.7	no	44.2
U0975	low grade	T1	female	68.8	no	17
U0976	low grade	Ta	female	59	no	48.1
U0977	low grade	T1	male	54.4	no	53
U0986	low grade	Ta	female	23.5	no	50.5
U0989	low grade	T1	male	85.7	yes	12.9
U0993	low grade	Ta	male	85.1	yes	43.9
U0998	low grade	Ta	male	58.6	no	52.4
U0999	high grade	Ta	female	69.5	no	51.2
U1002	low grade	Ta	female	65.2	no	35
U1005	low grade	Ta	male	55.8	no	40.2
U1006	low grade	Ta	male	77.9	no	14.7
U1011	high grade	Ta	male	47.8	no	13.6
U1018	low grade	T1	male	63	no	24
U1019	low grade	Ta	male	59.1	no	27.1
U1020	low grade	Ta	male	76.1	no	31.1
U1023	low grade	Ta	male	60.8	no	10.4
U1025	high grade	T1	female	70.7	no	40.2
U1026	low grade	Ta	male	46.4	no	16.8
U1030	low grade	T1	female	75.9	no	31.7
U1031	low grade	Ta	male	61.2	no	21.6
U1032	low grade	Ta	female	58.5	no	54.1
U1033	low grade	Ta	female	78.1	no	55.7
U1037	high grade	T1	male	78.2	no	12.7
U1043	high grade	T1	female	51.8	no	28.8
U1046	low grade	Ta	male	65.4	no	12.1
U1050	low grade	Ta	male	61	no	31.7
U1052	PUNLMP	Ta	female	66.9	no	26.5
U1055	high grade	Ta	female	87	no	14.2
U1057	low grade	Ta	male	74.3	no	38.2
U1061	low grade	Ta	male	64.5	no	0
U1064	low grade	Ta	male	75.7	no	26.6
U1067	high grade	Ta	male	67.7	no	31
U1082	low grade	Ta	male	75.7	no	26.6
U1084	high grade	Ta	male	66.9	no	41.9
U1089	low grade	Ta	male	64.5	no	0
U1099	low grade	T1	female	82.1	no	28.8
U1100	low grade	Ta	male	73.4	no	34.6
U1103	low grade	Ta	female	80.6	no	25.5
U1105	high grade	Ta	male	82.7	no	29.9
U1106	low grade	Ta	male	68.5	no	31.8
U1108	low grade	Ta	male	53.4	no	31.9
U1113	low grade	Ta	male	75	no	21.8
U1123	high grade	Ta	female	70.6	no	19.1
U1135	low grade	Ta	male	56.7	no	16.8
U1136	high grade	Ta	female	82.3	no	22.5
U1146	high grade	Ta	male	68.8	no	27.9
U1148	low grade	Ta	male	65.4	no	27.4
U1150	low grade	Ta	male	48.6	no	27.2
U1151	high grade	T2-4	male	74	no	0
U1153	low grade	Ta	male	69.7	no	32.3
U1155	high grade	T2-4	male	74.9	no	0
U1157	low grade	Ta	male	65.6	no	31.3
U1158	high grade	T2-4	male	65.8	no	0
U1161	high grade	Ta	male	74.3	no	29
U1162	high grade	Ta	male	58.1	no	14.8
U1165	high grade	T1	female	72.9	no	31
U1171	high grade	T1	female	84.8	yes	3.2
U1174	low grade	Ta	female	62.9	no	36.1
U1177	low grade	Ta	male	46.2	no	30
U1179	high grade	T1	male	81.5	no	35.6
U1182	low grade	Ta	male	63.9	no	34.8
U1188	high grade	T1	male	72.7	no	4.3
U1189	low grade	T1	male	70.4	no	38.1
U1190	high grade	Ta	female	72.4	no	23.2
U1191	low grade	T1	male	72.1	no	0
U1192	high grade	T1	male	64.6	no	8.4
U1194	low grade	T1	male	71.6	no	25.6
U1196	low grade	Ta	male	72.1	no	28.1
U1205	PUNLMP	Ta	male	82.4	no	40
U1206	low grade	Ta	male	75.6	no	26.1
U1207	low grade	T1	male	65.8	no	32
U1209	low grade	T1	male	65.9	no	31.4
U1211	high grade	T2-4	male	69.8	no	53.1
U1212	high grade	Ta	female	54.1	no	19
U1228	low grade	Ta	male	73.5	no	35.7
U1230	low grade	Ta	female	65.3	no	39.8
U1231	low grade	Ta	female	63.7	no	28
U1232	low grade	Ta	male	75.8	no	32.5
U1233	high grade	T1	male	61.1	no	36.9
U1235	low grade	Ta	female	58.4	no	31.8
U1237	low grade	Ta	male	57.1	no	33.8
U1240	low grade	T1	male	67.6	no	34.4
U1242	high grade	Ta	male	73.5	no	17.1
U1243	low grade	Ta	male	59	no	30.3
U1244	high grade	T1	male	80.5	no	12.9
U1248	low grade	Ta	female	51.8	no	41.1
U1249	low grade	T1	female	65.7	no	13.5
U1256	PUNLMP	Ta	male	72.7	no	14.3
U1263	high grade	T1	male	83.6	yes	30.3
U1264	high grade	T1	male	75.6	no	29.9
U1265	low grade	Ta	female	80.2	no	29.2
U1266	low grade	Ta	male	66	no	28.4
U1267	low grade	Ta	male	73.7	no	32.3
U1270	low grade	Ta	male	57.3	no	30.1
U1271	low grade	Ta	male	74.4	no	24.3
U1272	high grade	Ta	male	63.7	no	31.5
U1275	high grade	Ta	male	66.8	no	21.5
U1276	low grade	Ta	female	25.7	no	30.1
U1277	high grade	Ta	male	66.2	no	23.7
U1279	low grade	Ta	female	60	no	26.1
U1280	low grade	Ta	female	56.8	no	27.7
U1282	low grade	Ta	male	51.8	no	28.3
U1283	high grade	T1	male	68.7	yes	18.6
U1284	high grade	T1	male	83.2	no	27.5
U1286	high grade	Ta	male	73.5	no	27.4
U1288	high grade	Ta	male	63.3	no	25.7
U1289	low grade	Ta	male	71.8	no	26
U1291	low grade	Ta	male	70.1	no	24.2
U1292	high grade	T1	male	73.3	no	22.9
U1293	low grade	Ta	female	86.1	no	26.7
U1295	high grade	Ta	male	56.7	no	23.6
U1297	high grade	Ta	male	77.1	no	13.8
U1298	low grade	Ta	female	75	no	21.8
U1300	high grade	Ta	male	81.4	no	27.1
U1301	high grade	T1	male	81.2	no	23.7
U1303	high grade	Ta	male	48.1	no	26.3
U1304	low grade	T1	male	70.6	no	26.1
U1305	low grade	Ta	male	64.6	no	27.6
U1307	low grade	Ta	male	78.5	no	21.7
U1308	low grade	Ta	female	58.2	no	22.9
U1309	low grade	Ta	male	71.8	no	28.6
U1311	low grade	Ta	male	81.8	no	27.8
U1314	low grade	Ta	female	60	no	34.8
U1317	low grade	Ta	female	68	no	33.7
U1330	low grade	Ta	male	77.6	no	24.9
U1332	high grade	T1	male	69.1	no	24.3
U1335	low grade	Ta	male	76.9	no	24.3
U1336	low grade	Ta	male	69.7	no	24.7
U1337	low grade	Ta	male	93.5	no	24.7
U1338	low grade	Ta	male	54.2	no	24.6
U1341	low grade	Ta	female	50.8	no	27.6
U1343	high grade	T1	male	71.2	no	26.8
U1345	low grade	Ta	male	64.2	no	24.9
U1346	high grade	Ta	female	82.7	no	25.3
U1349	low grade	Ta	male	70.3	no	26.6
U1354	high grade	T1	male	82.7	no	23.4
U1356	high grade	Ta	male	77.1	no	15.5
U1363	low grade	Ta	male	75.9	no	23.7
U1368	low grade	Ta	male	65.2	no	24
U1374	high grade	T1	male	81.1	no	26.3
U1388	low grade	Ta	male	67.9	no	36.4
U1396	high grade	T1	male	70.6	yes	2
U1403	low grade	Ta	female	53.6	no	32.9
U1404	low grade	Ta	male	61.7	no	26.2
U1408	low grade	Ta	female	64.7	no	14.5
U1409	low grade	Ta	male	61.9	no	28.2
U1412	low grade	Ta	male	61	no	10.6
U1413	low grade	Ta	male	62.2	no	30.5
U1415	high grade	T1	male	72.2	yes	1.3
U1425	low grade	Ta	male	70.7	no	27
U1426	low grade	Ta	female	86.1	no	10.2
U1427	low grade	Ta	male	54.5	no	27
U1430	high grade	Ta	male	84.9	no	39.2
U1431	low grade	T1	female	79.2	no	31.1
U1432	low grade	Ta	male	56.7	no	28
U1434	low grade	Ta	male	75.3	no	34.2
U1435	high grade	Ta	female	65	no	31.7
U1458	low grade	T1	male	69.6	no	6.5
U1462	low grade	T1	male	74.4	no	8.4
U1464	high grade	Ta	male	74.5	no	8.6
U1465	high grade	T1	male	56.5	yes	1
U1476	high grade	T1	male	79.5	no	13.1
U1478	high grade	T1	male	83.1	no	13
U1480	high grade	T1	female	75.5	yes	8.7

## Sheet: E
Basic information of GSE32894 dataset
Patient.ID	Survival Months	Status	Sex	Age	Stage	Grade
GSM814052	110.301	Alive	Male	57	T2	G3
GSM814057	104.384	Alive	Male	71	T1	G2
GSM814065	103.792	Alive	Male	65	Ta	G2
GSM814077	98.3671	Alive	Male	75	T1	G3
GSM814089	98.0712	Alive	Male	59	T1	G2
GSM814085	97.7096	Alive	Female	65	T2	G3
GSM814068	96.3945	Alive	Male	71	T2	G3
GSM814100	88.6027	Alive	Female	38	Ta	G2
GSM814119	88.1425	Alive	Male	71	T2	G3
GSM814126	86.4329	Alive	Female	63	T2	G3
GSM814095	85.4137	Alive	Female	85	Ta	G1
GSM814121	85.2164	Alive	Male	68	T1	G3
GSM814112	84.9205	Alive	Male	70	Ta	G2
GSM814131	84.0329	Alive	Male	61	T1	G3
GSM814122	82.8493	Alive	Male	77	Ta	G2
GSM814107	82.7178	Alive	Male	60	T1	G3
GSM814087	81.9288	Dead	Male	64	Ta	G2
GSM814123	79.3973	Alive	Female	78	T1	G2
GSM814156	78.6411	Alive	Female	72	Ta	G2
GSM814090	78.4438	Alive	Male	64	T2	G3
GSM814132	76.6685	Alive	Male	67	T2	G3
GSM814064	75.9781	Alive	Male	68	T3b	G3
GSM814166	74.5644	Alive	Male	75	T1	G2
GSM814168	74.3342	Alive	Male	77	T1	G3
GSM814170	74.0712	Alive	Male	75	T1	G3
GSM814069	74.0384	Alive	Male	45	Ta	G2
GSM814098	73.874	Alive	Female	79	Ta	G1
GSM814135	72.5589	Alive	Male	59	Ta	G1
GSM814102	72.1973	Alive	Female	82	Ta	G2
GSM814155	71.8027	Alive	Male	66	Ta	G2
GSM814160	71.0795	Alive	Female	56	Ta	G1
GSM814171	70.7178	Alive	Female	70	T1	G2
GSM814176	69.9288	Alive	Female	68	T2	G3
GSM814164	69.6658	Alive	Male	73	Ta	G2
GSM814109	69.5014	Alive	Male	71	T2b	G3
GSM814162	69.5014	Alive	Male	44	Ta	G2
GSM814086	68.4493	Alive	Male	73	Ta	G2
GSM814144	67.9233	Alive	Male	67	T1	G3
GSM814165	67.9233	Alive	Male	75	T1	G3
GSM814071	66.9041	Alive	Female	62	T1	G2
GSM814084	66.7068	Alive	Male	84	Ta	G2
GSM814066	66.2466	Alive	Male	76	Ta	G2
GSM814203	65.326	Alive	Female	57	Ta	G1
GSM814191	64.6356	Alive	Male	65	Ta	G1
GSM814192	64.4055	Alive	Male	57	Ta	G3
GSM814208	63.9781	Alive	Male	66	Ta	G1
GSM814058	63.9123	Alive	Male	55	Ta	G2
GSM814205	63.8795	Alive	Female	56	Ta	G1
GSM814184	63.0247	Alive	Male	69	T1	G3
GSM814074	62.9918	Alive	Male	78	Ta	G1
GSM814212	62.5315	Alive	Male	81	Ta	G1
GSM814210	61.7096	Alive	Male	58	Ta	G1
GSM814201	61.0521	Alive	Male	80	Ta	G1
GSM814140	60.1644	Dead	Male	50	T1	G3
GSM814217	59.6055	Alive	Female	57	Ta	G2
GSM814193	58.0274	Alive	Male	71	Ta	G2
GSM814195	58.0274	Alive	Male	57	T3b	G3
GSM814229	57.6	Alive	Male	61	Ta	G2
GSM814189	57.5671	Alive	Female	60	T2	G3
GSM814215	56.6795	Alive	Male	84	Ta	G1
GSM814190	56.5479	Alive	Male	80	Ta	G2
GSM814240	56.2192	Alive	Male	56	T2	G3
GSM814163	55.6932	Alive	Male	80	T1	G3
GSM814059	55.0356	Alive	Male	86	T1	G2
GSM814234	55.0356	Alive	Female	56	Ta	G1
GSM814194	54.411	Alive	Female	71	Ta	G1
GSM814110	54.3452	Alive	Male	67	T2	G3
GSM814228	54.3452	Alive	Female	61	Ta	G2
GSM814118	54.3123	Alive	Male	46	Ta	G2
GSM814198	53.8192	Alive	Male	58	T1	G3
GSM814246	53.7205	Alive	Male	61	T2	G3
GSM814237	51.1233	Alive	Female	60	T1	G3
GSM814230	50.8603	Alive	Male	61	Ta	G3
GSM814196	50.6959	Alive	Female	86	Ta	G1
GSM814139	50.5973	Alive	Male	69	T1	G3
GSM814224	49.874	Alive	Male	20	Ta	G1
GSM814245	49.6767	Alive	Male	72	T1	G3
GSM814186	49.4466	Alive	Male	69	T1	G2
GSM814133	49.3479	Alive	Female	88	Ta	G1
GSM814159	49.1507	Alive	Male	84	T1	G3
GSM814255	47.6384	Alive	Male	75	T1	G2
GSM814231	47.211	Alive	Male	70	Ta	G1
GSM814260	47.0795	Alive	Female	62	T1	G2
GSM814247	46.7507	Alive	Male	78	T1	G2
GSM814153	45.337	Alive	Male	77	Ta	G1
GSM814256	45.2712	Alive	Male	72	Ta	G1
GSM814264	44.7452	Alive	Female	75	Ta	G1
GSM814103	44.5151	Alive	Male	82	T1	G2
GSM814267	44.0548	Alive	Male	80	Ta	G2
GSM814265	43.4301	Alive	Female	80	T1	G3
GSM814167	43.1014	Alive	Male	84	Ta	G2
GSM814106	43.0356	Alive	Male	59	T1	G3
GSM814261	42.1151	Alive	Female	67	Ta	G2
GSM814249	41.4575	Alive	Male	57	T1	G2
GSM814266	41.2603	Alive	Female	61	Ta	G2
GSM814248	41.063	Alive	Female	62	T2	G3
GSM814271	40.8329	Alive	Male	67	Ta	G2
GSM814251	40.7014	Alive	Female	69	T2	G3
GSM814276	40.5699	Alive	Male	64	Ta	G1
GSM814274	39.9123	Alive	Female	51	Ta	G1
GSM814150	39.5836	Alive	Male	65	Ta	G1
GSM814222	39.1233	Alive	Male	85	T1	G3
GSM814275	38.2027	Alive	Male	70	Ta	G3
GSM814117	37.874	Alive	Female	83	T1	G2
GSM814253	37.7753	Alive	Male	69	Ta	G2
GSM814252	37.0521	Alive	Female	51	Ta	G1
GSM814169	36.6247	Alive	Male	67	T1	G3
GSM814056	36.36	Dead	Male	59	T3b	G3
GSM814197	36.3288	Alive	Male	90	Ta	G3
GSM814134	35.9671	Alive	Male	74	Ta	G1
GSM814091	35.737	Alive	Male	72	Ta	G2
GSM814280	35.3753	Alive	Female	76	T1	G3
GSM814218	34.7836	Dead	Male	65	T2b	G3
GSM814278	34.7178	Alive	Female	60	T1	G3
GSM814286	34.0603	Alive	Male	80	T1	G2
GSM814295	34.0603	Alive	Male	67	T2	G3
GSM814287	33.6986	Alive	Male	76	T2	G3
GSM814175	33.6	Alive	Female	85	Ta	G2
GSM814292	33.3699	Alive	Female	78	T1	G3
GSM814301	33.337	Alive	Male	57	Ta	G2
GSM814254	32.9096	Alive	Male	79	T2	G3
GSM814285	32.8767	Alive	Male	58	T1	G2
GSM814273	32.3178	Alive	Male	62	Ta	G1
GSM814282	31.5288	Alive	Male	70	Ta	G1
GSM814297	31.3315	Alive	Male	72	Ta	G1
GSM814185	30.8384	Alive	Female	83	Ta	G2
GSM814303	30.8055	Alive	Male	64	Ta	G3
GSM814298	30.3781	Alive	Male	66	Ta	G3
GSM814358	30.1479	Alive	Male	62	T1	G2
GSM814173	29.9836	Alive	Male	75	T2	G3
GSM814305	29.9178	Alive	Male	83	Ta	G1
GSM814094	29.4904	Dead	Male	64	T2	G3
GSM814306	29.4904	Alive	Female	82	Ta	G1
GSM814199	29.1288	Alive	Male	65	T1	G3
GSM814211	28.5699	Alive	Male	52	Ta	G2
GSM814096	28.1096	Alive	Male	82	T1	G2
GSM814308	28.0438	Alive	Male	80	Ta	G2
GSM814083	27.8137	Alive	Male	74	T1	G3
GSM814293	27.3863	Alive	Male	79	T1	G3
GSM814114	27.3534	Alive	Male	85	T1	G3
GSM814263	27.0247	Alive	Male	85	Ta	G2
GSM814309	26.663	Alive	Male	63	Ta	G2
GSM814092	26.5315	Dead	Male	69	T2	G3
GSM814307	26.4658	Alive	Male	60	Ta	G3
GSM814304	26.3014	Alive	Male	67	Ta	G2
GSM814272	26.137	Alive	Male	82	T1	G2
GSM814070	25.5781	Alive	Female	75	T2	G3
GSM814312	25.4466	Alive	Female	84	Ta	G2
GSM814281	25.3151	Alive	Female	78	Ta	G1
GSM814288	24.7562	Alive	Male	80	Ta	G2
GSM814204	24.1973	Dead	Male	68	T3b	G3
GSM814316	23.8027	Alive	Female	67	T1	G3
GSM814321	23.8027	Alive	Male	57	Ta	G1
GSM814318	23.7041	Alive	Male	76	Ta	G2
GSM814284	21.6986	Alive	Male	73	Ta	G3
GSM814313	21.5671	Alive	Male	79	Ta	G3
GSM814226	21.1726	Alive	Female	61	Ta	G1
GSM814108	21.1068	Alive	Male	78	Ta	Gx
GSM814317	21.0082	Alive	Female	66	T2	G3
GSM814172	20.6137	Dead	Female	51	T2a	G2
GSM814324	20.5479	Alive	Female	71	Ta	G1
GSM814323	20.4164	Alive	Female	79	Ta	G2
GSM814213	20.2849	Alive	Male	76	Ta	G1
GSM814328	19.8904	Alive	Female	74	Ta	G2
GSM814075	19.7589	Alive	Male	83	T1	G2
GSM814357	19.4959	Alive	Male	63	T4a	G3
GSM814330	19.463	Alive	Male	83	Ta	G2
GSM814291	18.2466	Dead	Male	75	T2	G3
GSM814076	17.9178	Dead	Male	71	T2	G3
GSM814334	17.7534	Alive	Male	60	T2	G3
GSM814179	17.6877	Dead	Male	67	T2	G3
GSM814331	17.6877	Alive	Female	69	Ta	G2
GSM814333	17.6877	Alive	Male	75	Ta	G1
GSM814337	17.2603	Alive	Female	72	Ta	G2
GSM814354	17.063	Alive	Male	71	T2	G3
GSM814302	16.7671	Alive	Female	77	T1	G3
GSM814329	16.7342	Alive	Male	76	T1	G2
GSM814356	16.3726	Alive	Male	59	T2	G3
GSM814336	16.2411	Alive	Female	71	Ta	G2
GSM814250	15.7151	Alive	Male	63	Ta	G2
GSM814269	15.5836	Dead	Female	57	T2	G3
GSM814055	15.3863	Alive	Male	81	T1	G2
GSM814322	15.0904	Dead	Male	61	T3	G2
GSM814174	14.6959	Alive	Female	68	Ta	G1
GSM814180	14.0055	Alive	Male	93	Ta	G2
GSM814200	13.7096	Alive	Female	83	Ta	G2
GSM814326	13.6438	Alive	Male	79	Ta	G1
GSM814225	13.4137	Dead	Male	58	T3b	Gx
GSM814325	13.4137	Dead	Male	66	T2	G3
GSM814340	13.2822	Alive	Male	76	T1	G2
GSM814129	13.1178	Alive	Male	83	T1	G2
GSM814338	12.9534	Alive	Male	35	Ta	G1
GSM814061	12.8219	Alive	Male	89	Ta	G2
GSM814136	12.4274	Alive	Male	84	Ta	G2
GSM814290	11.8685	Alive	Male	75	Ta	G2
GSM814343	11.737	Alive	Male	43	T1	G2
GSM814353	10.9479	Dead	Female	76	T2	G3
GSM814149	10.0932	Alive	Male	75	Ta	G3
GSM814347	9.96164	Alive	Male	55	T2	G3
GSM814300	9.83014	Dead	Male	60	T2	G3
GSM814350	9.76438	Alive	Male	65	T1	G3
GSM814348	9.1726	Alive	Male	80	Ta	G2
GSM814342	8.58082	Alive	Male	79	Ta	G2
GSM814289	8.21918	Dead	Female	50	T2	G3
GSM814142	7.52877	Dead	Male	61	T2	G3
GSM814299	7.26575	Alive	Male	65	T1	G3
GSM814182	6.87123	Dead	Male	83	T2	G3
GSM814355	6.7726	Alive	Male	74	Ta	G1
GSM814352	6.67397	Alive	Male	68	T1	G3
GSM814062	6.57534	Alive	Male	79	T1	G2
GSM814345	6.57534	Alive	Male	76	Ta	G1
GSM814241	6.47671	Dead	Male	79	T2	G3
GSM814202	6.37808	Dead	Male	79	T2	G3
GSM814138	6.18082	Dead	Male	76	T3b	G3
GSM814351	5.58904	Alive	Male	32	Ta	G1
GSM814060	5.39178	Dead	Female	67	T2	G3
GSM814238	3.68219	Dead	Male	61	T2	G3
GSM814221	3.22192	Alive	Male	87	Ta	G2
GSM814233	2.76164	Alive	Male	86	T1	G2
GSM814296	1.61096	Alive	Female	70	T1	G2
GSM814072	1.08493	Alive	Female	75	T1	G3
GSM814181	0.624658	Alive	Male	89	T1	G3
GSM814349	0.5	Alive	Female	59	Ta	G1
GSM814177	0.2	Alive	Male	65	T1	G3

## Sheet: F
Basic information of GSE48075 dataset
ID	Status	Survival Months	Stage	Age
GSM1167428	Dead	65.6	cT2N0M0	65
GSM1167429	Alive	37.7	cT3bN0M0	65.7
GSM1167433	Alive	72.4	cT4aN0M0	67.9
GSM1167434	Dead	14.9	cT2N0M0	60.7
GSM1167342	Dead	20.4	pT3bN0M0	78.9
GSM1167435	Dead	18.2	cT3bN0M0	86.2
GSM1167436	Alive	47.7	cT2N0M0	83.2
GSM1167437	Alive	52.2	cT2N0M0	52.4
GSM1167439	Dead	34.6	cT2N0M0	68.8
GSM1167441	Dead	4.3	cT3aN0M0	68.6
GSM1167443	Dead	7.4	cT2N0M0	68.9
GSM1167444	Alive	71.4	cT2N0M0	69.1
GSM1167445	Dead	6.2	cT2N0M0	69.2
GSM1167449	Alive	36.2	cT4aN0M0	53.6
GSM1167451	Alive	27.8	cT2N0M0	51.3
GSM1167453	Dead	18.7	cT4bN0M0	65.6
GSM1167454	Alive	43.2	cT2N0M0	72.4
GSM1167455	Alive	140.7	cT2N0M0	42.7
GSM1167457	Alive	44.6	cT4aN+M+	63.3
GSM1167458	Alive	38.7	cT2N0M0	65.4
GSM1167461	Dead	1.5	cT3bN0M+	82.1
GSM1167462	Dead	1.6	cT2N+M0	64.8
GSM1167344	Dead	68.1	cT2N0M0	54.8
GSM1167465	Dead	8.7	cTis/cT2N0M0	72.1
GSM1167466	Alive	30.4	cT2N0M0	62.4
GSM1167468	Alive	61.1	cT2N0M0	73.5
GSM1167469	Alive	39	cT2N0M0	57.5
GSM1167473	Dead	16.9	cT2N0M0	75.8
GSM1167346	Dead	7.9	cT2N0M0	76.7
GSM1167347	Dead	3.4	cT4bN0M+	53
GSM1167334	Dead	37.2	cT2N0M0	74.6
GSM1167350	Dead	23	cT2N0M0	80.8
GSM1167354	Dead	105.9	cT2N0M0	66.9
GSM1167360	Dead	10.5	cT4bN0M0	70.9
GSM1167361	Alive	53.1	cT3bN0M0	63.1
GSM1167363	Dead	14.2	cT3bN0M0	73.3
GSM1167335	Alive	60	cT3bN0M0	44.2
GSM1167372	Alive	42	cT2N0M0	69.1
GSM1167373	Alive	47.8	cT2N0M0	65.4
GSM1167375	Dead	42.8	cT2N0M0	52.5
GSM1167376	Dead	46.3	cT3bN0M0	73.6
GSM1167377	Alive	51.5	cT4aN0M0	55.6
GSM1167378	Alive	41.1	cT2N0M0	72.1
GSM1167379	Dead	4.7	cT4bN0M0	89
GSM1167336	Dead	2.9	cT3bN+M+	76.8
GSM1167380	Dead	36.3	cT3bN+M0	71.7
GSM1167381	Dead	8	cT2N0M0	84.3
GSM1167383	Dead	9.3	cT2N0M+	63.3
GSM1167384	Dead	11.8	cT3bN+M0	68
GSM1167385	Dead	16	cT3bN0M0	76.5
GSM1167387	Dead	5.9	cT2N+M0	67.7
GSM1167388	Dead	8.1	cT3aN0M0	66
GSM1167389	Alive	1.7	cT3bN+M+	64.1
GSM1167390	Dead	25.3	cT3bN0M0	66.3
GSM1167391	Dead	17.4	cT2N+M0	70.2
GSM1167393	Dead	3.4	cT3bN+M0	78.6
GSM1167396	Dead	4.6	cT3bN+M0	80.4
GSM1167398	Dead	6.5	cT2N+M+	58.9
GSM1167399	Alive	179.2	cT2N0M0	62.8
GSM1167400	Dead	86.7	cT2N0M0	60.2
GSM1167401	Dead	8	cT2N0M0	67.6
GSM1167402	Dead	110.2	cT3bN0M0	77.4
GSM1167403	Dead	61	cT2N0M0	54
GSM1167404	Dead	82.4	cT3aN0M0	73.7
GSM1167406	Dead	4.9	cT3bN0M0	88.9
GSM1167339	Dead	7.6	cT3bN0M0	83.1
GSM1167410	Dead	28.7	cT2N0M0	83.1
GSM1167414	Alive	109.3	cT2N0M0	79.1
GSM1167416	Alive	9	cT3bN0M0	85.8
GSM1167419	Alive	66.5	cT2N0M0	57.5
GSM1167420	Alive	64.2	cT2N0M0	71.4
GSM1167422	Alive	57.3	cT2N0M0	67.7
GSM1167424	Alive	39.5	cT2N0M0	71.4

## Sheet: G
Basic information of IMvigor210 dataset
id	Immune phenotype	os	censOS	Best Confirmed Overall Response	binaryResponse	Enrollment IC	IC Level	TC Level	FMOne mutation burden per MB	Sex	Race	Intravesical BCG administered	Baseline ECOG Score	Tobacco Use History	Met Disease Status	Sample age	Tissue	Received platinum	Sample collected pre-platinum	Neoantigen burden per MB	sizeFactor	ANONPT_ID	Lund	Lund2	TCGA Subtype
SAMf2ce197162ce	NA	1.577	1	NE	NA	IC1	IC1	TC1	3	M	WHITE	N	0	NEVER	Liver	1-2 years	ureter	Y	Y	0.568627	1.36176	10255	MS2a2	Genomically unstable	IV
SAM698d8d76b934	excluded	0.427105	1	NE	NA	IC1	IC1	TC0	6	F	WHITE	N	1	NEVER	Visceral	(less than) 1 year	bladder	Y	Y	1.01961	1.23441	10101	MS2b2.2	Basal/SCC-like	IV
SAMc1b27bc16435	excluded	24.1807	0	PR	CR/PR	IC2	IC2+	TC0	5	M	WHITE	N	0	PREVIOUS	Visceral	more than 2 years	kidney	Y	Y	1.41176	0.555512	10230	MS2a1	Genomically unstable	I
SAM85e41e7f33f9	inflamed	0.62423	1	NE	NA	IC1	IC1	TC1	10	M	WHITE	N	2	PREVIOUS	Visceral	(less than) 1 year	bladder	N	NA	1.2549	1.16474	10264	MS2b2.2	Basal/SCC-like	IV
SAMf275eb859a39	excluded	24.4764	0	PR	CR/PR	IC1	IC1	TC0	9	M	BLACK OR AFRICAN AMERICAN	Y	0	PREVIOUS	Visceral	1-2 years	bladder	Y	Y	NA	1.48344	10150	MS1a	UroA	I
SAM7f0d9cc7f001	excluded	4.63244	1	PD	SD/PD	IC1	IC1	TC0	NA	M	WHITE	N	1	NEVER	Liver	more than 2 years	bladder	Y	Y	NA	0.649813	10220	MS2b1	Infiltrated	II
SAM4305ab968b90	desert	1.41273	1	PD	SD/PD	IC0	IC0	TC0	12	M	WHITE	N	1	PREVIOUS	Liver	more than 2 years	bladder	Y	N	0.392157	1.34512	10375	MS1b	UroA	I
SAMcf018fee2acd	excluded	16.23	1	PD	SD/PD	IC0	IC0	TC0	NA	M	WHITE	N	0	PREVIOUS	Visceral	more than 2 years	lung	Y	Y	NA	1.77996	10175	MS1a	UroA	I
SAMb2f1d0e54ece	desert	11.4004	1	PR	CR/PR	IC2	IC2+	TC2+	NA	M	WHITE	N	1	PREVIOUS	Visceral	(less than) 1 year	bladder	Y	N	0.862745	0.798489	10073	MS2b1	Infiltrated	IV
SAMcc4675f394a1	NA	3.12115	1	PD	SD/PD	IC0	IC0	TC0	NA	M	WHITE	N	1	PREVIOUS	Liver	(less than) 1 year	liver	Y	Y	NA	1.19941	10142	MS1a	UroA	I
SAM49f9b2e57aa5	excluded	7.45791	1	PD	SD/PD	IC0	IC0	TC0	5	M	WHITE	Y	1	PREVIOUS	Liver	1-2 years	kidney	Y	Y	1.45098	0.997797	10037	MS1b	UroA	I
SAM2e7aa8fa0ab3	excluded	7.72074	1	PD	SD/PD	IC1	IC1	TC0	14	M	WHITE	N	1	PREVIOUS	Visceral	(less than) 1 year	kidney	N	NA	2.70588	1.27953	10172	MS1b	UroA	II
SAMd0e47be700b0	desert	0.887064	1	NE	NA	IC0	IC0	TC0	5	M	WHITE	N	1	NEVER	Visceral	1-2 years	kidney	Y	Y	NA	0.948339	10177	MS1b	UroA	II
SAMdf3e42c8672a	inflamed	7.32649	1	PD	SD/PD	IC2	IC2+	TC2+	19	M	WHITE	N	1	PREVIOUS	Visceral	(less than) 1 year	bladder	Y	Y	3.23529	0.791353	10161	MS2b2.2	Basal/SCC-like	III
SAMd027124354ce	desert	23.5236	0	CR	CR/PR	IC0	IC0	TC0	4	F	WHITE	N	0	NEVER	NA	1-2 years	ureter	N	NA	0.764706	1.43111	10061	MS2b2.2	Basal/SCC-like	III
SAM36d87392593b	excluded	23.6879	0	SD	SD/PD	IC2	IC2+	TC2+	7	M	WHITE	N	0	NEVER	Visceral	1-2 years	ureter	Y	Y	0.352941	1.00066	10014	MS2b2.2	Basal/SCC-like	III
SAM4edbe45817b3	inflamed	1.05133	1	NE	NA	IC2	IC2+	TC2+	26	M	WHITE	N	1	PREVIOUS	NA	(less than) 1 year	bladder	Y	Y	3.68627	0.907538	10282	MS2b2.2	Basal/SCC-like	III
SAM36a9225b0222	inflamed	23.8193	0	SD	SD/PD	IC2	IC2+	TC2+	1	M	ASIAN	N	1	PREVIOUS	Liver	1-2 years	bladder	Y	N	0.607843	1.68128	10141	MS2b1	Infiltrated	IV
SAMe7bf6c015192	inflamed	3.12115	1	PD	SD/PD	IC2	IC2+	TC0	7	M	WHITE	N	1	PREVIOUS	Visceral	(less than) 1 year	kidney	N	NA	1.37255	1.20882	10222	MS2b2.1	UroB	III
SAM6dd7ad1d797d	NA	19.2854	1	PD	SD/PD	IC1	IC1	TC2+	NA	M	WHITE	N	1	PREVIOUS	Visceral	1-2 years	bladder	Y	Y	3.56863	1.24941	10089	MS2b2.2	Basal/SCC-like	III
SAMc0d625a50eb8	desert	13.2731	1	SD	SD/PD	IC0	IC0	TC0	3	F	WHITE	N	1	NEVER	Visceral	1-2 years	bladder	Y	N	0.294118	1.00769	10043	MS2b1	Infiltrated	I
SAM18039827e1b9	desert	1.47844	1	PD	SD/PD	IC0	IC0	TC0	15	M	WHITE	N	1	NEVER	Visceral	(less than) 1 year	bladder	Y	N	NA	1.91849	10362	MS1b	UroA	II
SAM681e4bf7cf85	excluded	23.3922	0	PR	CR/PR	IC2	IC2+	TC0	7	M	WHITE	N	0	NEVER	NA	1-2 years	bladder	Y	Y	1.86275	1.58635	10156	MS1b	UroA	I
SAMc692536a795a	desert	5.65092	1	PD	SD/PD	IC1	IC1	TC0	10	M	WHITE	Y	1	PREVIOUS	NA	1-2 years	ureter	Y	Y	NA	1.01426	10103	MS2b1	Infiltrated	II
SAM9a2cf3c06fb3	inflamed	5.65092	1	PD	SD/PD	IC1	IC1	TC0	4	M	WHITE	N	0	PREVIOUS	Visceral	more than 2 years	bladder	Y	Y	0.862745	1.60661	10059	MS2b1	Infiltrated	II
SAM557dde1b9f3e	excluded	6.70226	1	PD	SD/PD	IC1	IC1	TC0	5	M	WHITE	N	1	NEVER	Visceral	more than 2 years	ureter	Y	Y	NA	0.583186	10291	MS1a	UroA	I
SAMb8f13a0525a6	excluded	2.69405	1	NE	NA	IC2	IC2+	TC0	4	M	WHITE	N	0	NEVER	Liver	1-2 years	kidney	Y	Y	0.529412	0.97032	10079	MS2b2.2	Basal/SCC-like	IV
SAM23aa15d4a0b0	excluded	5.71663	1	PD	SD/PD	IC1	IC1	TC0	5	F	WHITE	N	1	NEVER	Liver	more than 2 years	kidney	Y	Y	0.333333	0.967266	10135	MS2a1	Genomically unstable	II
SAM468a9e1dc821	desert	3.8768	1	PD	SD/PD	IC2	IC2+	TC0	8	M	WHITE	N	1	PREVIOUS	Visceral	(less than) 1 year	NA	Y	N	NA	0.737269	10193	MS2b2.1	UroB	IV
SAM81b71522417a	NA	2.13552	1	PD	SD/PD	IC0	IC0	TC0	7	F	WHITE	N	0	PREVIOUS	Liver	(less than) 1 year	bladder	N	NA	1.07843	1.70566	10081	MS1b	UroA	I
SAM6cb230f208a8	desert	23.2279	0	PR	CR/PR	IC0	IC0	TC1	20	M	WHITE	N	0	PREVIOUS	Visceral	1-2 years	lung	Y	Y	1.03922	0.772357	10234	MS1b	UroA	I
SAM0684af734db1	NA	23.2608	0	PR	CR/PR	IC0	IC0	TC0	6	F	WHITE	N	1	PREVIOUS	Visceral	(less than) 1 year	bladder	N	NA	0.921569	1.36119	10041	MS1b	UroA	I
SAMb963dda93cfd	excluded	2.75975	1	PD	SD/PD	IC2	IC2+	TC2+	8	M	OTHER	N	1	CURRENT	Liver	1-2 years	bladder	Y	Y	0.882353	1.69362	10281	MS2b2.2	Basal/SCC-like	IV
SAMa9ca8536d2b1	NA	21.848	0	SD	SD/PD	IC1	IC1	TC1	3	M	WHITE	N	0	PREVIOUS	LN Only	1-2 years	bladder	N	NA	0.352941	0.84613	10330	MS2b1	Infiltrated	III
SAM9fb814c22bdb	desert	19.1211	1	SD	SD/PD	IC1	IC1	TC0	6	F	WHITE	N	0	PREVIOUS	NA	(less than) 1 year	bladder	N	NA	0.431373	0.771397	10088	MS2b1	Infiltrated	III
SAMbcbc7957c264	desert	4.17248	1	PD	SD/PD	IC1	IC1	TC0	9	M	WHITE	Y	1	NEVER	Visceral	1-2 years	bladder	Y	Y	NA	1.70139	10308	MS1b	UroA	I
SAM7fb6987514a4	excluded	22.8337	0	PD	SD/PD	IC2	IC2+	TC0	1	M	BLACK OR AFRICAN AMERICAN	N	0	NEVER	Liver	1-2 years	bladder	Y	N	NA	1.1566	10293	MS2b1	Infiltrated	III
SAM63405b04ab2d	NA	6.80082	1	PD	SD/PD	IC0	IC0	TC0	NA	M	WHITE	Y	0	NEVER	Liver	1-2 years	bladder	Y	Y	0.156863	0.73549	10132	MS2b1	Infiltrated	II
SAM18bc1078bc15	NA	6.89938	1	PD	SD/PD	IC1	IC1	TC0	19	M	WHITE	N	1	PREVIOUS	Visceral	(less than) 1 year	bladder	N	NA	1.80392	0.956425	10015	MS2a1	Genomically unstable	II
SAM7d2dfba6cd84	inflamed	12.7146	1	SD	SD/PD	IC1	IC1	TC0	4	M	WHITE	N	0	CURRENT	Liver	1-2 years	lymph node	Y	Y	0.156863	0.7465	10345	MS2b1	Infiltrated	IV
SAMd1bd63734394	NA	1.9384	1	PD	SD/PD	IC1	IC1	TC0	22	M	WHITE	Y	1	PREVIOUS	Liver	(less than) 1 year	bladder	Y	N	NA	1.32842	10112	MS2b2.2	Basal/SCC-like	III
SAMe9ae8beb82fa	desert	5.48665	1	PD	SD/PD	IC1	IC1	TC0	7	M	WHITE	N	1	PREVIOUS	NA	(less than) 1 year	bladder	N	NA	1.33333	1.49889	10317	MS2b1	Infiltrated	III
SAMb0a83e5fbde9	NA	23.3265	0	SD	SD/PD	IC0	IC0	TC0	7	M	WHITE	Y	1	PREVIOUS	Visceral	more than 2 years	lung	Y	N	0.352941	0.805644	10100	MS1b	UroA	I
SAMba7176afe070	excluded	3.44969	0	PD	SD/PD	IC0	IC0	TC0	5	F	WHITE	N	0	NEVER	Visceral	more than 2 years	kidney	Y	Y	NA	1.03046	10302	MS1a	UroA	I
SAMae1690469964	NA	21.1581	1	SD	SD/PD	IC1	IC1	TC0	NA	M	BLACK OR AFRICAN AMERICAN	Y	0	CURRENT	Visceral	1-2 years	ureter	Y	Y	NA	1.80588	10320	MS1b	UroA	I
SAMbe83eae4026e	excluded	2.7269	1	PD	SD/PD	IC1	IC1	TC0	10	F	WHITE	Y	1	NEVER	Liver	(less than) 1 year	lymph node	Y	N	0.784314	0.98462	10246	MS1b	UroA	I
SAMe5bc41772bc9	excluded	6.11088	1	PD	SD/PD	IC1	IC1	TC0	5	M	WHITE	N	1	PREVIOUS	Liver	(less than) 1 year	liver	Y	N	0.27451	1.23262	10076	MS2b2.1	UroB	I
SAM23095936e611	desert	2.23409	1	PD	SD/PD	IC2	IC2+	TC0	5	F	WHITE	N	0	PREVIOUS	Liver	more than 2 years	bladder	Y	Y	0.235294	1.33492	10307	MS1b	UroA	I
SAM7114d99032ec	NA	10.8419	1	PD	SD/PD	IC0	IC0	TC0	17	M	WHITE	N	1	NEVER	Visceral	1-2 years	bladder	Y	Y	2.17647	1.08297	10111	MS1b	UroA	I
SAMd215b503f99a	NA	1.70842	0	SD	SD/PD	IC0	IC0	TC0	NA	M	WHITE	N	1	NEVER	Visceral	more than 2 years	bladder	Y	N	NA	1.07858	10072	MS2b1	Infiltrated	I
SAMdb3f50c9129c	excluded	15.8029	1	PD	SD/PD	IC0	IC0	TC0	10	M	WHITE	N	1	CURRENT	Visceral	(less than) 1 year	bladder	Y	N	0.509804	1.16787	10084	MS2b1	Infiltrated	IV
SAMbf1a3ae828e6	excluded	20.731	0	CR	CR/PR	IC2	IC2+	TC0	35	M	WHITE	N	0	PREVIOUS	Visceral	more than 2 years	bladder	Y	N	3.7451	1.2704	10090	MS2b1	Infiltrated	II
SAM52e3fa3ad574	NA	7.95072	1	PD	SD/PD	IC1	IC1	TC0	4	M	WHITE	Y	1	PREVIOUS	Liver	1-2 years	lymph node	Y	N	0.254902	0.964846	10118	MS2b1	Infiltrated	II
SAMd4c0837b0997	excluded	5.38809	1	PD	SD/PD	IC2	IC2+	TC1	5	M	WHITE	N	0	PREVIOUS	Liver	1-2 years	kidney	N	NA	0.529412	1.24023	10305	MS2b2.1	UroB	III
SAM9cafb905b36a	inflamed	7.62218	1	PD	SD/PD	IC2	IC2+	TC2+	12	M	WHITE	N	0	PREVIOUS	LN Only	(less than) 1 year	kidney	Y	Y	0.588235	1.53249	10359	MS2b2.2	Basal/SCC-like	IV
SAM3f2033c90438	inflamed	0.821355	1	NE	NA	IC0	IC0	TC0	NA	M	WHITE	Y	1	PREVIOUS	Liver	(less than) 1 year	lymph node	Y	N	NA	1.16308	10211	MS2b2.2	Basal/SCC-like	II
SAM032c642382a7	inflamed	2.49692	1	PD	SD/PD	IC2	IC2+	TC2+	44	F	WHITE	N	1	PREVIOUS	Visceral	more than 2 years	bladder	Y	Y	6.19608	1.49481	10166	MS2b2.2	Basal/SCC-like	IV
SAM5ffd7e4cd794	NA	1.21561	1	NE	NA	IC0	IC0	TC0	NA	M	WHITE	N	1	PREVIOUS	NA	(less than) 1 year	liver	Y	N	NA	2.1054	10301	MS2a1	Genomically unstable	I
SAMb419a8fcbfcd	excluded	22.7351	0	PR	CR/PR	IC2	IC2+	TC0	19	M	WHITE	Y	1	PREVIOUS	Liver	1-2 years	bladder	Y	N	NA	1.56615	10363	MS2a1	Genomically unstable	IV
SAM8884fe446d20	inflamed	23.1622	0	PR	CR/PR	IC2	IC2+	TC2+	13	M	WHITE	N	1	NEVER	NA	(less than) 1 year	bladder	Y	N	6	0.794959	10044	MS2b2.2	Basal/SCC-like	III
SAM17c45bf16bb6	excluded	2.69405	1	NE	NA	IC0	IC0	TC0	5	M	WHITE	N	0	NEVER	Liver	(less than) 1 year	kidney	N	NA	0.431373	0.891639	10102	MS1b	UroA	I
SAM2070b416069c	excluded	8.01643	1	SD	SD/PD	IC1	IC1	TC1	5	M	WHITE	Y	1	NEVER	Liver	more than 2 years	kidney	Y	Y	0.294118	1.12971	10026	MS1a	UroA	I
SAM0ce9c983b20f	excluded	6.6037	1	PD	SD/PD	IC2	IC2+	TC0	9	M	WHITE	N	0	NEVER	NA	1-2 years	ureter	Y	Y	NA	0.886362	10070	MS2b2.2	Basal/SCC-like	III
SAMa1e62d323e1d	inflamed	10.5791	1	SD	SD/PD	IC2	IC2+	TC0	15	F	WHITE	Y	0	PREVIOUS	Visceral	1-2 years	bladder	Y	N	0.921569	1.31402	10321	MS2a1	Genomically unstable	II
SAM61baf919bb01	desert	15.6057	1	SD	SD/PD	IC0	IC1	TC0	NA	F	WHITE	N	1	NEVER	Visceral	(less than) 1 year	lymph node	Y	N	NA	0.939829	10077	MS2b1	Infiltrated	I
SAM97a00e0929fb	excluded	12.7146	0	PR	CR/PR	IC2	IC2+	TC0	18	M	OTHER	N	0	PREVIOUS	Liver	(less than) 1 year	kidney	N	NA	2.86275	0.710257	10007	MS2a1	Genomically unstable	II
SAM2f228939632f	excluded	7.88501	1	PD	SD/PD	IC1	IC1	TC0	8	F	BLACK OR AFRICAN AMERICAN	N	1	NEVER	Liver	more than 2 years	bladder	Y	N	0.45098	0.891808	10242	MS2b1	Infiltrated	IV
SAM9539a4f19ebc	desert	7.95072	1	SD	SD/PD	IC0	IC0	TC0	NA	M	WHITE	N	0	NEVER	Liver	(less than) 1 year	bladder	Y	N	0.431373	1.46802	10144	MS1b	UroA	I
SAM36851bc8b9ae	excluded	3.54825	1	SD	SD/PD	IC1	IC1	TC2+	7	M	WHITE	N	1	PREVIOUS	Visceral	(less than) 1 year	bladder	Y	Y	0.333333	0.739707	10294	MS1b	UroA	I
SAM297c0301e861	excluded	8.08214	1	PD	SD/PD	IC1	IC1	TC2+	1	M	WHITE	Y	1	NEVER	Liver	more than 2 years	bladder	Y	N	NA	1.08512	10099	MS2b1	Infiltrated	IV
SAM1fa6bcb7fc48	inflamed	22.7351	0	PD	SD/PD	IC2	IC2+	TC0	8	M	WHITE	Y	1	CURRENT	Visceral	(less than) 1 year	bladder	Y	Y	1.23529	1.32591	10147	MS1b	UroA	I
SAM075e037d95bc	excluded	21.3224	0	PR	CR/PR	IC1	IC1	TC0	11	M	WHITE	Y	0	NEVER	Visceral	more than 2 years	kidney	Y	Y	0.745098	0.790563	10273	MS1b	UroA	I
SAM6d2ae0c39b96	excluded	22.1109	0	PD	SD/PD	IC1	IC1	TC0	NA	M	BLACK OR AFRICAN AMERICAN	N	1	CURRENT	LN Only	(less than) 1 year	lymph node	Y	Y	NA	1.08796	10168	MS1b	UroA	I
SAMcabb6d58ff55	inflamed	20.271	0	SD	SD/PD	IC2	IC2+	TC2+	11	F	BLACK OR AFRICAN AMERICAN	N	1	NEVER	Visceral	(less than) 1 year	lung	Y	N	1.35294	0.898815	10188	MS2b2.2	Basal/SCC-like	IV
SAM716f54e468f4	NA	21.191	0	SD	SD/PD	IC2	IC2+	TC0	6	M	WHITE	N	1	NEVER	Liver	1-2 years	kidney	Y	Y	1.56863	1.35678	10170	MS2b1	Infiltrated	II
SAMeff2ce356ccb	desert	8.08214	1	PD	SD/PD	IC0	IC0	TC0	14	M	WHITE	Y	0	NEVER	Visceral	more than 2 years	ureter	Y	Y	NA	1.07778	10374	MS1b	UroA	I
SAM110501d0eedb	desert	4.27105	1	PD	SD/PD	IC1	IC1	TC0	21	M	WHITE	Y	1	NEVER	LN Only	more than 2 years	bladder	Y	Y	3.52941	1.17522	10299	MS2a1	Genomically unstable	II
SAM2e9ac0b1b250	NA	22.1437	0	CR	CR/PR	IC2	IC2+	TC2+	18	M	WHITE	N	1	PREVIOUS	NA	1-2 years	bladder	Y	Y	1.76471	0.478279	10354	MS2b2.2	Basal/SCC-like	IV
SAMc0ef41aa6c8b	desert	9.56057	1	PD	SD/PD	IC0	IC0	TC0	5	M	WHITE	Y	0	NEVER	Visceral	(less than) 1 year	NA	Y	N	0.960784	0.986296	10104	MS1b	UroA	I
SAMd636e3461955	inflamed	10.4805	1	PD	SD/PD	IC1	IC1	TC0	NA	M	WHITE	Y	1	PREVIOUS	LN Only	1-2 years	bladder	Y	Y	0.196078	0.933865	10221	MS2b1	Infiltrated	IV
SAMe712352fb82a	desert	22.1109	0	PR	CR/PR	IC0	IC0	TC0	NA	M	WHITE	N	0	PREVIOUS	NA	(less than) 1 year	bladder	Y	Y	NA	1.64079	10130	MS2a1	Genomically unstable	II
SAM30b5c6c54cf7	excluded	9.26489	1	CR	CR/PR	IC2	IC2+	TC0	6	F	WHITE	N	1	PREVIOUS	LN Only	1-2 years	bladder	Y	N	NA	0.754702	10194	MS2b2.2	Basal/SCC-like	IV
SAMd98bac0a070f	desert	2.06982	1	PD	SD/PD	IC0	IC0	TC0	8	M	WHITE	Y	1	PREVIOUS	Liver	(less than) 1 year	ureter	Y	N	0.72549	1.22811	10224	MS1a	UroA	III
SAM8e8ef2368dfa	desert	4.50103	1	PD	SD/PD	IC0	IC0	TC0	6	M	WHITE	N	0	CURRENT	Visceral	(less than) 1 year	kidney	Y	N	0.509804	1.04275	10207	MS2b1	Infiltrated	IV
SAM08cce2fa88f2	excluded	22.1109	0	SD	SD/PD	IC0	IC0	TC0	NA	F	WHITE	Y	1	CURRENT	Visceral	more than 2 years	bladder	Y	Y	NA	0.639472	10272	MS1b	UroA	I
SAMb4c7a001537d	inflamed	3.18686	1	PD	SD/PD	IC1	IC1	TC1	5	M	WHITE	N	1	PREVIOUS	Visceral	1-2 years	kidney	Y	Y	NA	0.815851	10068	MS1b	UroA	I
SAMfd947610629d	desert	9.03491	1	PD	SD/PD	IC0	IC0	TC0	5	M	WHITE	N	0	PREVIOUS	Visceral	1-2 years	bladder	Y	N	NA	0.753906	10249	MS2b1	Infiltrated	I
SAM943df5cf15df	desert	2.13552	1	PD	SD/PD	IC1	IC1	TC0	5	M	WHITE	N	1	PREVIOUS	Visceral	(less than) 1 year	bladder	Y	N	0.117647	0.984679	10080	MS2b2.2	Basal/SCC-like	III
SAM31f41dd0d6ca	NA	8.27926	1	SD	SD/PD	IC1	IC1	TC0	NA	F	WHITE	Y	1	PREVIOUS	NA	(less than) 1 year	lymph node	Y	N	0.705882	1.27301	10334	MS2b2.1	UroB	I
SAMb3c02294aba7	desert	22.4066	0	PR	CR/PR	IC0	IC0	TC1	18	M	WHITE	Y	1	PREVIOUS	Visceral	(less than) 1 year	other	Y	N	NA	1.06556	10344	MS2a1	Genomically unstable	II
SAM39eb94fa504d	excluded	17.9055	1	PD	SD/PD	IC2	IC2+	TC0	6	M	WHITE	N	1	PREVIOUS	Visceral	1-2 years	bladder	Y	Y	NA	1.08337	10023	MS2b2.2	Basal/SCC-like	III
SAM62fb1388c871	NA	22.5051	0	PD	SD/PD	IC1	IC1	TC0	5	F	WHITE	N	0	PREVIOUS	Visceral	more than 2 years	kidney	Y	N	0.784314	1.28824	10351	MS2a1	Genomically unstable	IV
SAMc0da5d48686d	desert	9.49487	1	PD	SD/PD	IC1	IC1	TC2+	5	M	WHITE	N	1	NEVER	Visceral	(less than) 1 year	bladder	Y	Y	1.17647	1.6304	10295	MS2a2	Genomically unstable	IV
SAMe7bcab05402e	NA	7.91786	1	SD	SD/PD	IC0	IC0	TC0	NA	M	WHITE	N	1	PREVIOUS	Visceral	1-2 years	kidney	Y	N	NA	1.49069	10247	MS2b1	Infiltrated	I
SAM2570ff4aae6e	inflamed	22.3737	0	PR	CR/PR	IC2	IC2+	TC0	12	F	WHITE	N	1	CURRENT	LN Only	(less than) 1 year	lymph node	Y	N	1.52941	0.851526	10029	MS2b2.1	UroB	III
SAM2dc3f04e45e9	inflamed	10.1848	1	PD	SD/PD	IC2	IC2+	TC2+	NA	M	WHITE	N	1	PREVIOUS	Liver	(less than) 1 year	kidney	Y	N	NA	1.14586	10160	MS2b2.2	Basal/SCC-like	II
SAM9448d858692c	inflamed	2.03696	1	NE	NA	IC2	IC2+	TC1	8	M	WHITE	Y	1	PREVIOUS	Liver	(less than) 1 year	kidney	Y	N	NA	0.9508	10289	MS2b1	Infiltrated	II
SAM4501e41e4751	excluded	1.11704	1	PD	SD/PD	IC1	IC1	TC1	6	M	WHITE	N	1	NEVER	Liver	1-2 years	bladder	Y	Y	0.921569	1.36335	10105	MS2b2.2	Basal/SCC-like	III
SAM714285adf612	inflamed	0.62423	1	NE	NA	IC2	IC2+	TC2+	5	M	WHITE	N	1	NEVER	Liver	1-2 years	kidney	Y	Y	0.980392	1.3311	10060	MS2b1	Infiltrated	IV
SAM5b57e47fdcb3	NA	3.84394	1	PD	SD/PD	IC2	IC2+	TC0	12	F	ASIAN	N	1	NEVER	Liver	more than 2 years	ureter	Y	Y	NA	0.977806	10169	MS1b	UroA	I
SAMae4da274eded	NA	4.99384	1	PD	SD/PD	IC0	IC0	TC0	NA	F	WHITE	Y	1	NEVER	Liver	(less than) 1 year	bladder	Y	Y	NA	1.48462	10004	MS2a2	Genomically unstable	II
SAMd35318127278	excluded	21.5852	0	CR	CR/PR	IC1	IC1	TC1	62	M	WHITE	Y	1	PREVIOUS	LN Only	(less than) 1 year	kidney	N	NA	10.0196	1.76734	10201	MS2a1	Genomically unstable	II
SAMa913c6139ec8	excluded	5.12526	1	SD	SD/PD	IC2	IC2+	TC0	NA	M	WHITE	N	0	NEVER	Visceral	(less than) 1 year	kidney	Y	N	1.52941	0.942285	10304	MS2b1	Infiltrated	II
SAM75142fcab9df	excluded	11.9261	1	PD	SD/PD	IC2	IC2+	TC0	7	F	WHITE	N	1	NEVER	LN Only	more than 2 years	kidney	Y	Y	0.27451	1.36783	10270	MS2b1	Infiltrated	I
SAMd697ba701077	excluded	21.1581	1	SD	SD/PD	IC0	IC0	TC0	NA	F	WHITE	Y	0	PREVIOUS	LN Only	more than 2 years	ureter	Y	Y	NA	1.22069	10319	MS1a	UroA	II
SAM166a419a4e5a	excluded	5.38809	1	PD	SD/PD	IC1	IC1	TC0	5	M	WHITE	N	1	PREVIOUS	Visceral	1-2 years	bladder	Y	N	0.27451	1.27231	10173	MS2b1	Infiltrated	IV
SAM025b45c27e05	desert	8.77207	1	PD	SD/PD	IC1	IC1	TC0	1	M	WHITE	N	0	PREVIOUS	Liver	1-2 years	bladder	Y	N	0.313725	1.64883	10346	MS2b1	Infiltrated	III
SAMe07c4560772d	desert	2.10267	0	PD	SD/PD	IC0	IC0	TC0	5	F	OTHER	Y	1	NEVER	Visceral	more than 2 years	ureter	Y	Y	0.54902	1.28389	10353	MS1b	UroA	I
SAM2dc578e0165f	excluded	1.97125	1	NE	NA	IC2	IC2+	TC2+	8	M	ASIAN	N	1	PREVIOUS	Visceral	(less than) 1 year	bladder	Y	Y	NA	1.76519	10204	MS2a2	Genomically unstable	IV
SAM3785587846ce	NA	7.06366	1	NE	NA	IC1	IC1	TC0	9	F	WHITE	Y	1	PREVIOUS	Liver	1-2 years	ureter	Y	Y	NA	1.11873	10032	MS1b	UroA	I
SAM560f23d6a3ad	inflamed	21.3881	0	CR	CR/PR	IC2	IC2+	TC2+	19	M	NATIVE HAWAIIAN OR OTHER PACIFIC ISLANDER	N	0	PREVIOUS	NA	(less than) 1 year	other	Y	Y	0.647059	1.0572	10355	MS2b2.2	Basal/SCC-like	IV
SAM52500cabdd36	excluded	20.4682	0	SD	SD/PD	IC1	IC1	TC0	12	F	OTHER	N	0	PREVIOUS	LN Only	1-2 years	ureter	Y	Y	0.745098	0.725809	10243	MS2a1	Genomically unstable	II
SAM14df63a65411	excluded	21.4209	0	PR	CR/PR	IC2	IC2+	TC2+	7	F	WHITE	N	0	PREVIOUS	Liver	(less than) 1 year	bladder	Y	Y	0.568627	1.73628	10238	MS1b	UroA	III
SAMf3a9bce50099	excluded	2.10267	0	PD	SD/PD	IC2	IC2+	TC0	4	F	ASIAN	N	1	PREVIOUS	LN Only	(less than) 1 year	kidney	Y	Y	NA	1.05343	10182	MS2b1	Infiltrated	II
SAMffa5c7cad0e5	desert	15.54	1	PR	CR/PR	IC1	IC1	TC0	10	M	WHITE	N	1	PREVIOUS	Visceral	(less than) 1 year	other	Y	NA	NA	0.83755	10364	MS2b1	Infiltrated	IV
SAMdab9ca8fb5de	excluded	0.197125	0	PD	SD/PD	IC0	IC0	TC0	14	M	WHITE	N	2	PREVIOUS	Liver	(less than) 1 year	bladder	N	NA	2.92157	1.52933	10119	MS1a	UroA	I
SAM34430ef08e5b	NA	18.1684	0	PD	SD/PD	IC1	NA	NA	NA	M	WHITE	N	0	NEVER	Visceral	more than 2 years	bladder	Y	Y	NA	0.567628	10373	MS2b1	Infiltrated	IV
SAM4b0175e8db6e	desert	2.06982	1	PD	SD/PD	IC1	IC1	TC0	6	M	WHITE	N	1	PREVIOUS	Liver	more than 2 years	kidney	Y	Y	NA	1.05102	10275	MS2b1	Infiltrated	I
SAMf28c01545593	desert	6.40657	1	SD	SD/PD	IC1	IC1	TC0	8	M	WHITE	Y	0	PREVIOUS	Visceral	more than 2 years	bladder	Y	Y	NA	1.01196	10315	MS1b	UroA	I
SAMaec7380f9ab0	excluded	20.8624	0	PR	CR/PR	IC2	IC2+	TC0	4	M	WHITE	N	2	NEVER	NA	(less than) 1 year	ureter	N	NA	NA	1.30867	10155	MS2a2	Genomically unstable	IV
SAMaf7578d55754	excluded	0.229979	1	NE	NA	IC0	IC2+	TC2+	NA	F	WHITE	N	1	PREVIOUS	NA	(less than) 1 year	other	Y	N	2.66667	1.35651	10357	MS2a2	Genomically unstable	II
SAMbd8ee73983b8	excluded	0.854209	1	NE	NA	IC1	IC1	TC0	9	M	WHITE	Y	1	NEVER	LN Only	1-2 years	bladder	Y	N	1.01961	0.950789	10358	MS1b	UroA	II
SAMe94c30c30616	excluded	15.3758	1	SD	SD/PD	IC1	IC1	TC0	6	M	WHITE	N	1	PREVIOUS	Visceral	more than 2 years	bladder	Y	Y	1.01961	1.15424	10195	MS2a2	Genomically unstable	I
SAM54e58f1b0230	desert	4.36961	1	PD	SD/PD	IC0	IC0	TC0	5	M	WHITE	N	1	NEVER	Liver	(less than) 1 year	bladder	Y	N	NA	1.34632	10050	MS1b	UroA	I
SAM5e3bae090b8c	excluded	6.73511	1	PD	SD/PD	IC2	IC2+	TC0	6	M	WHITE	Y	1	PREVIOUS	Liver	more than 2 years	kidney	Y	Y	0.823529	1.02852	10063	MS1b	UroA	I
SAM3cb94b0d5297	excluded	5.05955	1	PD	SD/PD	IC1	IC1	TC0	15	M	WHITE	N	1	CURRENT	Visceral	1-2 years	kidney	Y	Y	2.23529	0.674091	10181	MS2b1	Infiltrated	IV
SAM61b9d4d84c64	inflamed	21.3881	0	SD	SD/PD	IC2	IC2+	TC0	27	M	WHITE	N	1	PREVIOUS	Liver	1-2 years	bladder	Y	Y	5.88235	1.8785	10223	MS2a1	Genomically unstable	I
SAM8a42c0d59187	NA	2.82546	1	NE	NA	IC0	IC0	TC0	3	M	WHITE	Y	1	NEVER	Liver	(less than) 1 year	NA	Y	N	0.27451	0.891949	10110	MS1b	UroA	III
SAMcb132b0cdd2c	desert	2.52977	1	PD	SD/PD	IC1	IC1	TC2+	NA	M	WHITE	N	1	CURRENT	LN Only	(less than) 1 year	lymph node	Y	N	0.843137	1.3659	10066	MS2a2	Genomically unstable	II
SAMe97af0feefdf	excluded	11.1047	1	PD	SD/PD	IC1	IC1	TC0	3	F	WHITE	N	0	PREVIOUS	Visceral	(less than) 1 year	bladder	Y	N	0.705882	1.40309	10116	MS1a	UroA	I
SAMee3844cc0b9f	NA	3.21971	1	PD	SD/PD	IC0	IC0	TC0	NA	M	WHITE	Y	1	PREVIOUS	Visceral	(less than) 1 year	lymph node	Y	N	NA	0.891882	10143	MS2b1	Infiltrated	I
SAM73b653ae20d1	inflamed	1.80698	1	NE	NA	IC2	IC2+	TC2+	3	F	WHITE	N	1	NEVER	Visceral	(less than) 1 year	other	Y	Y	0.960784	1.36227	10053	MS2b2.2	Basal/SCC-like	III
SAMdcae54fcd7fa	excluded	6.2423	1	SD	SD/PD	IC1	IC1	TC0	NA	M	WHITE	Y	1	PREVIOUS	LN Only	more than 2 years	kidney	Y	N	1.43137	1.27868	10284	MS2b1	Infiltrated	II
SAMdad5c29dc105	excluded	2.43121	1	PD	SD/PD	IC1	IC1	TC0	5	M	WHITE	N	1	CURRENT	Visceral	more than 2 years	bladder	Y	Y	0.666667	1.53079	10306	MS1b	UroA	II
SAMa424c75831b4	NA	3.54825	1	PD	SD/PD	IC2	IC2+	TC0	6	M	WHITE	N	1	PREVIOUS	Visceral	1-2 years	bladder	Y	N	0.686275	0.776142	10240	MS1b	UroA	II
SAM28687037e4ff	inflamed	21.5852	0	SD	SD/PD	IC2	IC2+	TC2+	6	M	WHITE	N	0	PREVIOUS	Visceral	(less than) 1 year	kidney	Y	Y	0.568627	1.50879	10028	MS2b2.2	Basal/SCC-like	III
SAMe50d15fde368	desert	18.8912	0	PR	CR/PR	IC1	IC1	TC0	9	F	WHITE	Y	1	PREVIOUS	Visceral	1-2 years	bladder	Y	Y	2.17647	1.70065	10343	MS1b	UroA	I
SAM45c8e6412c66	inflamed	3.48255	1	PD	SD/PD	IC1	IC1	TC2+	5	M	WHITE	N	1	PREVIOUS	LN Only	(less than) 1 year	bladder	Y	N	1.39216	1.29793	10217	MS2b2.2	Basal/SCC-like	III
SAM8533e5e261d6	desert	12.8131	1	PR	CR/PR	IC0	IC0	TC0	5	M	WHITE	N	0	PREVIOUS	Visceral	1-2 years	bladder	Y	N	1.72549	1.52308	10269	MS1b	UroA	I
SAMaaf505c36f93	excluded	20.5667	0	PR	CR/PR	IC1	IC1	TC0	15	M	WHITE	N	1	PREVIOUS	LN Only	more than 2 years	kidney	Y	Y	1.72549	1.53825	10259	MS1b	UroA	I
SAM73663ee4a96e	excluded	21.2567	0	CR	CR/PR	IC2	IC2+	TC0	NA	M	WHITE	N	0	PREVIOUS	LN Only	(less than) 1 year	kidney	N	NA	NA	0.796165	10123	MS1b	UroA	I
SAM0bdb3428bd13	NA	2.23409	1	PD	SD/PD	IC0	IC0	TC0	NA	F	WHITE	N	1	NEVER	Visceral	(less than) 1 year	lymph node	Y	N	NA	1.01875	10312	MS2b1	Infiltrated	II
SAM3330c03fdf00	NA	19.1869	0	PD	SD/PD	IC1	IC1	TC0	2	M	WHITE	N	0	NEVER	LN Only	(less than) 1 year	lymph node	Y	N	NA	1.14051	10031	MS2b1	Infiltrated	IV
SAM0a7c2091dd56	excluded	2.62834	1	PD	SD/PD	IC2	IC2+	TC1	8	M	WHITE	N	1	NEVER	Visceral	(less than) 1 year	bladder	Y	N	1.27451	0.937676	10033	MS2b2.2	Basal/SCC-like	III
SAM7bff231634e9	NA	10.2505	1	SD	SD/PD	IC2	IC2+	TC2+	NA	M	WHITE	N	1	PREVIOUS	Visceral	(less than) 1 year	ureter	Y	Y	0.72549	1.22719	10347	MS2b2.2	Basal/SCC-like	III
SAM5d1dfd5207f5	NA	10.9076	1	PD	SD/PD	IC0	IC0	TC0	12	M	WHITE	Y	1	NEVER	Visceral	(less than) 1 year	bladder	Y	N	NA	1.83819	10225	MS1b	UroA	I
SAMeb587a68006b	NA	20.6982	0	SD	SD/PD	IC1	IC1	TC0	NA	M	WHITE	Y	1	PREVIOUS	LN Only	1-2 years	bladder	N	NA	NA	1.28031	10297	MS2b1	Infiltrated	II
SAM99a46b9eec27	excluded	3.61396	1	PD	SD/PD	IC0	IC0	TC0	5	M	WHITE	N	1	PREVIOUS	Liver	1-2 years	kidney	Y	Y	0.72549	1.96569	10236	MS2b1	Infiltrated	I
SAM1ac4e3dee297	excluded	5.51951	1	PD	SD/PD	IC1	IC1	TC0	2	M	WHITE	Y	1	PREVIOUS	Liver	(less than) 1 year	kidney	N	NA	0.647059	1.0557	10365	MS1b	UroA	I
SAM553c3c35b847	NA	6.70226	1	PD	SD/PD	IC0	IC0	TC0	NA	F	WHITE	N	0	PREVIOUS	Liver	(less than) 1 year	kidney	Y	Y	NA	0.978528	10074	MS2b1	Infiltrated	IV
SAM3e04eb914f3d	excluded	17.2813	0	PR	CR/PR	IC2	IC2+	TC0	17	M	WHITE	N	1	NEVER	Liver	(less than) 1 year	lymph node	Y	N	1.41176	1.28662	10062	MS2b1	Infiltrated	I
SAMc2a1820d4e6b	excluded	20.731	0	CR	CR/PR	IC2	IC2+	TC0	NA	M	WHITE	N	0	NEVER	LN Only	(less than) 1 year	bladder	Y	N	NA	1.31778	10005	MS2b1	Infiltrated	I
SAM822b226466a1	desert	17.2813	0	SD	SD/PD	IC0	IC0	TC0	NA	M	WHITE	Y	1	PREVIOUS	Visceral	1-2 years	other	Y	Y	1.09804	1.26144	10133	MS1b	UroA	I
SAMabc151b01ea3	excluded	0.558522	1	PD	SD/PD	IC1	IC1	TC0	NA	F	WHITE	N	1	NEVER	Liver	(less than) 1 year	bladder	Y	N	NA	0.74401	10092	MS2b2.2	Basal/SCC-like	IV
SAMe1eb5d988760	inflamed	21.0595	0	CR	CR/PR	IC2	IC2+	TC0	14	M	WHITE	N	0	PREVIOUS	Liver	1-2 years	bladder	Y	Y	2.27451	1.20648	10117	MS2b1	Infiltrated	I
SAMe3210d3632b4	inflamed	2.16838	1	PD	SD/PD	IC2	IC2+	TC2+	17	F	WHITE	Y	1	NEVER	LN Only	(less than) 1 year	NA	Y	N	0.862745	1.18023	10268	MS2b2.2	Basal/SCC-like	III
SAMb15ad09d6e24	excluded	3.8768	1	PD	SD/PD	IC2	IC2+	TC2+	4	F	WHITE	N	0	NEVER	LN Only	(less than) 1 year	bladder	Y	Y	NA	1.17946	10206	MS2b1	Infiltrated	IV
SAM7893196e0e89	NA	2.66119	1	PD	SD/PD	IC0	IC0	TC0	5	M	ASIAN	N	1	PREVIOUS	Visceral	(less than) 1 year	bladder	Y	N	0.941176	1.54839	10069	MS2b2.2	Basal/SCC-like	III
SAM3f446449bf81	inflamed	0.755647	1	NE	NA	IC2	IC2+	TC0	NA	M	WHITE	Y	1	NEVER	LN Only	(less than) 1 year	bladder	Y	N	0.980392	0.895025	10198	MS2b2.1	UroB	I
SAM961d04c42bd9	excluded	5.8809	1	PD	SD/PD	IC0	IC0	TC0	17	M	WHITE	N	1	CURRENT	Visceral	(less than) 1 year	bladder	Y	N	1.72549	1.54621	10034	MS2a1	Genomically unstable	I
SAMb0d11db9aa79	inflamed	10.5462	1	PD	SD/PD	IC2	IC2+	TC0	3	F	WHITE	N	0	NEVER	Visceral	1-2 years	lung	Y	N	0.843137	1.26897	10125	MS2b2.1	UroB	I
SAM19fec8f3b3bd	excluded	9.88912	1	PD	SD/PD	IC2	IC2+	TC2+	5	M	WHITE	Y	1	PREVIOUS	Liver	(less than) 1 year	bladder	Y	Y	0.431373	0.631668	10024	MS2b2.2	Basal/SCC-like	III
SAM6083aac8db99	inflamed	20.6324	0	PR	CR/PR	IC1	IC1	TC0	14	M	WHITE	N	0	PREVIOUS	Visceral	(less than) 1 year	bladder	Y	Y	NA	1.84954	10191	MS2a2	Genomically unstable	II
SAM7ee2b6e4d6b3	excluded	1.70842	1	NE	NA	IC0	IC0	TC0	36	M	WHITE	Y	1	PREVIOUS	Visceral	1-2 years	kidney	Y	Y	6.80392	1.43324	10045	MS1b	UroA	I
SAMa90d73f8d891	NA	1.01848	1	PD	SD/PD	IC0	IC0	TC0	12	M	WHITE	N	0	PREVIOUS	Visceral	(less than) 1 year	other	Y	N	0.72549	0.848679	10356	MS2b2.2	Basal/SCC-like	III
SAMaff272833538	excluded	2.13552	1	NE	NA	IC2	IC2+	TC0	5	M	WHITE	Y	1	NEVER	Liver	(less than) 1 year	kidney	Y	Y	1.27451	1.309	10241	MS2a2	Genomically unstable	I
SAM415f36ad349e	excluded	17.9713	1	PD	SD/PD	IC1	IC1	TC0	NA	M	WHITE	N	0	PREVIOUS	LN Only	1-2 years	bladder	Y	N	0.431373	1.09846	10048	MS2b2.2	Basal/SCC-like	IV
SAM7c67b05aa109	NA	8.24641	1	SD	SD/PD	IC0	IC0	TC1	5	F	WHITE	N	0	NEVER	Visceral	1-2 years	bladder	Y	Y	0.529412	1.17525	10083	MS1b	UroA	I
SAMad83c9c53537	NA	14.9815	0	PD	SD/PD	IC1	IC1	TC0	6	M	WHITE	N	0	PREVIOUS	Visceral	1-2 years	kidney	Y	Y	0.745098	1.29695	10372	MS1a	UroA	I
SAM3e8baff50d7a	desert	6.96509	1	SD	SD/PD	IC0	IC0	TC0	11	M	WHITE	Y	0	NEVER	Liver	1-2 years	kidney	Y	N	1.21569	1.69543	10185	MS2a1	Genomically unstable	II
SAM3ee5dcd894f0	desert	8.70637	1	PD	SD/PD	IC0	IC0	TC0	NA	M	WHITE	Y	0	CURRENT	Visceral	1-2 years	bladder	Y	N	NA	0.932179	10292	MS2b2.1	UroB	I
SAM8a1b0e02ee42	desert	20.5667	0	CR	CR/PR	IC0	IC0	TC0	14	M	ASIAN	N	0	NEVER	LN Only	1-2 years	bladder	Y	Y	0.843137	1.79684	10349	MS2a1	Genomically unstable	II
SAMd7d57ee3a863	inflamed	20.271	0	CR	CR/PR	IC2	IC2+	TC0	24	M	WHITE	N	1	PREVIOUS	NA	(less than) 1 year	bladder	Y	NA	NA	1.12889	10138	MS2b2.2	Basal/SCC-like	IV
SAMeb29625f76a5	excluded	3.12115	1	PD	SD/PD	IC1	IC1	TC0	2	M	WHITE	N	1	PREVIOUS	Visceral	1-2 years	kidney	Y	Y	0.0588235	1.33606	10325	MS1b	UroA	I
SAM563d6233dfa2	NA	2.13552	1	PD	SD/PD	IC0	IC0	TC0	NA	M	WHITE	N	1	PREVIOUS	Liver	(less than) 1 year	bladder	Y	N	0.607843	0.977704	10311	MS1a	UroA	IV
SAM4581bac493af	NA	20.0411	0	NE	NA	IC2	IC2+	TC0	16	M	WHITE	N	0	NEVER	LN Only	(less than) 1 year	bladder	Y	Y	3	0.986933	10140	MS2a2	Genomically unstable	II
SAMa1871f491b02	desert	1.74127	1	PD	SD/PD	IC0	IC0	TC0	NA	F	WHITE	N	1	NEVER	Liver	more than 2 years	bladder	Y	Y	3.33333	1.62959	10108	MS1b	UroA	I
SAM30cf07d4874f	excluded	11.6632	1	SD	SD/PD	IC1	IC1	TC0	NA	M	WHITE	Y	1	NEVER	Liver	1-2 years	bladder	Y	N	NA	1.33751	10018	MS2b1	Infiltrated	II
SAM31291c256373	inflamed	1.1499	1	NE	NA	IC1	IC1	TC0	32	M	WHITE	Y	1	CURRENT	Visceral	(less than) 1 year	other	Y	N	3.21569	1.39034	10263	MS2b1	Infiltrated	II
SAMd135d5867fe3	excluded	3.61396	1	PD	SD/PD	IC2	IC2+	TC2+	3	M	WHITE	Y	1	PREVIOUS	Visceral	1-2 years	bladder	Y	Y	0.607843	1.03082	10106	MS2b2.2	Basal/SCC-like	IV
SAM9e11ec6bea80	inflamed	15.4086	1	SD	SD/PD	IC2	IC2+	TC2+	10	M	WHITE	N	1	PREVIOUS	Visceral	more than 2 years	bladder	Y	N	NA	1.39537	10215	MS2b2.2	Basal/SCC-like	IV
SAM065890737112	inflamed	20.0739	0	CR	CR/PR	IC2	IC2+	TC0	8	M	WHITE	Y	0	PREVIOUS	LN Only	(less than) 1 year	bladder	Y	Y	NA	1.43874	10341	MS1b	UroA	II
SAMb470eb8f04be	excluded	20.0739	0	CR	CR/PR	IC2	IC2+	TC0	35	M	WHITE	N	0	NEVER	LN Only	more than 2 years	bladder	Y	Y	NA	1.43812	10115	MS1b	UroA	I
SAM675a12a09c15	desert	2.89117	1	PD	SD/PD	IC1	IC1	TC0	13	M	WHITE	N	0	PREVIOUS	Liver	1-2 years	bladder	Y	N	1.2549	0.874536	10254	MS1a	UroA	I
SAM1e9c4d1d39ae	inflamed	12.4189	1	PD	SD/PD	IC1	IC1	TC0	5	F	WHITE	N	0	PREVIOUS	Liver	more than 2 years	bladder	Y	Y	1.43137	1.75169	10047	MS2b2.2	Basal/SCC-like	II
SAM5a2347c0498a	desert	4.89528	1	SD	SD/PD	IC0	IC0	TC0	9	M	WHITE	N	1	NEVER	Visceral	1-2 years	bladder	Y	Y	1.33333	1.92475	10017	MS2a1	Genomically unstable	II
SAM0571f17f4045	excluded	4.53388	1	SD	SD/PD	IC2	IC2+	TC0	2	F	WHITE	N	0	PREVIOUS	LN Only	1-2 years	lymph node	Y	NA	1.47059	1.0322	10085	MS2b1	Infiltrated	II
SAM4b7ea015fd9e	excluded	13.2731	1	PD	SD/PD	IC1	IC1	TC0	NA	F	WHITE	Y	1	NEVER	Visceral	(less than) 1 year	kidney	Y	N	NA	0.81558	10266	MS1b	UroA	I
SAM9306c5c92444	inflamed	15.4415	0	PD	SD/PD	IC2	IC2+	TC1	12	M	WHITE	N	1	NEVER	Visceral	1-2 years	bladder	Y	NA	2.23529	1.77258	10129	MS2a1	Genomically unstable	II
SAMb15ac6e4c4ef	NA	20.0082	0	PR	CR/PR	IC1	IC1	TC0	11	M	WHITE	Y	0	PREVIOUS	Visceral	more than 2 years	bladder	Y	Y	1.5098	1.28557	10096	MS2a1	Genomically unstable	II
SAM28e6031ac18b	desert	9.23203	1	SD	SD/PD	IC0	IC0	TC0	22	M	WHITE	N	1	CURRENT	Liver	(less than) 1 year	bladder	Y	N	NA	1.36404	10021	MS1a	UroA	I
SAMd86389d0d768	desert	2.20123	1	PD	SD/PD	IC0	IC0	TC0	NA	M	WHITE	N	1	PREVIOUS	Visceral	(less than) 1 year	bladder	Y	N	1.41176	0.789802	10310	MS1b	UroA	I
SAM63b2189c36d7	desert	3.97536	1	PD	SD/PD	IC0	IC0	TC0	14	M	WHITE	N	1	CURRENT	Liver	more than 2 years	bladder	Y	Y	0.980392	1.20141	10209	MS1b	UroA	I
SAM18be5b395318	excluded	9.00205	1	PD	SD/PD	IC2	IC2+	TC1	5	M	WHITE	N	1	PREVIOUS	Liver	(less than) 1 year	bladder	Y	Y	0.470588	0.965305	10040	MS2a1	Genomically unstable	IV
SAM0d855cff64e6	desert	2.85832	1	PD	SD/PD	IC1	IC1	TC0	4	F	WHITE	N	1	CURRENT	Visceral	(less than) 1 year	bladder	Y	Y	0.137255	1.13302	10003	MS2b2.2	Basal/SCC-like	IV
SAM6cbc10abddb0	inflamed	5.94661	1	PD	SD/PD	IC2	IC2+	TC0	3	M	WHITE	N	1	NEVER	LN Only	(less than) 1 year	bladder	Y	Y	0.960784	0.933544	10010	MS2b2.2	Basal/SCC-like	III
SAMdee1011782cd	NA	3.90965	1	PD	SD/PD	IC1	IC1	TC0	NA	M	WHITE	N	1	NEVER	Visceral	(less than) 1 year	lymph node	Y	Y	NA	0.88244	10001	MS2b1	Infiltrated	I
SAMe9475f77504b	excluded	18.6612	0	SD	SD/PD	IC1	IC1	TC0	NA	M	WHITE	N	0	NEVER	Liver	1-2 years	bladder	Y	Y	NA	0.721469	10313	MS2b1	Infiltrated	IV
SAMa535fcdf18a0	NA	17.2813	0	PR	CR/PR	IC0	IC0	TC0	19	M	WHITE	N	1	PREVIOUS	NA	1-2 years	bladder	Y	Y	0.882353	0.899224	10371	MS1b	UroA	I
SAM7746b76437e6	desert	2.82546	1	NE	NA	IC0	IC0	TC0	5	M	WHITE	N	1	PREVIOUS	Liver	1-2 years	bladder	Y	Y	0.392157	1.66593	10203	MS1b	UroA	I
SAM548551ef782c	desert	17.2813	0	PR	CR/PR	IC0	IC0	TC0	11	M	WHITE	N	1	NEVER	Liver	1-2 years	bladder	Y	Y	1.82353	1.95402	10122	MS2a1	Genomically unstable	IV
SAM203dcf14f927	inflamed	19.3511	0	CR	CR/PR	IC1	IC1	TC1	13	M	WHITE	N	1	CURRENT	LN Only	more than 2 years	bladder	Y	Y	2.39216	1.44746	10157	MS2a2	Genomically unstable	II
SAMe41b1e773582	excluded	0.854209	1	PD	SD/PD	IC1	IC1	TC0	6	M	WHITE	N	1	NEVER	NA	(less than) 1 year	bladder	Y	Y	0.470588	1.4048	10184	MS2b2.2	Basal/SCC-like	III
SAM978a587b207e	excluded	2.10267	1	PD	SD/PD	IC0	IC1	TC2+	NA	M	WHITE	N	0	CURRENT	LN Only	(less than) 1 year	bladder	Y	N	1.92157	1.04287	10131	MS2a2	Genomically unstable	II
SAM5234688806a7	desert	5.8809	1	PD	SD/PD	IC0	IC0	TC0	13	M	WHITE	N	1	PREVIOUS	Liver	more than 2 years	kidney	Y	Y	0.313725	0.356537	10013	MS1b	UroA	I
SAM2c9586161ce6	desert	11.269	1	PD	SD/PD	IC1	IC1	TC0	9	M	WHITE	N	0	NEVER	Visceral	1-2 years	bladder	Y	Y	0.431373	1.48518	10251	MS1b	UroA	I
SAM76a431ba6ce1	inflamed	14.1273	1	PD	SD/PD	IC1	IC1	TC0	6	M	WHITE	N	0	NEVER	Visceral	(less than) 1 year	kidney	N	NA	0.215686	0.804777	10300	MS2b1	Infiltrated	III
SAM7a9093b9c7e9	desert	1.80698	1	NE	NA	IC0	IC0	TC0	1	M	WHITE	N	1	NEVER	NA	1-2 years	kidney	Y	Y	0.215686	0.821923	10020	MS2b1	Infiltrated	II
SAM8f2275c36e8c	desert	20.731	0	SD	SD/PD	IC1	IC1	TC0	5	M	WHITE	N	0	NEVER	Visceral	1-2 years	bladder	Y	Y	NA	1.63105	10189	MS1b	UroA	I
SAMab8052a03398	inflamed	13.306	1	SD	SD/PD	IC2	IC2+	TC0	NA	M	WHITE	N	1	NEVER	LN Only	(less than) 1 year	lymph node	Y	N	0.0392157	0.767621	10019	MS2b1	Infiltrated	III
SAMd3bd67996035	excluded	20.8296	0	CR	CR/PR	IC2	IC2+	TC0	7	M	WHITE	N	0	PREVIOUS	LN Only	more than 2 years	lymph node	Y	Y	1.56863	1.33588	10205	MS2a2	Genomically unstable	II
SAMfddc359e862b	excluded	1.9384	1	NE	NA	IC0	IC0	TC0	NA	F	WHITE	Y	1	PREVIOUS	NA	1-2 years	bladder	Y	Y	NA	1.34007	10256	MS2b1	Infiltrated	II
SAM753d4bb52dbe	excluded	11.3676	1	SD	SD/PD	IC1	IC1	TC0	7	M	WHITE	N	1	CURRENT	Visceral	(less than) 1 year	ureter	Y	Y	NA	1.52308	10337	MS2b1	Infiltrated	I
SAMd3601288319e	excluded	23.1294	0	CR	CR/PR	IC2	IC2+	TC0	14	M	OTHER	N	0	PREVIOUS	LN Only	1-2 years	other	Y	N	0.784314	0.96954	10335	MS2a1	Genomically unstable	II
SAM59f392864f5d	excluded	17.7741	1	SD	SD/PD	IC2	IC2+	TC0	14	M	OTHER	N	0	PREVIOUS	LN Only	more than 2 years	bladder	Y	N	NA	1.02602	10136	MS2b1	Infiltrated	II
SAM26104d5adc89	excluded	5.38809	1	SD	SD/PD	IC0	IC0	TC0	1	M	ASIAN	Y	1	PREVIOUS	Visceral	(less than) 1 year	bladder	N	NA	0.27451	0.958124	10187	MS1a	UroA	III
SAMba1a34b5a060	inflamed	12.846	1	PD	SD/PD	IC2	IC2+	TC0	5	M	WHITE	N	0	NEVER	Visceral	(less than) 1 year	bladder	Y	N	0.901961	1.02302	10277	MS2b2.2	Basal/SCC-like	III
SAM18a4dabbc557	excluded	16.46	1	PD	SD/PD	IC2	IC2+	TC2+	18	M	WHITE	N	1	PREVIOUS	Visceral	1-2 years	bladder	Y	Y	2.03922	1.51423	10367	MS2a2	Genomically unstable	II
SAMfb7aec7cb0e2	inflamed	22.538	0	PR	CR/PR	IC2	IC2+	TC2+	NA	M	WHITE	N	1	PREVIOUS	NA	(less than) 1 year	bladder	Y	Y	5.92157	1.60244	10265	MS2b2.2	Basal/SCC-like	IV
SAMfed609955db9	desert	20.5667	0	PD	SD/PD	IC2	IC2+	TC2+	7	F	WHITE	N	0	NEVER	Visceral	(less than) 1 year	bladder	Y	Y	0.352941	1.04129	10151	MS1b	UroA	I
SAMb8070b7937e7	desert	21.0267	1	SD	SD/PD	IC1	IC1	TC0	5	M	WHITE	Y	0	PREVIOUS	Liver	(less than) 1 year	bladder	Y	Y	0.333333	0.92136	10127	MS1b	UroA	I
SAMf2aae1443f67	desert	10.3491	1	PD	SD/PD	IC1	IC1	TC0	7	F	WHITE	N	0	NEVER	Visceral	1-2 years	bladder	Y	Y	0.803922	1.45673	10253	MS1b	UroA	III
SAM2bba8cb35e48	excluded	10.4805	1	PD	SD/PD	IC0	IC0	TC0	11	M	WHITE	N	1	PREVIOUS	Liver	more than 2 years	bladder	Y	Y	1.29412	0.800619	10262	MS2b1	Infiltrated	II
SAMcee0fa8c05b4	excluded	1.67556	1	NE	NA	IC1	IC1	TC1	7	M	WHITE	N	1	PREVIOUS	Liver	more than 2 years	bladder	Y	Y	1.37255	1.5152	10252	MS2a1	Genomically unstable	II
SAM5c139c5c1c4f	excluded	7.22793	1	PD	SD/PD	IC2	IC2+	TC0	NA	M	WHITE	N	1	PREVIOUS	Liver	more than 2 years	bladder	Y	Y	NA	0.655137	10109	MS2b2.1	UroB	III
SAMc1251c7bfee2	excluded	21.6181	0	PR	CR/PR	IC2	IC2+	TC0	5	M	WHITE	N	0	PREVIOUS	Visceral	(less than) 1 year	bladder	Y	Y	1.09804	1.63589	10196	MS2a2	Genomically unstable	IV
SAM6780ed436b55	inflamed	6.2423	1	PD	SD/PD	IC2	IC2+	TC0	14	F	WHITE	N	1	PREVIOUS	Visceral	more than 2 years	bladder	Y	Y	2.54902	1.12775	10167	MS2b2.2	Basal/SCC-like	III
SAM85f0a3ac1c45	excluded	5.84805	1	PD	SD/PD	IC2	IC2+	TC0	8	M	WHITE	N	1	CURRENT	Visceral	1-2 years	lung	Y	Y	0.27451	1.12474	10098	MS1b	UroA	III
SAM9d2494119c05	NA	1.44559	1	PD	SD/PD	IC0	IC0	TC0	NA	M	WHITE	N	1	NEVER	Liver	(less than) 1 year	liver	Y	N	NA	0.958447	10176	MS1b	UroA	I
SAM9410b866974a	NA	6.73511	1	SD	SD/PD	IC0	IC0	TC0	NA	M	WHITE	N	1	NEVER	LN Only	1-2 years	bladder	Y	N	NA	1.46748	10333	MS2b1	Infiltrated	IV
SAM5d989c86255e	desert	3.44969	1	PD	SD/PD	IC1	IC1	TC0	13	F	UNKNOWN	N	1	PREVIOUS	Liver	(less than) 1 year	bladder	Y	N	1.41176	0.812834	10145	MS2a2	Genomically unstable	III
SAM27299aed7681	excluded	18.8583	0	PR	CR/PR	IC1	IC1	TC0	8	F	UNKNOWN	Y	0	NEVER	NA	1-2 years	bladder	Y	Y	0.745098	1.86436	10042	MS1b	UroA	I
SAM49d48750e294	excluded	9.85626	1	PD	SD/PD	IC1	IC1	TC0	0	M	UNKNOWN	N	0	PREVIOUS	Visceral	1-2 years	bladder	Y	Y	0.607843	1.10497	10227	MS2b1	Infiltrated	II
SAMd43f8933066b	inflamed	20.0082	0	PR	CR/PR	IC1	IC1	TC0	15	M	UNKNOWN	N	0	PREVIOUS	Visceral	more than 2 years	bladder	Y	Y	1.88235	0.903453	10058	MS2b1	Infiltrated	II
SAM7aa01fc49a80	excluded	2.13552	1	PD	SD/PD	IC1	IC1	TC0	NA	M	WHITE	N	1	PREVIOUS	Liver	more than 2 years	bladder	N	NA	1.03922	1.06346	10370	MS2b1	Infiltrated	II
SAM0257bbbbd388	excluded	15.6386	1	SD	SD/PD	IC1	IC1	TC0	18	M	WHITE	N	1	PREVIOUS	Visceral	more than 2 years	bladder	Y	Y	4.68627	1.56768	10232	MS2a1	Genomically unstable	II
SAMc919aebc7fdd	inflamed	20.731	0	PR	CR/PR	IC2	IC2+	TC0	3	M	WHITE	N	0	NEVER	LN Only	1-2 years	bladder	Y	Y	0.607843	0.617165	10368	MS2b1	Infiltrated	IV
SAMa321770ac31c	excluded	7.06366	0	PD	SD/PD	IC2	IC2+	TC0	8	M	WHITE	N	0	PREVIOUS	Visceral	(less than) 1 year	lymph node	Y	N	1.41176	1.38859	10369	MS2b2.2	Basal/SCC-like	II
SAM3894ac3956a5	excluded	2.10267	0	PD	SD/PD	IC1	IC1	TC0	5	M	WHITE	N	0	PREVIOUS	Visceral	(less than) 1 year	bladder	Y	Y	NA	1.90566	10097	MS1b	UroA	I
SAM3779e979db6b	excluded	1.31417	1	NE	NA	IC1	IC1	TC0	NA	M	WHITE	N	0	CURRENT	Visceral	more than 2 years	bladder	Y	Y	NA	1.42225	10348	MS1a	UroA	I
SAM1c0ecfb3eb63	excluded	5.84805	1	PD	SD/PD	IC2	IC2+	TC0	NA	F	WHITE	N	0	PREVIOUS	Liver	(less than) 1 year	bladder	Y	NA	NA	1.16579	10086	MS2b2.2	Basal/SCC-like	III
SAMbf91f27e7f9b	excluded	0.591376	1	NE	NA	IC2	IC2+	TC0	3	M	WHITE	N	0	PREVIOUS	Liver	1-2 years	kidney	Y	Y	NA	0.778596	10134	MS2b1	Infiltrated	I
SAMbcb07ba81cee	excluded	2.52977	1	PD	SD/PD	IC2	IC2+	TC0	NA	M	WHITE	N	0	PREVIOUS	Liver	more than 2 years	bladder	Y	Y	NA	0.352492	10011	MS2b2.2	Basal/SCC-like	III
SAM9aa6a095a9d6	excluded	8.83778	1	PD	SD/PD	IC1	IC1	TC0	5	M	WHITE	Y	0	PREVIOUS	NA	more than 2 years	kidney	Y	Y	0.647059	0.882239	10171	MS2b2.1	UroB	I
SAM957378bd907f	excluded	2.23409	1	PD	SD/PD	IC0	IC0	TC0	NA	M	WHITE	N	0	PREVIOUS	Liver	1-2 years	ureter	Y	N	0.196078	0.870142	10216	MS2b1	Infiltrated	II
SAMf82bbdc267c8	desert	3.12115	1	PD	SD/PD	IC0	IC0	TC0	7	M	WHITE	N	0	CURRENT	Visceral	1-2 years	kidney	Y	Y	0.529412	1.17181	10361	MS1b	UroA	I
SAM2624229effe8	excluded	2.56263	1	PD	SD/PD	IC0	IC0	TC0	6	M	WHITE	N	1	PREVIOUS	Visceral	more than 2 years	bladder	Y	Y	0.431373	0.567845	10071	MS2b1	Infiltrated	I
SAMd2492b2a31bb	desert	7.85216	1	PD	SD/PD	IC2	IC2+	TC2+	3	F	WHITE	N	0	NEVER	LN Only	(less than) 1 year	lymph node	Y	N	0.490196	0.824884	10008	MS2b2.2	Basal/SCC-like	III
SAM670649e105b5	excluded	22.078	0	CR	CR/PR	IC2	IC2+	TC0	15	F	WHITE	N	0	NEVER	LN Only	(less than) 1 year	bladder	Y	Y	2.68627	1.14889	10148	MS2b2.2	Basal/SCC-like	I
SAM91c47b054ffb	inflamed	17.0185	1	PR	CR/PR	IC2	IC2+	TC0	49	M	WHITE	Y	0	PREVIOUS	Visceral	(less than) 1 year	bladder	Y	N	2.70588	1.10269	10162	MS2a1	Genomically unstable	II
SAM491e341d5a82	desert	1.87269	1	NE	NA	IC1	IC1	TC0	13	F	WHITE	N	0	NEVER	Visceral	more than 2 years	bladder	Y	Y	NA	0.978218	10091	MS2a1	Genomically unstable	II
SAM5fe7a81a39dd	inflamed	17.0842	1	PD	SD/PD	IC2	IC2+	TC0	21	M	WHITE	Y	0	CURRENT	LN Only	more than 2 years	ureter	Y	N	3.82353	0.884286	10350	MS2a1	Genomically unstable	II
SAM29da928587ad	desert	2.59548	1	PD	SD/PD	IC1	IC1	TC0	NA	F	WHITE	N	1	PREVIOUS	Visceral	(less than) 1 year	ureter	Y	Y	0.490196	0.676961	10107	MS1a	UroA	III
SAM0a0f2bac4b20	NA	1.18275	1	PD	SD/PD	IC1	IC1	TC1	2	M	WHITE	N	0	NEVER	Liver	(less than) 1 year	kidney	Y	Y	0.215686	1.37594	10082	MS2b2.2	Basal/SCC-like	III
SAM8e469834acc1	excluded	3.71253	1	PD	SD/PD	IC1	IC1	TC0	6	M	WHITE	N	1	NEVER	Liver	more than 2 years	bladder	Y	Y	NA	0.978557	10287	MS1a	UroA	I
SAM8e43e9caf307	excluded	0.492813	1	NE	NA	IC1	IC1	TC0	4	F	WHITE	N	0	PREVIOUS	Liver	(less than) 1 year	bladder	Y	Y	1	1.39204	10285	MS2a1	Genomically unstable	II
SAM99b1f6a9534e	excluded	0.492813	1	NE	NA	IC1	IC1	TC0	5	F	WHITE	N	0	PREVIOUS	Liver	(less than) 1 year	bladder	Y	Y	1	1.04395	10285	MS2a1	Genomically unstable	II
SAM12502d970c10	inflamed	7.3922	1	SD	SD/PD	IC2	IC2+	TC0	10	M	WHITE	N	0	PREVIOUS	Visceral	more than 2 years	kidney	Y	Y	1.07843	0.712692	10078	MS1b	UroA	I
SAM9681450bbc90	inflamed	4.96099	1	NE	NA	IC2	IC2+	TC0	21	M	WHITE	N	1	PREVIOUS	Visceral	more than 2 years	bladder	Y	Y	NA	1.18287	10328	MS2b1	Infiltrated	III
SAM7d7c54623618	excluded	21.2238	0	PR	CR/PR	IC0	IC0	TC0	8	M	WHITE	N	0	CURRENT	Liver	(less than) 1 year	bladder	Y	N	2.09804	1.1321	10049	MS2a1	Genomically unstable	II
SAM181b638b8248	excluded	10.8747	1	PD	SD/PD	IC2	IC2+	TC2+	NA	M	WHITE	N	1	CURRENT	Liver	(less than) 1 year	kidney	Y	Y	0.215686	0.885055	10056	MS2b1	Infiltrated	IV
SAMbfdffb97c446	excluded	6.70226	1	SD	SD/PD	IC1	IC1	TC2+	6	F	WHITE	N	1	CURRENT	Visceral	(less than) 1 year	bladder	Y	Y	1.45098	1.29314	10046	MS2b2.2	Basal/SCC-like	IV
SAM3b15b4c6311d	inflamed	21.4538	0	CR	CR/PR	IC2	IC2+	TC2+	44	M	WHITE	N	1	NEVER	Visceral	more than 2 years	bladder	Y	Y	5.82353	1.59823	10267	MS2b2.2	Basal/SCC-like	III
SAM00b9e5c52da9	excluded	1.90554	1	NE	NA	IC1	IC1	TC0	NA	M	WHITE	Y	1	PREVIOUS	Visceral	1-2 years	bladder	Y	Y	NA	1.21707	10208	MS2b2.1	UroB	III
SAM59b825252c0d	NA	0.525667	1	NE	NA	IC1	IC1	TC0	15	M	WHITE	N	1	NEVER	LN Only	more than 2 years	lymph node	Y	N	NA	2.55122	10250	MS2b2.2	Basal/SCC-like	III
SAM1c8b086175ca	excluded	20.7639	1	PD	SD/PD	IC0	IC0	TC0	7	M	WHITE	N	0	PREVIOUS	Visceral	more than 2 years	bladder	Y	Y	0.54902	0.637736	10064	MS2b1	Infiltrated	I
SAMeaa477a5384b	inflamed	21.5852	0	CR	CR/PR	IC2	IC2+	TC0	14	M	WHITE	N	0	PREVIOUS	NA	more than 2 years	bladder	Y	Y	2.76471	1.11991	10233	MS2b2.1	UroB	I
SAM1dda30f1c5be	desert	21.2567	0	PD	SD/PD	IC1	IC1	TC0	20	M	WHITE	N	0	PREVIOUS	NA	1-2 years	bladder	Y	Y	4.01961	1.37314	10226	MS2b1	Infiltrated	II
SAM9eebdef2858a	excluded	0.821355	1	NE	NA	IC1	IC1	TC0	NA	F	WHITE	N	1	NEVER	Liver	more than 2 years	bladder	Y	Y	NA	0.620737	10327	MS2a1	Genomically unstable	IV
SAM9daccafc18db	desert	16.46	0	PD	SD/PD	IC0	IC0	TC0	NA	F	WHITE	N	0	CURRENT	Visceral	(less than) 1 year	kidney	Y	Y	NA	0.597249	10113	MS2b2.2	Basal/SCC-like	III
SAM2eb07dedf07f	inflamed	20.501	0	PR	CR/PR	IC2	IC2+	TC0	13	M	WHITE	Y	0	PREVIOUS	Visceral	1-2 years	bladder	Y	Y	1.13725	0.30554	10336	MS2b1	Infiltrated	II
SAM25510f300d79	desert	20.6982	0	CR	CR/PR	IC0	IC0	TC0	NA	M	WHITE	N	0	PREVIOUS	Visceral	(less than) 1 year	other	Y	N	1.82353	1.78516	10124	MS2b2.2	Basal/SCC-like	III
SAMbda79f955628	inflamed	20.6324	0	SD	SD/PD	IC2	IC2+	TC0	20	F	WHITE	N	1	PREVIOUS	NA	1-2 years	bladder	Y	Y	1.2549	0.37328	10065	MS2a2	Genomically unstable	II
SAM9b9d48b0b02c	inflamed	2.89117	1	NE	NA	IC1	IC1	TC0	5	M	WHITE	Y	1	PREVIOUS	Liver	more than 2 years	bladder	Y	Y	2.11765	1.584	10039	MS2a1	Genomically unstable	II
SAMff41c4e8c08f	excluded	2.46407	1	NE	NA	IC0	IC0	TC0	14	M	WHITE	N	0	PREVIOUS	Visceral	(less than) 1 year	bladder	Y	Y	NA	1.87245	10200	MS1a	UroA	I
SAMc97f35a29d16	desert	0.821355	0	NE	NA	IC0	IC0	TC0	13	M	WHITE	N	1	PREVIOUS	Visceral	(less than) 1 year	bladder	Y	Y	NA	0.265934	10323	MS1a	UroA	II
SAM187e056d6a2a	NA	2.29979	1	PD	SD/PD	IC0	IC0	TC0	NA	M	WHITE	N	0	CURRENT	Visceral	(less than) 1 year	lung	Y	N	NA	0.838192	10228	MS1b	UroA	I
SAMbc8dc3a7b54e	desert	14.7515	1	PD	SD/PD	IC0	IC0	TC0	7	F	WHITE	Y	1	PREVIOUS	Visceral	(less than) 1 year	bladder	N	NA	0.745098	1.01781	10087	MS2a1	Genomically unstable	II
SAM7b40007f4aa4	NA	21.6509	0	PR	CR/PR	IC0	IC0	TC0	12	F	WHITE	N	1	NEVER	Visceral	(less than) 1 year	ureter	N	NA	NA	0.978981	10051	MS2a1	Genomically unstable	IV
SAM568ce160abd9	NA	12.846	1	SD	SD/PD	IC0	IC0	TC0	NA	F	WHITE	Y	0	PREVIOUS	Visceral	1-2 years	bladder	Y	N	NA	0.318993	10360	MS2b1	Infiltrated	III
SAM14938611a2d3	desert	21.4209	0	PR	CR/PR	IC1	IC1	TC0	38	M	WHITE	Y	2	PREVIOUS	LN Only	1-2 years	bladder	N	NA	6.68627	1.15817	10139	MS2a1	Genomically unstable	II
SAM1a87df750b9d	excluded	5.38809	1	SD	SD/PD	IC1	IC1	TC0	8	M	WHITE	N	2	PREVIOUS	Visceral	(less than) 1 year	bladder	N	NA	1.17647	0.924222	10279	MS2b2.2	Basal/SCC-like	III
SAMae02629a97f7	NA	3.25257	1	PD	SD/PD	IC0	IC0	TC0	NA	F	WHITE	N	0	PREVIOUS	Liver	(less than) 1 year	kidney	Y	N	NA	0.772283	10326	MS1b	UroA	II
SAM47fc46c3d6be	inflamed	18.7269	0	SD	SD/PD	IC2	IC2+	TC0	8	M	WHITE	N	0	PREVIOUS	LN Only	(less than) 1 year	bladder	N	NA	0.803922	0.761637	10035	MS2b1	Infiltrated	IV
SAM7829a341b9f3	inflamed	3.8768	1	PD	SD/PD	IC2	IC2+	TC1	3	M	WHITE	Y	1	PREVIOUS	NA	(less than) 1 year	bladder	N	NA	0.745098	0.714102	10146	MS2b2.2	Basal/SCC-like	IV
SAM0f956e757453	excluded	10.4148	1	PD	SD/PD	IC1	IC1	TC0	32	M	WHITE	Y	1	PREVIOUS	Visceral	(less than) 1 year	ureter	N	NA	4.09804	0.730244	10012	MS2b1	Infiltrated	II
SAMaf42c1541269	inflamed	5.51951	0	SD	SD/PD	IC2	IC2+	TC0	14	M	WHITE	N	1	PREVIOUS	Liver	(less than) 1 year	bladder	N	NA	2.19608	0.795428	10178	MS2a2	Genomically unstable	II
SAM09c84ec0cf34	inflamed	6.50513	1	PD	SD/PD	IC0	IC0	TC0	NA	M	WHITE	N	1	PREVIOUS	Liver	(less than) 1 year	NA	Y	N	NA	0.661994	10121	MS1b	UroA	I
SAM7538ad9ff524	inflamed	19.1211	0	SD	SD/PD	IC1	IC1	TC0	21	F	WHITE	N	1	PREVIOUS	NA	(less than) 1 year	bladder	N	NA	2.39216	0.657817	10212	MS2b2.1	UroB	III
SAM95c70496ffb5	inflamed	0.361396	1	NE	NA	IC2	IC2+	TC0	NA	F	OTHER	N	0	NEVER	Visceral	(less than) 1 year	lymph node	Y	N	NA	0.567752	10128	MS2b1	Infiltrated	III
SAM7edacb3deb65	desert	18.0041	0	NE	NA	IC0	IC0	TC0	NA	M	WHITE	Y	1	PREVIOUS	LN Only	1-2 years	kidney	N	NA	0.647059	0.571193	10038	MS2a1	Genomically unstable	II
SAMb2e4a082541a	NA	4.36961	1	PD	SD/PD	IC1	IC1	TC0	NA	F	WHITE	N	1	NEVER	Visceral	1-2 years	bladder	Y	N	NA	0.720924	10332	MS2b1	Infiltrated	IV
SAM771445e92421	inflamed	19.4168	0	CR	CR/PR	IC1	IC1	TC0	NA	M	WHITE	N	0	NEVER	LN Only	more than 2 years	bladder	Y	N	0.215686	0.490146	10165	MS2b1	Infiltrated	III
SAM59fda9035d1d	NA	3.74538	1	PD	SD/PD	IC0	IC0	TC0	NA	M	WHITE	N	1	NEVER	Visceral	(less than) 1 year	NA	Y	N	NA	0.493701	10352	MS2b1	Infiltrated	IV
SAM727c0e92a2a7	NA	18.7269	0	PR	CR/PR	IC2	IC2+	TC2+	1	M	WHITE	Y	0	PREVIOUS	LN Only	(less than) 1 year	lymph node	N	NA	0.333333	0.955961	10239	MS2a2	Genomically unstable	II
SAM6f2a102a99df	NA	19.2854	0	CR	CR/PR	IC2	IC2+	TC2+	8	F	WHITE	N	1	NEVER	NA	(less than) 1 year	NA	N	NA	2.07843	0.74348	10309	MS2a2	Genomically unstable	II
SAMe56c96c51190	excluded	9.7577	1	PD	SD/PD	IC1	IC1	TC2+	5	F	WHITE	N	2	NEVER	Liver	(less than) 1 year	kidney	N	NA	0.0980392	0.809542	10055	MS2b1	Infiltrated	III
SAM2b672f4336c7	desert	15.3101	1	SD	SD/PD	IC0	IC0	TC0	2	M	WHITE	N	0	NEVER	Visceral	more than 2 years	kidney	N	NA	0.156863	0.596754	10164	MS1b	UroA	I
SAM1ab1b28d9f2b	desert	2.10267	1	PD	SD/PD	IC1	IC1	TC0	13	F	WHITE	N	1	PREVIOUS	Liver	more than 2 years	ureter	N	NA	0.294118	0.549941	10114	MS2a1	Genomically unstable	II
SAM1bcc62d8290c	excluded	18.6283	0	NE	NA	IC1	IC1	TC0	10	M	WHITE	Y	1	PREVIOUS	Visceral	(less than) 1 year	bladder	N	NA	1.4902	0.862554	10210	MS2a1	Genomically unstable	IV
SAM6662f5181f87	inflamed	19.2854	0	PD	SD/PD	IC1	IC1	TC0	5	M	WHITE	N	0	PREVIOUS	Liver	(less than) 1 year	bladder	N	NA	0.490196	0.918382	10303	MS1a	UroA	I
SAMe0c49ea0df5d	excluded	4.13963	1	SD	SD/PD	IC1	IC1	TC0	2	F	WHITE	N	1	PREVIOUS	Visceral	(less than) 1 year	bladder	N	NA	NA	0.911801	10016	MS2b2.1	UroB	III
SAM59289ca42c99	excluded	1.70842	1	NE	NA	IC1	IC1	TC0	4	M	WHITE	N	0	PREVIOUS	Liver	(less than) 1 year	kidney	N	NA	0.235294	0.438422	10057	MS2b2.2	Basal/SCC-like	III
SAM18b9351e265a	inflamed	15.8686	1	PD	SD/PD	IC2	IC2+	TC0	7	M	BLACK OR AFRICAN AMERICAN	N	2	PREVIOUS	Liver	(less than) 1 year	ureter	N	NA	0.392157	0.793895	10025	MS2b1	Infiltrated	III
SAM7fb7a13c096b	excluded	1.67556	1	PD	SD/PD	IC0	IC0	TC0	11	M	ASIAN	N	2	CURRENT	Liver	(less than) 1 year	kidney	N	NA	0.764706	0.483769	10006	MS2b1	Infiltrated	II
SAM87a8e18eb45b	excluded	2.75975	1	PD	SD/PD	IC1	IC1	TC0	14	F	WHITE	N	2	NEVER	Visceral	(less than) 1 year	bladder	N	NA	0.313725	1.04861	10339	MS1b	UroA	I
SAM1f3c93814cb9	excluded	1.44559	1	NE	NA	IC0	IC0	TC0	5	F	WHITE	N	2	PREVIOUS	Visceral	(less than) 1 year	bladder	N	NA	1.13725	0.67746	10190	MS2a2	Genomically unstable	II
SAM5fc9ae0aed1f	inflamed	0.62423	1	NE	NA	IC2	IC2+	TC2+	6	M	WHITE	N	2	PREVIOUS	LN Only	(less than) 1 year	bladder	N	NA	2.01961	0.881794	10153	MS2b2.2	Basal/SCC-like	IV
SAM9725303dce0c	desert	8.90349	0	PD	SD/PD	IC1	IC1	TC0	22	M	WHITE	Y	1	NEVER	Liver	more than 2 years	bladder	N	NA	4.43137	1.30737	10286	MS2a1	Genomically unstable	II
SAM6ff654a20f98	excluded	18.5626	0	CR	CR/PR	IC1	IC1	TC0	6	M	WHITE	N	0	PREVIOUS	NA	(less than) 1 year	kidney	N	NA	1.03922	0.673915	10202	MS2b1	Infiltrated	I
SAM65afda25b920	excluded	8.08214	1	SD	SD/PD	IC2	IC2+	TC2+	4	M	WHITE	Y	2	CURRENT	Visceral	more than 2 years	bladder	N	NA	0.294118	0.289938	10329	MS2b1	Infiltrated	III
SAMef0e3d2415fd	inflamed	10.1191	1	SD	SD/PD	IC2	IC2+	TC2+	1	M	WHITE	N	0	PREVIOUS	Visceral	(less than) 1 year	lung	N	NA	0.0392157	0.481345	10154	MS2b1	Infiltrated	IV
SAM07a93a28f801	excluded	12.846	0	PR	CR/PR	IC1	IC1	TC0	18	M	WHITE	N	1	PREVIOUS	LN Only	(less than) 1 year	bladder	N	NA	2.11765	0.546177	10174	MS2a1	Genomically unstable	II
SAM94859b440b1d	excluded	13.3388	1	PD	SD/PD	IC1	IC1	TC0	11	M	BLACK OR AFRICAN AMERICAN	N	1	NEVER	Visceral	more than 2 years	kidney	N	NA	0.215686	0.507752	10298	MS1b	UroA	I
SAM58e7832f4e7d	desert	16.46	0	PR	CR/PR	IC0	IC0	TC0	2	M	WHITE	Y	1	NEVER	Visceral	more than 2 years	bladder	N	NA	0.333333	0.853529	10244	MS1a	UroA	I
SAMc57eadb2d82b	desert	8.01643	1	PD	SD/PD	IC0	IC0	TC0	3	M	OTHER	Y	1	NEVER	Visceral	(less than) 1 year	bladder	Y	NA	0.196078	0.768499	10271	MS1b	UroA	I
SAMd5ab7fbfab4e	excluded	18.1027	0	NE	NA	IC2	IC2+	TC2+	35	M	WHITE	N	0	PREVIOUS	LN Only	more than 2 years	bladder	Y	Y	4.64706	0.903065	10027	MS2a2	Genomically unstable	II
SAM5767dd75d142	excluded	18.1684	0	PR	CR/PR	IC1	IC1	TC0	32	M	WHITE	N	1	NEVER	NA	1-2 years	other	Y	Y	NA	0.742625	10274	MS2a2	Genomically unstable	IV
SAMaabf4afe4213	NA	2.62834	1	PD	SD/PD	IC0	IC0	TC0	18	M	WHITE	N	1	NEVER	Visceral	(less than) 1 year	lymph node	N	NA	2	0.879312	10159	MS2a1	Genomically unstable	II
SAMcc7a42d87e9c	inflamed	17.2156	0	PR	CR/PR	IC2	IC2+	TC0	26	F	WHITE	N	1	PREVIOUS	Visceral	(less than) 1 year	ureter	N	NA	4.96078	0.737523	10149	MS2a1	Genomically unstable	I
SAMce39dd79b441	inflamed	6.27515	1	PD	SD/PD	IC2	IC2+	TC0	14	M	WHITE	N	0	PREVIOUS	Visceral	(less than) 1 year	bladder	N	NA	0.843137	0.683708	10022	MS2b2.2	Basal/SCC-like	IV
SAM75f12d1a55fc	inflamed	14.7515	0	SD	SD/PD	IC2	IC2+	TC0	6	M	WHITE	N	0	PREVIOUS	Visceral	1-2 years	lung	Y	N	0.333333	0.748056	10052	MS2b1	Infiltrated	IV
SAM6964a6d7b967	NA	16.2628	1	PD	SD/PD	IC1	IC0	TC1	5	M	WHITE	N	1	PREVIOUS	Visceral	(less than) 1 year	bladder	N	NA	1.17647	0.886016	10192	MS2a1	Genomically unstable	II
SAM3b1066e5801b	excluded	15.6386	0	SD	SD/PD	IC2	IC2+	TC0	2	M	WHITE	N	1	NEVER	LN Only	(less than) 1 year	lymph node	Y	N	0.176471	0.386722	10120	MS2b1	Infiltrated	IV
SAMf20b827dca51	inflamed	4.36961	1	PD	SD/PD	IC2	IC2+	TC0	14	M	WHITE	N	0	NEVER	LN Only	(less than) 1 year	kidney	Y	N	1.09804	0.811141	10258	MS2b1	Infiltrated	II
SAM6792d6e98068	desert	6.01232	1	PD	SD/PD	IC2	IC2+	TC0	17	M	BLACK OR AFRICAN AMERICAN	Y	2	PREVIOUS	Liver	(less than) 1 year	bladder	N	NA	1.11765	1.0716	10095	MS1b	UroA	I
SAM31d9176e11fb	inflamed	17.117	0	CR	CR/PR	IC2	IC2+	TC1	23	M	WHITE	Y	0	NEVER	LN Only	(less than) 1 year	bladder	N	NA	4.23529	0.81157	10296	MS2b2.1	UroB	I
SAM04c589eb3fb3	NA	0.689938	0	NE	NA	IC1	IC1	TC0	50	M	WHITE	N	2	NEVER	Visceral	(less than) 1 year	bladder	N	NA	NA	0.212295	10257	MS2b2.1	UroB	III
SAM5cc2d9036053	desert	5.68378	1	PD	SD/PD	IC0	IC0	TC0	11	M	WHITE	N	1	NEVER	LN Only	(less than) 1 year	bladder	N	NA	0.411765	0.264372	10180	MS2b1	Infiltrated	I
SAMb8101c538753	inflamed	13.4045	1	SD	SD/PD	IC2	IC2+	TC2+	16	M	WHITE	N	1	PREVIOUS	Liver	(less than) 1 year	bladder	N	NA	3.76471	0.562345	10280	MS2b2.2	Basal/SCC-like	IV
SAM80c6183220e6	inflamed	14.7515	0	PD	SD/PD	IC1	IC1	TC0	8	M	WHITE	N	0	CURRENT	LN Only	(less than) 1 year	kidney	N	NA	0.215686	0.541934	10030	MS2b2.2	Basal/SCC-like	III
SAM572f19794c96	excluded	16.8214	0	CR	CR/PR	IC1	IC1	TC2+	33	M	WHITE	N	1	PREVIOUS	Visceral	1-2 years	kidney	N	NA	5.5098	0.678423	10248	MS2b2.2	Basal/SCC-like	III
SAM1abf01dd4544	excluded	16.8542	0	PR	CR/PR	IC1	IC1	TC0	16	M	WHITE	N	2	PREVIOUS	Visceral	(less than) 1 year	kidney	N	NA	1.86275	0.507408	10093	MS2a2	Genomically unstable	II
SAM1f83ebd6be9b	desert	3.5154	1	PD	SD/PD	IC1	IC1	TC0	6	M	WHITE	N	1	NEVER	Liver	(less than) 1 year	kidney	N	NA	0.54902	0.472311	10340	MS1b	UroA	I
SAM1f66db567eb5	inflamed	16.5914	0	PR	CR/PR	IC2	IC2+	TC0	38	M	WHITE	N	2	CURRENT	Liver	1-2 years	bladder	Y	N	4.5098	0.731951	10245	MS2b2.2	Basal/SCC-like	III
SAM4918c524b83a	desert	0.62423	0	NE	NA	IC1	IC1	TC0	14	M	WHITE	Y	2	CURRENT	Visceral	(less than) 1 year	bladder	N	NA	NA	0.709871	10137	MS1b	UroA	I
SAMa0ca029b7afd	NA	0.361396	1	NE	NA	IC0	IC0	TC0	12	M	WHITE	N	1	PREVIOUS	Visceral	(less than) 1 year	NA	N	NA	0.745098	0.642024	10314	MS1b	UroA	II
SAM6157c8f38b72	desert	16.5914	0	PR	CR/PR	IC1	IC1	TC0	9	M	WHITE	N	0	PREVIOUS	Visceral	(less than) 1 year	bladder	N	NA	1.80392	0.670758	10235	MS2b1	Infiltrated	I
SAMe7e4f7c076a7	inflamed	1.97125	1	PD	SD/PD	IC2	IC2+	TC2+	1	M	WHITE	N	1	PREVIOUS	Visceral	(less than) 1 year	bladder	N	NA	0.196078	0.818856	10036	MS2b2.2	Basal/SCC-like	IV
SAMbe25e2c88f3e	NA	2.92402	1	NE	NA	IC2	IC2+	TC1	NA	M	WHITE	N	2	PREVIOUS	LN Only	(less than) 1 year	lymph node	N	NA	NA	0.696806	10316	MS2b2.2	Basal/SCC-like	IV
SAM4caabd64e7fd	excluded	15.7043	0	PR	CR/PR	IC1	IC1	TC0	59	M	WHITE	N	1	PREVIOUS	NA	1-2 years	ureter	N	NA	11.6863	0.790146	10213	MS1a	UroA	III
SAMc6eff056c89a	excluded	1.80698	1	PD	SD/PD	IC0	IC0	TC0	3	M	WHITE	N	1	PREVIOUS	LN Only	(less than) 1 year	lymph node	N	NA	0.45098	0.875813	10054	MS2b2.1	UroB	III
SAM5cfa1699bdb7	NA	15.8357	0	PD	SD/PD	IC0	IC0	TC0	10	M	WHITE	Y	0	PREVIOUS	Visceral	(less than) 1 year	liver	Y	N	1.21569	0.788406	10260	MS2b1	Infiltrated	II
SAMda4d892fddc8	NA	14.1273	0	PD	SD/PD	IC1	IC1	TC0	4	M	WHITE	N	0	PREVIOUS	Visceral	(less than) 1 year	kidney	N	NA	0.27451	0.421491	10290	MS2b1	Infiltrated	IV
SAM3a1c9632ff7b	NA	16.0329	0	SD	SD/PD	IC0	IC0	TC0	NA	M	WHITE	N	0	NEVER	Visceral	(less than) 1 year	lung	N	NA	NA	0.627821	10229	MS1b	UroA	II
SAM8b4b8b0f9e73	excluded	15.6715	0	SD	SD/PD	IC1	IC1	TC0	7	M	WHITE	N	0	PREVIOUS	LN Only	(less than) 1 year	kidney	N	NA	1	0.581736	10199	MS2b1	Infiltrated	I
SAMe3d4266775a9	NA	13.9959	0	PD	SD/PD	IC0	IC0	TC0	NA	M	WHITE	Y	0	PREVIOUS	Visceral	1-2 years	bladder	Y	Y	NA	0.933748	10366	MS1b	UroA	I
SAM2de7cffb5f72	NA	1.83984	1	NE	NA	IC1	IC1	TC2+	NA	M	WHITE	Y	1	PREVIOUS	LN Only	1-2 years	bladder	Y	Y	NA	0.445911	10324	MS2a1	Genomically unstable	II

## Sheet: H
Basic information of TCGA Pan-Cancer dataset
id	OS	Status
TCGA-OR-A5KZ-01	125	1
TCGA-OR-A5LC-01	159	1
TCGA-P6-A5OF-01	207	1
TCGA-OR-A5K9-01	344	1
TCGA-OR-A5J5-01	365	1
TCGA-P6-A5OG-01	383	1
TCGA-OR-A5JS-01	383	0
TCGA-OR-A5KY-01	391	1
TCGA-OR-A5JP-01	464	0
TCGA-OR-A5J7-01	490	1
TCGA-OR-A5JJ-01	490	1
TCGA-OR-A5K5-01	498	1
TCGA-OR-A5JG-01	541	1
TCGA-OR-A5LT-01	549	0
TCGA-OR-A5JB-01	551	1
TCGA-OR-A5JY-01	552	1
TCGA-OR-A5JM-01	562	1
TCGA-OR-A5J8-01	579	1
TCGA-PK-A5H9-01	616	0
TCGA-OR-A5LE-01	662	1
TCGA-OR-A5LA-01	719	0
TCGA-OR-A5K8-01	749	0
TCGA-PA-A5YG-01	756	0
TCGA-OR-A5JZ-01	822	0
TCGA-OR-A5LR-01	853	0
TCGA-OR-A5L6-01	861	0
TCGA-OR-A5L9-01	871	0
TCGA-OR-A5L8-01	885	0
TCGA-OR-A5JT-01	907	0
TCGA-OR-A5JA-01	922	1
TCGA-OR-A5JX-01	950	0
TCGA-OR-A5L4-01	967	0
TCGA-OR-A5K2-01	994	1
TCGA-OR-A5K0-01	1029	0
TCGA-OR-A5K4-01	1082	0
TCGA-OR-A5LS-01	1096	0
TCGA-OR-A5JQ-01	1103	0
TCGA-OR-A5LJ-01	1105	1
TCGA-OU-A5PI-01	1171	0
TCGA-OR-A5JO-01	1194	0
TCGA-OR-A5LD-01	1197	1
TCGA-PK-A5HA-01	1201	0
TCGA-OR-A5LB-01	1204	1
TCGA-PK-A5HB-01	1293	0
TCGA-OR-A5L5-01	1317	0
TCGA-OR-A5J9-01	1352	0
TCGA-OR-A5J1-01	1355	1
TCGA-OR-A5KX-01	1364	0
TCGA-OR-A5KO-01	1414	0
TCGA-OR-A5K6-01	1493	0
TCGA-OR-A5JK-01	1497	0
TCGA-OR-A5LG-01	1589	0
TCGA-OR-A5LL-01	1613	1
TCGA-OR-A5J2-01	1677	1
TCGA-OR-A5JC-01	1750	1
TCGA-OR-A5LP-01	1857	0
TCGA-OR-A5LM-01	1858	0
TCGA-OR-A5JF-01	2015	0
TCGA-OR-A5JV-01	2023	0
TCGA-OR-A5JL-01	2056	0
TCGA-OR-A5KW-01	2076	0
TCGA-OR-A5J3-01	2091	0
TCGA-OR-A5JE-01	2105	1
TCGA-OR-A5JW-01	2202	0
TCGA-OR-A5JI-01	2331	0
TCGA-OR-A5LN-01	2342	0
TCGA-OR-A5LH-01	2385	1
TCGA-OR-A5LO-01	2405	1
TCGA-OR-A5J6-01	2703	0
TCGA-OR-A5LK-01	2740	0
TCGA-OR-A5KT-01	2895	0
TCGA-OR-A5JD-01	3038	0
TCGA-OR-A5K1-01	3289	0
TCGA-OR-A5K3-01	3465	0
TCGA-PK-A5H8-01	3623	0
TCGA-OR-A5JR-01	3688	0
TCGA-OR-A5KV-01	3878	0
TCGA-OR-A5L3-01	4628	0
TCGA-OR-A5KU-01	4673	0
TCGA-E7-A8O8-01	13	0
TCGA-GC-A4ZW-01	15	0
TCGA-E7-A5KE-01	17	0
TCGA-4Z-AA80-01	19	1
TCGA-YC-A9TC-01	20	1
TCGA-E7-A5KF-01	20	0
TCGA-E7-A7DU-01	28	0
TCGA-KQ-A41S-01	35	0
TCGA-E7-A7DV-01	37	0
TCGA-H4-A2HO-01	46	0
TCGA-K4-A6FZ-01	55	0
TCGA-CU-A5W6-01	56	1
TCGA-S5-A6DX-01	56	1
TCGA-XF-A8HH-01	57	1
TCGA-C4-A0F0-01	59	0
TCGA-C4-A0F7-01	62	1
TCGA-XF-A9T6-01	64	0
TCGA-GD-A3OP-01	64	0
TCGA-DK-A1A5-01	65	1
TCGA-GD-A6C6-01	67	0
TCGA-XF-A9T3-01	68	0
TCGA-E7-A4XJ-01	68	1
TCGA-FD-A6TF-01	69	1
TCGA-5N-A9KI-01	76	1
TCGA-BL-A13J-01	81	1
TCGA-FD-A62N-01	82	0
TCGA-K4-A4AB-01	84	1
TCGA-ZF-AA4N-01	88	1
TCGA-C4-A0F1-01	89	0
TCGA-XF-AAMT-01	90	1
TCGA-FD-A6TG-01	93	1
TCGA-GD-A3OQ-01	95	0
TCGA-XF-A9SJ-01	98	1
TCGA-FT-A3EE-01	99	1
TCGA-K4-A3WU-01	105	0
TCGA-ZF-A9RE-01	106	1
TCGA-FD-A43X-01	110	0
TCGA-UY-A9PF-01	117	0
TCGA-XF-AAN8-01	118	1
TCGA-FD-A3B7-01	122	1
TCGA-XF-A9ST-01	128	1
TCGA-E7-A6MD-01	129	0
TCGA-FD-A6TH-01	131	1
TCGA-BT-A3PH-01	142	1
TCGA-GU-A767-01	144	1
TCGA-DK-A3IK-01	146	1
TCGA-CU-A0YO-01	149	1
TCGA-BT-A20V-01	154	1
TCGA-BT-A20R-01	154	1
TCGA-CU-A3QU-01	158	0
TCGA-FD-A5BV-01	163	1
TCGA-E7-A3Y1-01	163	0
TCGA-FD-A3SO-01	168	1
TCGA-ZF-AA5N-01	168	1
TCGA-FD-A5BX-01	173	1
TCGA-XF-A9SU-01	182	1
TCGA-FD-A6TC-01	187	0
TCGA-UY-A9PE-01	189	0
TCGA-FD-A62P-01	191	1
TCGA-BT-A0S7-01	200	1
TCGA-XF-A8HC-01	200	1
TCGA-BL-A3JM-01	205	1
TCGA-XF-AAMX-01	206	1
TCGA-G2-AA3C-01	211	1
TCGA-GU-AATQ-01	213	1
TCGA-FD-A62O-01	216	1
TCGA-G2-A3IB-01	220	1
TCGA-BL-A13I-01	223	1
TCGA-GD-A76B-01	224	1
TCGA-GU-A762-01	232	1
TCGA-XF-AAML-01	232	1
TCGA-DK-A2I2-01	237	1
TCGA-E7-A97Q-01	246	1
TCGA-DK-A3IM-01	248	1
TCGA-DK-A3IN-01	250	1
TCGA-FD-A5BY-01	251	0
TCGA-BT-A20X-01	251	1
TCGA-XF-AAMW-01	253	1
TCGA-BT-A20W-01	254	1
TCGA-2F-A9KW-01	254	1
TCGA-GV-A3QH-01	258	1
TCGA-ZF-AA56-01	259	1
TCGA-GV-A40E-01	261	1
TCGA-ZF-AA4U-01	262	1
TCGA-FJ-A871-01	272	1
TCGA-FD-A3B5-01	272	1
TCGA-C4-A0EZ-01	273	1
TCGA-HQ-A5ND-01	274	1
TCGA-K4-A5RH-01	276	0
TCGA-K4-A4AC-01	278	1
TCGA-YC-A8S6-01	293	0
TCGA-DK-A3IV-01	294	1
TCGA-FD-A6TI-01	294	1
TCGA-BT-A3PK-01	303	1
TCGA-4Z-AA86-01	311	1
TCGA-DK-A3WX-01	321	1
TCGA-FJ-A3ZE-01	324	1
TCGA-GU-AATO-01	324	1
TCGA-FD-A5BT-01	328	1
TCGA-FD-A6TK-01	330	0
TCGA-GU-A42P-01	332	1
TCGA-CF-A47S-01	333	0
TCGA-FT-A61P-01	337	0
TCGA-DK-AA75-01	340	1
TCGA-XF-AAMH-01	344	1
TCGA-GU-A42Q-01	344	1
TCGA-CF-A8HY-01	345	0
TCGA-CF-A8HX-01	345	0
TCGA-K4-A5RI-01	356	1
TCGA-K4-AAQO-01	359	0
TCGA-CF-A9FF-01	361	0
TCGA-KQ-A41Q-01	361	0
TCGA-XF-A9SW-01	362	1
TCGA-YF-AA3L-01	364	0
TCGA-2F-A9KP-01	364	1
TCGA-CF-A5UA-01	365	0
TCGA-DK-AA76-01	366	0
TCGA-CF-A47W-01	368	0
TCGA-CF-A7I0-01	368	0
TCGA-CF-A3MG-01	369	0
TCGA-HQ-A5NE-01	370	1
TCGA-BT-A20O-01	370	1
TCGA-CF-A3MI-01	370	0
TCGA-PQ-A6FI-01	372	0
TCGA-ZF-AA5P-01	372	0
TCGA-CF-A47Y-01	373	0
TCGA-FD-A6TE-01	376	0
TCGA-BL-A5ZZ-01	377	0
TCGA-CF-A47V-01	379	0
TCGA-CF-A1HS-01	382	0
TCGA-CF-A3MF-01	383	0
TCGA-CF-A47X-01	384	0
TCGA-FD-A3B8-01	384	0
TCGA-FJ-A3Z9-01	385	1
TCGA-CF-A47T-01	385	1
TCGA-FD-A6TD-01	386	1
TCGA-XF-A9SV-01	388	1
TCGA-CF-A1HR-01	389	0
TCGA-FD-A3SS-01	391	1
TCGA-CU-A0YN-01	393	1
TCGA-E7-A85H-01	394	0
TCGA-CF-A3MH-01	398	0
TCGA-CF-A9FM-01	398	0
TCGA-CF-A5U8-01	399	0
TCGA-BT-A0YX-01	400	1
TCGA-FD-A62S-01	406	1
TCGA-ZF-A9RD-01	408	1
TCGA-MV-A51V-01	410	0
TCGA-CU-A72E-01	413	1
TCGA-DK-A3IL-01	413	1
TCGA-DK-AA6Q-01	413	1
TCGA-DK-AA6W-01	415	1
TCGA-YF-AA3M-01	415	0
TCGA-DK-AA71-01	415	0
TCGA-E7-A7PW-01	416	0
TCGA-XF-A9T8-01	418	1
TCGA-CF-A27C-01	425	0
TCGA-E7-A7XN-01	428	0
TCGA-GC-A3RD-01	428	0
TCGA-R3-A69X-01	433	0
TCGA-GV-A3JV-01	434	1
TCGA-E7-A97P-01	437	1
TCGA-BT-A20T-01	453	1
TCGA-XF-A9SP-01	454	1
TCGA-BT-A20U-01	455	1
TCGA-FD-A43S-01	455	0
TCGA-DK-AA6P-01	457	0
TCGA-4Z-AA84-01	460	0
TCGA-CU-A0YR-01	460	1
TCGA-LC-A66R-01	466	0
TCGA-E7-A8O7-01	466	0
TCGA-DK-AA6X-01	467	0
TCGA-XF-A8HG-01	467	1
TCGA-E5-A4TZ-01	467	1
TCGA-K4-A6MB-01	469	0
TCGA-LT-A5Z6-01	474	0
TCGA-FD-A43Y-01	474	1
TCGA-DK-A1AG-01	475	0
TCGA-DK-A6B2-01	477	0
TCGA-GU-A766-01	480	0
TCGA-GC-A3OO-01	481	0
TCGA-GC-A3RC-01	484	0
TCGA-G2-A2EK-01	485	0
TCGA-XF-A9SK-01	486	1
TCGA-DK-A1AE-01	491	0
TCGA-BT-A2LB-01	492	1
TCGA-XF-A9T4-01	495	1
TCGA-4Z-AA7M-01	495	0
TCGA-K4-A83P-01	495	0
TCGA-S5-AA26-01	503	0
TCGA-PQ-A6FN-01	507	0
TCGA-DK-A1AB-01	508	1
TCGA-E7-A519-01	508	0
TCGA-4Z-AA7Q-01	510	1
TCGA-FD-A3B4-01	510	1
TCGA-4Z-AA7O-01	512	0
TCGA-BT-A2LA-01	522	0
TCGA-4Z-AA7R-01	522	1
TCGA-FJ-A3ZF-01	524	0
TCGA-5N-A9KM-01	530	1
TCGA-G2-A3VY-01	536	0
TCGA-UY-A78K-01	536	1
TCGA-DK-A1AF-01	536	0
TCGA-DK-A3IQ-01	539	1
TCGA-K4-A5RJ-01	539	0
TCGA-GC-A3WC-01	540	0
TCGA-UY-A9PD-01	542	0
TCGA-BT-A20P-01	544	1
TCGA-XF-A8HI-01	544	1
TCGA-DK-A2I1-01	546	0
TCGA-FD-A3SM-01	547	1
TCGA-DK-A3X2-01	547	1
TCGA-FD-A5C0-01	550	1
TCGA-DK-A1A7-01	560	0
TCGA-CU-A3KJ-01	562	0
TCGA-CF-A9FL-01	565	1
TCGA-XF-AAN7-01	565	1
TCGA-FD-A6TB-01	572	0
TCGA-DK-AA6T-01	572	0
TCGA-YC-A89H-01	573	0
TCGA-XF-A9T2-01	575	1
TCGA-GU-A42R-01	577	1
TCGA-DK-A1AA-01	578	0
TCGA-DK-AA6U-01	578	0
TCGA-BT-A20J-01	579	1
TCGA-GV-A40G-01	580	0
TCGA-GV-A3JX-01	581	0
TCGA-GC-A3RB-01	582	0
TCGA-FD-A5BU-01	588	0
TCGA-H4-A2HQ-01	590	0
TCGA-ZF-AA54-01	590	1
TCGA-BT-A20Q-01	593	1
TCGA-ZF-AA4T-01	599	1
TCGA-FD-A3SR-01	602	1
TCGA-GV-A3JZ-01	603	0
TCGA-GU-A764-01	610	0
TCGA-G2-A3IE-01	612	1
TCGA-ZF-A9RN-01	615	1
TCGA-GV-A3QF-01	617	1
TCGA-DK-AA77-01	618	0
TCGA-BT-A2LD-01	623	1
TCGA-GC-A3I6-01	630	1
TCGA-DK-A3WW-01	633	0
TCGA-FD-A43U-01	636	0
TCGA-GD-A3OS-01	638	0
TCGA-XF-A9SY-01	640	0
TCGA-LT-A8JT-01	641	0
TCGA-ZF-A9R2-01	642	0
TCGA-K4-A3WV-01	646	0
TCGA-DK-A3IT-01	648	0
TCGA-GV-A3JW-01	649	0
TCGA-GC-A3BM-01	651	1
TCGA-ZF-A9R7-01	665	0
TCGA-DK-A1A3-01	665	1
TCGA-E7-A4IJ-01	674	1
TCGA-ZF-A9R0-01	680	1
TCGA-FD-A3N5-01	685	1
TCGA-UY-A78M-01	690	1
TCGA-GV-A6ZA-01	691	0
TCGA-G2-A2EC-01	696	1
TCGA-FD-A43N-01	699	0
TCGA-C4-A0F6-01	700	0
TCGA-DK-A3IU-01	706	1
TCGA-FD-A3SL-01	712	1
TCGA-XF-A9SX-01	719	1
TCGA-E7-A6ME-01	731	0
TCGA-2F-A9KO-01	734	1
TCGA-FD-A3SJ-01	739	1
TCGA-E7-A6MF-01	750	0
TCGA-GC-A3YS-01	758	0
TCGA-K4-A3WS-01	761	0
TCGA-ZF-A9R1-01	773	0
TCGA-E7-A541-01	778	1
TCGA-FD-A3SP-01	783	0
TCGA-BT-A3PJ-01	789	0
TCGA-BT-A20N-01	795	1
TCGA-E7-A678-01	798	0
TCGA-XF-A9T0-01	799	0
TCGA-GD-A2C5-01	812	0
TCGA-FD-A5BR-01	813	0
TCGA-G2-A2EL-01	819	1
TCGA-E7-A677-01	820	0
TCGA-XF-AAN4-01	823	1
TCGA-GV-A3QK-01	832	0
TCGA-FD-A43P-01	832	0
TCGA-FD-A5BZ-01	835	1
TCGA-4Z-AA7W-01	840	0
TCGA-K4-A54R-01	842	0
TCGA-FD-A3N6-01	851	0
TCGA-XF-A9SZ-01	859	1
TCGA-BT-A42F-01	864	0
TCGA-ZF-A9R9-01	864	1
TCGA-BT-A42C-01	873	0
TCGA-FD-A3SN-01	887	0
TCGA-G2-AA3F-01	893	0
TCGA-ZF-AA5H-01	897	0
TCGA-UY-A9PB-01	899	0
TCGA-E7-A3X6-01	904	1
TCGA-CU-A3YL-01	906	0
TCGA-ZF-A9R4-01	921	0
TCGA-XF-AAN1-01	941	1
TCGA-FJ-A3Z7-01	945	0
TCGA-ZF-A9R3-01	949	1
TCGA-FD-A3B3-01	974	1
TCGA-GU-A763-01	997	0
TCGA-GU-AATP-01	1003	0
TCGA-G2-A2ES-01	1004	1
TCGA-FD-A3B6-01	1005	1
TCGA-SY-A9G0-01	1008	1
TCGA-4Z-AA89-01	1029	0
TCGA-ZF-AA4R-01	1036	1
TCGA-XF-A9SM-01	1048	0
TCGA-4Z-AA7S-01	1064	1
TCGA-UY-A9PA-01	1072	0
TCGA-ZF-AA52-01	1077	1
TCGA-ZF-A9R5-01	1090	0
TCGA-KQ-A41P-01	1094	0
TCGA-BT-A42E-01	1108	0
TCGA-GV-A3QI-01	1110	0
TCGA-DK-A6B6-01	1115	0
TCGA-UY-A78L-01	1127	0
TCGA-DK-AA6L-01	1163	1
TCGA-HQ-A2OE-01	1174	0
TCGA-E5-A4U1-01	1181	0
TCGA-SY-A9G5-01	1186	0
TCGA-BL-A0C8-01	1219	0
TCGA-4Z-AA81-01	1270	1
TCGA-E5-A2PC-01	1326	0
TCGA-XF-AAMZ-01	1348	1
TCGA-KQ-A41R-01	1350	0
TCGA-4Z-AA7N-01	1367	1
TCGA-XF-A8HB-01	1370	0
TCGA-DK-A2HX-01	1420	1
TCGA-FD-A3SQ-01	1423	1
TCGA-4Z-AA87-01	1454	0
TCGA-ZF-A9RM-01	1455	0
TCGA-G2-A2EJ-01	1460	0
TCGA-4Z-AA7Y-01	1522	0
TCGA-DK-A3IS-01	1529	0
TCGA-KQ-A41O-01	1538	0
TCGA-DK-A6B5-01	1542	0
TCGA-4Z-AA82-01	1556	1
TCGA-UY-A9PH-01	1561	0
TCGA-DK-AA6M-01	1582	0
TCGA-KQ-A41N-01	1604	0
TCGA-DK-A6AW-01	1621	0
TCGA-FD-A5BS-01	1639	0
TCGA-ZF-AA58-01	1649	0
TCGA-XF-AAMJ-01	1670	1
TCGA-DK-AA74-01	1708	0
TCGA-ZF-AA51-01	1714	0
TCGA-XF-AAN0-01	1718	1
TCGA-ZF-AA53-01	1761	0
TCGA-FD-A5C1-01	1792	0
TCGA-G2-A2EO-01	1804	1
TCGA-ZF-AA4V-01	1806	0
TCGA-ZF-AA4W-01	1830	0
TCGA-FD-A3NA-01	1845	0
TCGA-XF-AAN2-01	1869	1
TCGA-G2-A2EF-01	1884	0
TCGA-FD-A6TA-01	1912	0
TCGA-HQ-A2OF-01	1947	0
TCGA-ZF-A9RF-01	1949	0
TCGA-DK-A6AV-01	1952	0
TCGA-XF-A9SH-01	1971	1
TCGA-G2-AA3B-01	2008	0
TCGA-DK-A3X1-01	2009	0
TCGA-DK-A1A6-01	2020	0
TCGA-XF-A9SL-01	2020	1
TCGA-4Z-AA83-01	2024	0
TCGA-XF-A9T5-01	2027	0
TCGA-ZF-AA4X-01	2044	0
TCGA-DK-A6B1-01	2049	0
TCGA-UY-A8OB-01	2109	0
TCGA-G2-AA3D-01	2139	0
TCGA-XF-AAMQ-01	2177	0
TCGA-XF-AAN5-01	2293	0
TCGA-UY-A78O-01	2312	0
TCGA-DK-A6B0-01	2330	0
TCGA-2F-A9KT-01	2352	0
TCGA-UY-A78P-01	2380	0
TCGA-XF-A9SI-01	2423	0
TCGA-XF-AAN3-01	2625	0
TCGA-UY-A78N-01	2641	1
TCGA-DK-A2I6-01	2656	0
TCGA-ZF-A9RL-01	2703	0
TCGA-XF-AAMR-01	2790	0
TCGA-XF-AAME-01	2828	1
TCGA-ZF-A9RC-01	2868	0
TCGA-2F-A9KQ-01	2886	0
TCGA-XF-A8HF-01	2954	1
TCGA-XF-A8HD-01	2964	0
TCGA-XF-AAMY-01	3011	0
TCGA-2F-A9KR-01	3183	1
TCGA-XF-AAMG-01	3364	0
TCGA-DK-A1AD-01	3420	0
TCGA-UY-A8OD-01	3432	0
TCGA-XF-A8HE-01	3817	0
TCGA-DK-A2I4-01	3835	0
TCGA-DK-A1AC-01	3981	0
TCGA-DK-A3WY-01	4967	0
TCGA-DK-AA6R-01	5041	0
TCGA-DK-AA6S-01	5050	0
TCGA-C8-A275-01	1	0
TCGA-BH-A1F8-01	1	1
TCGA-AC-A7VC-01	1	0
TCGA-AN-A0AM-01	5	0
TCGA-C8-A1HJ-01	5	0
TCGA-PL-A8LX-01	5	0
TCGA-AN-A041-01	7	0
TCGA-PL-A8LY-01	8	0
TCGA-AN-A0XP-01	9	0
TCGA-AN-A0AR-01	10	0
TCGA-AN-A0AT-01	10	0
TCGA-AN-A046-01	10	0
TCGA-AN-A0FV-01	10	0
TCGA-AN-A0FX-01	10	0
TCGA-AN-A0FZ-01	10	0
TCGA-AN-A03X-01	10	0
TCGA-AN-A0XR-01	10	0
TCGA-AN-A0FY-01	10	0
TCGA-AN-A0AS-01	10	0
TCGA-AN-A03Y-01	10	0
TCGA-AN-A0XT-01	10	0
TCGA-AN-A0XS-01	10	0
TCGA-AN-A0XN-01	10	0
TCGA-AN-A0XU-01	10	0
TCGA-AN-A0FW-01	11	0
TCGA-AN-A0G0-01	16	0
TCGA-AN-A049-01	19	0
TCGA-E9-A244-01	21	0
TCGA-E9-A5FL-01	24	0
TCGA-E9-A245-01	26	1
TCGA-A8-A08A-01	30	0
TCGA-A8-A0A7-01	30	0
TCGA-A8-A09W-01	30	0
TCGA-A8-A08L-01	30	1
TCGA-A8-A08R-01	30	0
TCGA-A8-A06Q-01	31	0
TCGA-A8-A09N-01	31	0
TCGA-A8-A06Z-01	31	0
TCGA-AC-A8OQ-01	34	0
TCGA-E9-A1RD-01	34	0
TCGA-AC-A8OR-01	40	0
TCGA-D8-A27P-01	49	0
TCGA-AC-A6NO-01	51	0
TCGA-AN-A04D-01	52	0
TCGA-AN-A04C-01	54	0
TCGA-E9-A248-01	59	0
TCGA-OK-A5Q2-01	64	0
TCGA-AC-A8OS-01	70	0
TCGA-BH-A0HL-01	72	0
TCGA-BH-A0HO-01	76	0
TCGA-E9-A1R3-01	78	0
TCGA-BH-A0DS-01	78	0
TCGA-AQ-A54N-01	78	0
TCGA-HN-A2NL-01	79	0
TCGA-LL-A6FQ-01	80	0
TCGA-AR-A24P-01	84	0
TCGA-AN-A04A-01	90	0
TCGA-E9-A1R5-01	92	0
TCGA-BH-A0DQ-01	98	0
TCGA-UU-A93S-01	116	1
TCGA-E2-A1IL-01	118	0
TCGA-BH-A0E0-01	134	0
TCGA-BH-A18G-01	149	0
TCGA-A2-A0CU-01	158	1
TCGA-BH-A6R9-01	160	0
TCGA-AR-A0TR-01	160	1
TCGA-AN-A0XV-01	162	0
TCGA-AN-A0XL-01	163	0
TCGA-BH-A0RX-01	170	0
TCGA-AN-A0XW-01	170	0
TCGA-AQ-A0Y5-01	172	1
TCGA-AN-A0FF-01	172	0
TCGA-BH-A0HK-01	178	0
TCGA-E9-A1R4-01	186	0
TCGA-EW-A1PC-01	187	0
TCGA-AN-A0FD-01	196	0
TCGA-AC-A3EH-01	197	1
TCGA-E9-A1RF-01	200	0
TCGA-AN-A0FS-01	210	0
TCGA-AN-A0FK-01	213	0
TCGA-AN-A0FT-01	214	0
TCGA-B6-A400-01	215	0
TCGA-E9-A249-01	217	0
TCGA-AN-A0FN-01	218	0
TCGA-A2-A4RW-01	222	0
TCGA-BH-A18T-01	224	1
TCGA-AN-A0AK-01	224	0
TCGA-GI-A2C8-01	225	0
TCGA-AN-A0AL-01	227	0
TCGA-LL-A73Z-01	227	1
TCGA-AN-A0FL-01	231	0
TCGA-EW-A1P8-01	239	1
TCGA-AN-A0FJ-01	242	0
TCGA-A1-A0SM-01	242	0
TCGA-A8-A07S-01	243	0
TCGA-AC-A7VB-01	250	0
TCGA-E2-A56Z-01	252	0
TCGA-A2-A0T2-01	255	1
TCGA-EW-A1IY-01	258	0
TCGA-A1-A0SB-01	259	0
TCGA-E2-A1LK-01	266	1
TCGA-A7-A6VY-01	266	0
TCGA-OL-A97C-01	271	0
TCGA-A8-A07R-01	273	0
TCGA-A8-A09R-01	273	0
TCGA-A8-A079-01	274	0
TCGA-E2-A15K-06	275	0
TCGA-E2-A15K-01	275	0
TCGA-A7-A6VW-01	285	0
TCGA-BH-AB28-01	287	0
TCGA-E9-A2JT-01	288	0
TCGA-E2-A15O-01	289	0
TCGA-BH-A6R8-01	293	0
TCGA-BH-A0E6-01	293	0
TCGA-BH-A8FY-01	295	1
TCGA-C8-A278-01	297	0
TCGA-E9-A1NI-01	300	0
TCGA-D8-A1Y1-01	302	1
TCGA-PL-A8LZ-01	302	0
TCGA-5T-A9QA-01	303	0
TCGA-AN-A0AJ-01	303	0
TCGA-A8-A099-01	304	0
TCGA-A8-A07O-01	304	0
TCGA-A8-A07W-01	304	0
TCGA-A8-A09A-01	304	0
TCGA-D8-A27R-01	307	0
TCGA-A7-A6VV-01	313	0
TCGA-A7-A3J0-01	313	0
TCGA-A7-A6VX-01	317	0
TCGA-C8-A1HL-01	317	0
TCGA-EW-A1PE-01	320	0
TCGA-BH-A42T-01	320	1
TCGA-AR-A5QQ-01	322	1
TCGA-A2-A25F-01	322	0
TCGA-A7-A3IZ-01	322	0
TCGA-LD-A9QF-01	323	0
TCGA-A7-A5ZW-01	326	0
TCGA-BH-A0GZ-01	328	0
TCGA-C8-A1HF-01	332	0
TCGA-A8-A07P-01	334	0
TCGA-A7-A5ZX-01	336	0
TCGA-E2-A15M-01	336	1
TCGA-E2-A1IU-01	337	0
TCGA-E9-A1R6-01	339	0
TCGA-A7-A3J1-01	343	0
TCGA-C8-A1HI-01	343	0
TCGA-A7-A3IY-01	345	0
TCGA-C8-A1HG-01	345	0
TCGA-W8-A86G-01	347	0
TCGA-4H-AAAK-01	348	0
TCGA-AC-A62V-01	348	1
TCGA-AO-A1KS-01	350	0
TCGA-JL-A3YX-01	352	0
TCGA-C8-A12N-01	358	0
TCGA-C8-A12M-01	358	0
TCGA-C8-A12P-01	358	0
TCGA-JL-A3YW-01	360	0
TCGA-B6-A0I9-01	362	1
TCGA-C8-A12L-01	363	0
TCGA-A7-A426-01	364	0
TCGA-BH-A1EV-01	365	1
TCGA-A8-A0A1-01	365	0
TCGA-A8-A08I-01	365	0
TCGA-A8-A07J-01	365	0
TCGA-A8-A097-01	365	0
TCGA-A8-A09B-01	365	0
TCGA-D8-A1JF-01	366	0
TCGA-C8-A1HK-01	366	0
TCGA-A7-A5ZV-01	368	0
TCGA-C8-A130-01	370	0
TCGA-D8-A1JS-01	371	0
TCGA-EW-A1IW-01	371	0
TCGA-D8-A27W-01	373	0
TCGA-AC-A6IX-01	373	0
TCGA-AC-A6IX-06	373	0
TCGA-C8-A1HM-01	375	0
TCGA-C8-A1HE-01	375	0
TCGA-C8-A1HO-01	375	0
TCGA-AN-A0XO-01	375	0
TCGA-E9-A295-01	375	0
TCGA-C8-A26X-01	376	0
TCGA-LL-A7T0-01	376	0
TCGA-D8-A1XC-01	377	1
TCGA-C8-A137-01	379	0
TCGA-C8-A138-01	380	0
TCGA-C8-A8HQ-01	380	0
TCGA-D8-A27V-01	381	0
TCGA-C8-A26W-01	381	0
TCGA-C8-A12Z-01	382	0
TCGA-C8-A134-01	383	0
TCGA-C8-A132-01	383	0
TCGA-C8-A12W-01	385	0
TCGA-C8-A12V-01	385	0
TCGA-D8-A73W-01	385	1
TCGA-C8-A12X-01	385	0
TCGA-C8-A12Q-01	385	1
TCGA-C8-A12O-01	385	0
TCGA-C8-A12U-01	385	0
TCGA-BH-A0HU-01	392	0
TCGA-E2-A15H-01	393	0
TCGA-C8-A135-01	393	0
TCGA-C8-A3M8-01	394	0
TCGA-C8-A1HN-01	394	0
TCGA-LL-A5YM-01	394	0
TCGA-D8-A1XU-01	395	0
TCGA-A8-A0A4-01	396	0
TCGA-C8-A8HP-01	396	0
TCGA-A8-A06P-01	396	0
TCGA-A8-A086-01	396	0
TCGA-A8-A06O-01	396	0
TCGA-D8-A27H-01	397	0
TCGA-D8-A27T-01	398	0
TCGA-LD-A74U-01	402	0
TCGA-EW-A1J2-01	403	0
TCGA-D8-A140-01	403	0
TCGA-LD-A7W6-01	404	0
TCGA-D8-A1JT-01	405	0
TCGA-A7-A3RF-01	408	0
TCGA-C8-A8HR-01	408	0
TCGA-D8-A27G-01	409	0
TCGA-D8-A145-01	410	0
TCGA-D8-A27M-01	410	0
TCGA-C8-A131-01	411	0
TCGA-GM-A5PV-01	412	0
TCGA-AC-A6IW-01	413	0
TCGA-BH-A0HP-01	414	0
TCGA-A1-A0SJ-01	416	0
TCGA-AC-A62X-01	417	0
TCGA-A7-A4SB-01	418	0
TCGA-S3-AA11-01	421	0
TCGA-BH-A0DK-01	423	0
TCGA-S3-AA17-01	424	0
TCGA-EW-A1PD-01	424	0
TCGA-D8-A142-01	425	0
TCGA-D8-A1JH-01	426	0
TCGA-A8-A07I-01	426	0
TCGA-A8-A09X-01	426	1
TCGA-E2-A15S-01	428	0
TCGA-OL-A66P-01	428	0
TCGA-D8-A1Y3-01	430	0
TCGA-D8-A143-01	431	0
TCGA-D8-A1J8-01	431	0
TCGA-D8-A1Y2-01	433	0
TCGA-A1-A0SG-01	434	0
TCGA-BH-A0E2-01	435	0
TCGA-A1-A0SD-01	437	0
TCGA-D8-A27I-01	439	0
TCGA-C8-A27B-01	439	0
TCGA-EW-A1PF-01	439	0
TCGA-LL-A5YO-01	440	0
TCGA-LL-A740-01	441	0
TCGA-D8-A1XK-01	441	0
TCGA-A7-A4SD-01	441	0
TCGA-A7-A4SC-01	446	0
TCGA-AC-A2QJ-01	446	1
TCGA-A7-A425-01	447	0
TCGA-LL-A5YN-01	447	0
TCGA-D8-A1JU-01	447	0
TCGA-A7-A56D-01	448	0
TCGA-D8-A1XG-01	448	0
TCGA-E2-A158-01	450	0
TCGA-LL-A5YP-01	450	0
TCGA-AC-A3OD-01	451	0
TCGA-A7-A4SA-01	454	0
TCGA-AC-A5XU-01	455	0
TCGA-AC-A3TN-01	456	0
TCGA-A8-A09V-01	457	0
TCGA-A8-A084-01	458	0
TCGA-BH-A0H0-01	461	0
TCGA-D8-A1XV-01	461	0
TCGA-EW-A6S9-01	463	0
TCGA-D8-A1XF-01	463	0
TCGA-D8-A1XZ-01	466	0
TCGA-XX-A899-01	467	0
TCGA-BH-A18N-01	468	1
TCGA-C8-A26Z-01	470	0
TCGA-AC-A3W7-01	471	0
TCGA-D8-A1Y0-01	472	0
TCGA-AQ-A1H2-01	475	0
TCGA-BH-A0DP-01	476	0
TCGA-BH-A0E1-01	477	0
TCGA-EW-A1J5-01	477	0
TCGA-LL-A73Y-01	477	0
TCGA-D8-A1JC-01	480	0
TCGA-D8-A1XR-01	482	0
TCGA-XX-A89A-01	488	0
TCGA-D8-A27F-01	488	0
TCGA-LL-A6FR-01	489	0
TCGA-D8-A73U-01	492	0
TCGA-BH-A0DZ-01	495	0
TCGA-D8-A1XS-01	496	0
TCGA-AC-A3HN-01	496	0
TCGA-D8-A1XQ-01	499	0
TCGA-D8-A27L-01	499	0
TCGA-A2-A1G6-01	501	0
TCGA-E2-A1BC-01	501	0
TCGA-D8-A1JA-01	502	0
TCGA-D8-A1XY-01	503	0
TCGA-AC-A3W5-01	504	0
TCGA-EW-A1J3-01	504	0
TCGA-D8-A1XT-01	506	0
TCGA-C8-A274-01	508	0
TCGA-D8-A1X7-01	509	0
TCGA-EW-A6SA-01	510	0
TCGA-AC-A5EH-01	511	0
TCGA-C8-A273-01	513	0
TCGA-BH-A0HN-01	516	0
TCGA-A8-A075-01	518	0
TCGA-UL-AAZ6-01	518	0
TCGA-A8-A0AB-01	518	0
TCGA-LL-A5YL-01	519	0
TCGA-D8-A27N-01	519	0
TCGA-A2-A0T1-01	521	0
TCGA-D8-A1XD-01	522	0
TCGA-A2-A25C-01	523	0
TCGA-AR-A1AR-01	524	1
TCGA-S3-AA15-01	525	0
TCGA-E2-A15D-01	526	0
TCGA-OL-A66O-01	528	0
TCGA-A2-A1FW-01	528	0
TCGA-S3-AA14-01	529	0
TCGA-D8-A27E-01	530	0
TCGA-AC-A62Y-01	530	0
TCGA-A2-A0T5-01	531	0
TCGA-LL-A9Q3-01	532	0
TCGA-EW-A3U0-01	532	0
TCGA-D8-A1J9-01	532	0
TCGA-EW-A423-01	533	0
TCGA-A2-A0T0-01	533	0
TCGA-D8-A1XM-01	538	0
TCGA-BH-A1EY-01	538	1
TCGA-D8-A1X6-01	541	0
TCGA-AO-A1KT-01	541	0
TCGA-A7-A4SF-01	545	0
TCGA-A8-A093-01	546	0
TCGA-A8-A06R-01	547	0
TCGA-A2-A04P-01	548	1
TCGA-A8-A082-01	549	0
TCGA-GM-A5PX-01	551	0
TCGA-D8-A1JD-01	552	0
TCGA-D8-A1XB-01	552	0
TCGA-BH-A0BD-01	554	0
TCGA-E2-A15G-01	554	0
TCGA-A2-A0YE-01	554	0
TCGA-EW-A1IZ-01	554	0
TCGA-A1-A0SQ-01	554	0
TCGA-B6-A0WW-01	558	1
TCGA-EW-A1P6-01	562	0
TCGA-S3-A6ZG-01	562	0
TCGA-D8-A3Z6-01	563	0
TCGA-E2-A14Z-01	563	1
TCGA-D8-A1X5-01	565	0
TCGA-A2-A0YJ-01	566	0
TCGA-BH-A5IZ-01	567	0
TCGA-AC-A6IV-01	568	0
TCGA-B6-A0IK-01	571	1
TCGA-S3-A6ZF-01	572	0
TCGA-B6-A409-01	573	1
TCGA-BH-A8FZ-01	574	0
TCGA-S3-AA12-01	574	0
TCGA-D8-A1JE-01	575	0
TCGA-EW-A1PA-01	575	0
TCGA-EW-A1J1-01	575	0
TCGA-A2-A0T6-01	575	0
TCGA-E9-A1NH-01	576	0
TCGA-BH-A1FG-01	577	1
TCGA-A8-A07G-01	577	0
TCGA-A8-A07F-01	577	0
TCGA-D8-A1JI-01	577	0
TCGA-A8-A0A2-01	579	0
TCGA-A8-A09T-01	579	0
TCGA-AQ-A7U7-01	584	1
TCGA-A2-A1G1-01	584	0
TCGA-D8-A147-01	584	0
TCGA-A1-A0SP-01	584	0
TCGA-AC-A23C-01	585	0
TCGA-S3-AA10-01	586	0
TCGA-A2-A0YK-01	588	0
TCGA-AC-A2QI-01	588	0
TCGA-AC-A5XS-01	588	0
TCGA-D8-A1JM-01	590	0
TCGA-E2-A154-01	591	0
TCGA-LL-A7SZ-01	594	0
TCGA-A2-A1G4-01	595	0
TCGA-E2-A15P-01	595	0
TCGA-LL-A8F5-01	596	0
TCGA-E2-A1L9-01	598	0
TCGA-OL-A6VQ-01	600	0
TCGA-D8-A1XL-01	606	0
TCGA-EW-A1PH-01	607	0
TCGA-A8-A08G-01	607	0
TCGA-A8-A07E-01	608	0
TCGA-EW-A1PB-01	608	0
TCGA-D8-A1JL-01	611	0
TCGA-D8-A1JJ-01	611	0
TCGA-BH-A18J-01	612	1
TCGA-E9-A243-01	612	0
TCGA-BH-A2L8-01	612	0
TCGA-AC-A8OP-01	614	0
TCGA-A7-A13E-01	614	1
TCGA-A2-A1G0-01	616	0
TCGA-AR-A2LH-01	616	1
TCGA-C8-A26V-01	616	0
TCGA-AO-A0J7-01	618	0
TCGA-BH-A0HI-01	620	0
TCGA-D8-A1JN-01	620	0
TCGA-OL-A5S0-01	620	0
TCGA-AO-A1KO-01	622	0
TCGA-BH-A0AW-01	622	0
TCGA-A2-A0T4-01	624	0
TCGA-E2-A15L-01	626	0
TCGA-D8-A141-01	626	0
TCGA-A7-A26J-01	627	0
TCGA-S3-AA0Z-01	629	0
TCGA-E2-A15E-06	630	0
TCGA-E2-A15E-01	630	0
TCGA-A2-A0T7-01	631	0
TCGA-A1-A0SI-01	635	0
TCGA-BH-A42V-01	635	0
TCGA-D8-A13Z-01	635	0
TCGA-D8-A1JP-01	639	0
TCGA-B6-A0WX-01	639	1
TCGA-A8-A0A6-01	640	0
TCGA-E2-A155-01	640	0
TCGA-S3-A6ZH-01	641	0
TCGA-A2-A4S2-01	643	0
TCGA-D8-A146-01	643	0
TCGA-A7-A4SE-01	644	0
TCGA-LD-A66U-01	646	0
TCGA-E9-A1RG-01	647	0
TCGA-A2-A4RY-01	648	0
TCGA-AO-A0J3-01	651	0
TCGA-BH-A18H-01	652	0
TCGA-AO-A0JA-01	655	0
TCGA-E2-A15F-01	658	0
TCGA-A2-A0YH-01	659	0
TCGA-D8-A4Z1-01	659	0
TCGA-BH-A0BJ-01	660	0
TCGA-A7-A26I-01	661	0
TCGA-BH-A8G0-01	662	0
TCGA-D8-A1XJ-01	664	0
TCGA-A2-A4S3-01	666	0
TCGA-A2-A0YG-01	666	0
TCGA-EW-A2FW-01	672	0
TCGA-E2-A1IN-01	675	0
TCGA-AC-A3QP-01	675	0
TCGA-AC-A2B8-01	677	0
TCGA-E9-A1N6-01	678	1
TCGA-A7-A2KD-01	679	0
TCGA-OL-A5RZ-01	679	0
TCGA-AO-A0J8-01	680	0
TCGA-MS-A51U-01	681	0
TCGA-A2-A1FZ-01	683	0
TCGA-E2-A15C-01	694	0
TCGA-EW-A1OW-01	694	0
TCGA-AC-A23E-01	698	0
TCGA-BH-A0WA-01	701	0
TCGA-BH-A0H7-01	702	0
TCGA-EW-A1P5-01	703	0
TCGA-A2-A4S0-01	706	0
TCGA-AC-A3YI-01	707	0
TCGA-E2-A153-01	707	0
TCGA-AR-A0TU-01	709	0
TCGA-E2-A15A-06	710	0
TCGA-E2-A15A-01	710	0
TCGA-OL-A66I-01	714	0
TCGA-A2-A1FV-01	714	0
TCGA-BH-A5J0-01	715	0
TCGA-EW-A424-01	715	0
TCGA-A7-A13G-01	718	0
TCGA-A7-A26G-01	722	0
TCGA-A2-A0YT-01	723	1
TCGA-A7-A26H-01	724	0
TCGA-E9-A54Y-01	725	0
TCGA-E2-A156-01	726	0
TCGA-E9-A54X-01	727	0
TCGA-BH-A0HF-01	727	0
TCGA-D8-A1X9-01	727	0
TCGA-BH-A0W3-01	728	0
TCGA-AC-A3QQ-01	734	0
TCGA-A7-A26F-01	738	0
TCGA-A2-A4RX-01	742	0
TCGA-BH-A0EB-01	745	0
TCGA-E9-A24A-01	747	0
TCGA-BH-A0H6-01	747	0
TCGA-C8-A27A-01	747	0
TCGA-E2-A1LA-01	748	0
TCGA-B6-A0I8-01	749	1
TCGA-A2-A0EX-01	752	0
TCGA-OL-A5RY-01	752	0
TCGA-AC-A3YJ-01	754	0
TCGA-AQ-A04H-01	754	0
TCGA-A2-A0CM-01	754	1
TCGA-E9-A1QZ-01	755	0
TCGA-BH-A0W4-01	759	0
TCGA-LL-A440-01	759	0
TCGA-EW-A6SB-01	760	0
TCGA-A8-A07U-01	760	0
TCGA-A8-A09Q-01	761	0
TCGA-LL-A50Y-01	762	0
TCGA-AC-A3TM-01	762	0
TCGA-E2-A159-01	762	0
TCGA-A7-A13F-01	765	0
TCGA-D8-A73X-01	767	0
TCGA-A2-A0D4-01	767	0
TCGA-A2-A0YD-01	769	0
TCGA-BH-A0AY-01	777	0
TCGA-D8-A1X8-01	783	0
TCGA-BH-A1F0-01	785	1
TCGA-E9-A5UO-01	785	0
TCGA-E9-A1NG-01	786	1
TCGA-EW-A2FV-01	788	0
TCGA-EW-A1OV-01	789	0
TCGA-A8-A06Y-01	791	0
TCGA-AC-A2FM-01	792	1
TCGA-OL-A66N-01	792	0
TCGA-AO-A0J5-01	792	1
TCGA-BH-A202-01	795	0
TCGA-AO-A0JG-01	798	0
TCGA-E9-A5UP-01	803	0
TCGA-BH-A0HB-01	806	0
TCGA-BH-A18L-01	811	1
TCGA-E9-A5FK-01	812	0
TCGA-OL-A66H-01	812	0
TCGA-AQ-A04J-01	819	0
TCGA-A2-A4S1-01	820	0
TCGA-E2-A2P5-01	821	1
TCGA-A8-A0A9-01	822	0
TCGA-A2-A0SV-01	825	1
TCGA-BH-A0HX-01	829	0
TCGA-E2-A108-01	837	0
TCGA-D8-A1XA-01	839	0
TCGA-E9-A6HE-01	847	0
TCGA-LQ-A4E4-01	849	0
TCGA-A1-A0SO-01	852	0
TCGA-BH-A201-01	856	0
TCGA-OL-A6VO-01	858	0
TCGA-B6-A0X4-01	860	1
TCGA-E9-A1R0-01	860	0
TCGA-E2-A1IJ-01	865	0
TCGA-E2-A10E-01	865	0
TCGA-E2-A1B6-01	867	0
TCGA-EW-A1J6-01	875	0
TCGA-E2-A10F-01	878	0
TCGA-OL-A5RX-01	878	0
TCGA-E2-A1LE-01	879	1
TCGA-A8-A08C-01	881	0
TCGA-WT-AB44-01	883	0
TCGA-A8-A06U-01	883	1
TCGA-LL-A442-01	889	0
TCGA-AC-A4ZE-01	890	0
TCGA-A7-A13H-01	899	0
TCGA-E9-A2JS-01	904	1
TCGA-A7-A0DC-01	906	0
TCGA-EW-A1P4-01	907	0
TCGA-EW-A1OY-01	908	0
TCGA-EW-A1OX-01	911	0
TCGA-BH-A0DI-01	912	0
TCGA-A8-A09K-01	912	0
TCGA-A2-A3XU-01	912	1
TCGA-EW-A1P7-01	915	0
TCGA-E9-A3QA-01	918	0
TCGA-BH-A18P-01	921	1
TCGA-BH-A0GY-01	923	0
TCGA-E9-A3X8-01	926	0
TCGA-A7-A0CJ-01	931	0
TCGA-E2-A570-01	931	0
TCGA-A8-A092-01	942	0
TCGA-A8-A08P-01	943	0
TCGA-A8-A08O-01	943	0
TCGA-BH-A0EE-01	943	0
TCGA-A8-A06X-01	943	1
TCGA-EW-A6SC-01	952	0
TCGA-A7-A26E-01	954	0
TCGA-BH-A1F2-01	959	1
TCGA-A7-A13D-01	965	0
TCGA-A2-A0YM-01	965	0
TCGA-A1-A0SK-01	967	1
TCGA-A2-A0EV-01	968	0
TCGA-E2-A14X-01	972	0
TCGA-OL-A5D8-01	973	0
TCGA-BH-A0BC-01	974	0
TCGA-E2-A14W-01	974	0
TCGA-E9-A227-01	975	0
TCGA-A8-A07L-01	975	0
TCGA-E9-A1RB-01	976	1
TCGA-E2-A1B5-01	984	0
TCGA-AC-A3BB-01	987	0
TCGA-AQ-A1H3-01	989	0
TCGA-A2-A0YC-01	990	0
TCGA-BH-A0EA-01	991	1
TCGA-B6-A0I6-01	991	1
TCGA-A2-A3XV-01	996	0
TCGA-LL-A441-01	996	0
TCGA-AO-A0J2-01	997	0
TCGA-E9-A1N4-01	1000	0
TCGA-E9-A3Q9-01	1001	0
TCGA-BH-A18F-01	1001	0
TCGA-AQ-A54O-01	1001	0
TCGA-A8-A08F-01	1004	0
TCGA-A8-A091-01	1004	0
TCGA-E2-A1B4-01	1004	1
TCGA-A8-A08S-01	1004	0
TCGA-AC-A2QH-01	1005	0
TCGA-A8-A09M-01	1006	0
TCGA-A7-A0DB-01	1007	0
TCGA-BH-A1FD-01	1009	1
TCGA-EW-A6SD-01	1010	0
TCGA-AR-A5QN-01	1013	0
TCGA-D8-A3Z5-01	1015	0
TCGA-E2-A1II-01	1025	0
TCGA-AR-A1AY-01	1026	0
TCGA-E2-A1IH-01	1026	0
TCGA-A2-A0D2-01	1027	0
TCGA-A2-A3XS-01	1032	1
TCGA-A8-A07C-01	1034	0
TCGA-C8-A3M7-01	1034	1
TCGA-BH-A1FH-01	1034	1
TCGA-EW-A3E8-01	1035	0
TCGA-E9-A1N8-01	1039	0
TCGA-E2-A14V-01	1042	0
TCGA-A2-A0EU-01	1043	0
TCGA-E2-A576-01	1043	0
TCGA-A7-A0CG-01	1043	0
TCGA-E2-A107-01	1047	0
TCGA-E9-A226-01	1048	1
TCGA-E2-A2P6-01	1051	0
TCGA-EW-A1PG-01	1051	0
TCGA-A2-A0D1-01	1051	0
TCGA-E9-A1N3-01	1059	0
TCGA-OL-A5RV-01	1062	0
TCGA-E2-A573-01	1062	0
TCGA-E9-A1R2-01	1063	0
TCGA-A2-A0ET-01	1066	0
TCGA-E9-A1NF-01	1072	1
TCGA-A7-A0CE-01	1074	0
TCGA-A7-A0CH-01	1079	0
TCGA-A7-A0DA-01	1085	0
TCGA-E9-A1NE-01	1088	0
TCGA-A2-A3XY-01	1093	1
TCGA-BH-A18I-01	1093	0
TCGA-A2-A04Y-01	1099	0
TCGA-E9-A1N9-01	1101	0
TCGA-A2-A3KC-01	1102	0
TCGA-OL-A5D6-01	1104	1
TCGA-OL-A5RW-01	1106	0
TCGA-E9-A1NA-01	1112	0
TCGA-BH-A28Q-01	1119	0
TCGA-E9-A1N5-01	1120	0
TCGA-BH-A28O-01	1120	0
TCGA-BH-A0HQ-01	1121	0
TCGA-A8-A085-01	1124	0
TCGA-A8-A08J-01	1127	1
TCGA-BH-A0BA-01	1132	0
TCGA-E2-A1BD-01	1133	0
TCGA-E2-A1IF-01	1138	0
TCGA-A7-A0D9-01	1139	0
TCGA-AO-A0J6-01	1140	0
TCGA-E2-A10B-01	1141	0
TCGA-BH-A18R-01	1142	1
TCGA-E9-A229-01	1148	0
TCGA-BH-A0B1-01	1148	0
TCGA-AR-A1AS-01	1150	0
TCGA-B6-A3ZX-01	1152	1
TCGA-BH-A0DH-01	1156	0
TCGA-A8-A08B-01	1156	0
TCGA-A8-A0AD-01	1157	0
TCGA-E9-A3HO-01	1158	0
TCGA-AR-A2LN-01	1161	0
TCGA-GM-A3NY-01	1162	0
TCGA-E2-A14Q-01	1163	0
TCGA-A7-A0CD-01	1165	0
TCGA-E9-A22B-01	1167	0
TCGA-E2-A14R-01	1174	0
TCGA-BH-A203-01	1174	1
TCGA-E2-A574-01	1179	0
TCGA-AR-A5QP-01	1185	0
TCGA-E9-A247-01	1186	0
TCGA-E9-A22A-01	1189	0
TCGA-BH-A0B4-01	1191	0
TCGA-A1-A0SN-01	1196	0
TCGA-AR-A2LO-01	1198	0
TCGA-BH-A0B3-01	1203	0
TCGA-E9-A1NC-01	1203	0
TCGA-A2-A3KD-01	1206	0
TCGA-E2-A572-01	1208	0
TCGA-EW-A1IX-01	1208	0
TCGA-EW-A1P1-01	1210	0
TCGA-A8-A08Z-01	1217	0
TCGA-OL-A5RU-01	1219	0
TCGA-OL-A6VR-01	1220	0
TCGA-E2-A10C-01	1220	0
TCGA-E9-A1RC-01	1224	0
TCGA-E2-A10A-01	1229	0
TCGA-EW-A1OZ-01	1229	0
TCGA-E9-A22H-01	1232	0
TCGA-AR-A2LQ-01	1233	0
TCGA-AC-A2FB-01	1234	0
TCGA-AO-A12H-01	1234	0
TCGA-E9-A22G-01	1239	0
TCGA-E2-A14P-01	1246	0
TCGA-BH-A0H9-01	1247	0
TCGA-E9-A22D-01	1248	0
TCGA-EW-A1P0-01	1251	0
TCGA-E9-A1ND-01	1266	0
TCGA-E9-A22E-01	1269	0
TCGA-BH-A0C0-01	1270	0
TCGA-AR-A1AT-01	1272	1
TCGA-OL-A66K-01	1275	1
TCGA-A8-A095-01	1277	0
TCGA-E9-A228-01	1285	0
TCGA-BH-A1EU-01	1286	1
TCGA-BH-A0W5-01	1288	0
TCGA-A2-A25B-01	1291	0
TCGA-OL-A66L-01	1301	0
TCGA-A8-A07B-01	1308	0
TCGA-A8-A08X-01	1308	0
TCGA-E2-A105-01	1308	0
TCGA-D8-A1XW-01	1309	0
TCGA-E2-A1LL-01	1309	0
TCGA-E2-A14U-01	1318	0
TCGA-A1-A0SE-01	1321	0
TCGA-BH-A0BF-01	1324	1
TCGA-E2-A3DX-01	1325	0
TCGA-B6-A1KC-01	1326	0
TCGA-GM-A3XG-01	1330	0
TCGA-A2-A0SY-01	1347	0
TCGA-AO-A03V-01	1351	0
TCGA-E2-A14O-01	1359	0
TCGA-BH-A0E7-01	1363	0
TCGA-BH-A0W7-01	1363	0
TCGA-A2-A0SW-01	1365	1
TCGA-E9-A1RA-01	1369	0
TCGA-A8-A09I-01	1371	0
TCGA-A8-A07Z-01	1371	0
TCGA-BH-A1FM-01	1388	1
TCGA-BH-A0C1-01	1411	1
TCGA-E9-A1RH-01	1417	0
TCGA-E2-A109-01	1417	0
TCGA-E9-A1RE-01	1419	0
TCGA-PE-A5DC-01	1430	1
TCGA-E2-A14N-01	1434	0
TCGA-A1-A0SH-01	1437	0
TCGA-A2-A3XX-01	1439	1
TCGA-3C-AALK-01	1448	0
TCGA-E9-A1RI-01	1449	0
TCGA-D8-A27K-01	1461	0
TCGA-A1-A0SF-01	1463	0
TCGA-E9-A1R7-01	1467	0
TCGA-A2-A0CO-01	1468	1
TCGA-5L-AAT1-01	1471	0
TCGA-3C-AALJ-01	1474	0
TCGA-A2-A0YL-01	1474	0
TCGA-C8-A12Y-01	1476	0
TCGA-5L-AAT0-01	1477	0
TCGA-A8-A09E-01	1492	0
TCGA-A2-A0YI-01	1505	0
TCGA-BH-A1EX-01	1508	1
TCGA-A2-A0T3-01	1516	0
TCGA-BH-A0BV-01	1519	0
TCGA-A8-A09D-01	1522	0
TCGA-E2-A1LG-01	1523	0
TCGA-AO-A0JI-01	1528	0
TCGA-A2-A3XZ-01	1532	0
TCGA-A2-A0SX-01	1534	0
TCGA-A2-A0YF-01	1535	0
TCGA-AO-A0JB-01	1542	0
TCGA-BH-A0HY-01	1545	0
TCGA-A2-A3Y0-01	1546	0
TCGA-AO-A0JC-01	1547	0
TCGA-AR-A24K-01	1548	0
TCGA-AR-A24W-01	1550	0
TCGA-BH-A18V-01	1556	1
TCGA-BH-A18V-06	1556	1
TCGA-BH-A0HW-01	1561	0
TCGA-BH-A18U-01	1563	1
TCGA-E2-A15T-01	1563	0
TCGA-BH-A0B8-01	1569	0
TCGA-BH-A0B9-01	1572	0
TCGA-AO-A0J4-01	1587	0
TCGA-A2-A259-01	1596	0
TCGA-E2-A1LS-01	1604	0
TCGA-EW-A2FS-01	1604	0
TCGA-EW-A1P3-01	1611	0
TCGA-BH-A0HA-01	1611	0
TCGA-WT-AB41-01	1611	0
TCGA-D8-A1JG-01	1612	0
TCGA-AO-A0J9-01	1613	0
TCGA-A8-A06T-01	1614	0
TCGA-A2-A0CZ-01	1616	0
TCGA-BH-A0H5-01	1620	0
TCGA-E2-A1B0-01	1631	0
TCGA-AO-A12G-01	1639	0
TCGA-E2-A15J-01	1640	0
TCGA-A8-A076-01	1642	0
TCGA-BH-A1FR-01	1642	1
TCGA-BH-A0DO-01	1644	0
TCGA-E2-A1L6-01	1648	0
TCGA-AR-A2LK-01	1649	1
TCGA-A2-A0SU-01	1662	0
TCGA-EW-A2FR-01	1673	0
TCGA-BH-A1FL-01	1673	1
TCGA-A2-A0CY-01	1673	0
TCGA-D8-A1XO-01	1682	0
TCGA-AO-A0JL-01	1683	0
TCGA-A2-A04X-01	1686	0
TCGA-D8-A1JB-01	1688	0
TCGA-BH-A1FU-01	1688	1
TCGA-E2-A15I-01	1692	0
TCGA-BH-A18Q-01	1692	1
TCGA-BH-A1EW-01	1694	1
TCGA-AR-A0TY-01	1699	1
TCGA-A2-A3XW-01	1712	0
TCGA-D8-A13Y-01	1728	0
TCGA-A2-A0CX-01	1728	0
TCGA-E2-A15R-01	1732	0
TCGA-AR-A2LR-01	1742	0
TCGA-BH-A208-01	1759	1
TCGA-OL-A5D7-01	1780	0
TCGA-B6-A0X7-01	1781	1
TCGA-OL-A5DA-01	1783	0
TCGA-AO-A03U-01	1793	1
TCGA-E2-A1IK-01	1800	0
TCGA-GM-A2D9-01	1812	1
TCGA-BH-A0AV-01	1820	0
TCGA-E2-A1L7-01	1836	0
TCGA-AO-A12F-01	1842	0
TCGA-A2-A1FX-01	1847	0
TCGA-AC-A2FG-01	1853	0
TCGA-E2-A1IO-01	1855	0
TCGA-AR-A1AV-01	1864	0
TCGA-AO-A03M-01	1866	0
TCGA-BH-A0BG-01	1871	0
TCGA-A2-A0D3-01	1873	0
TCGA-BH-A0BM-01	1876	0
TCGA-AO-A1KQ-01	1882	0
TCGA-A2-A0EW-01	1884	1
TCGA-AO-A0JJ-01	1887	0
TCGA-HN-A2OB-01	1900	1
TCGA-BH-A0AU-01	1914	0
TCGA-BH-A0AZ-01	1919	0
TCGA-A2-A04V-01	1920	1
TCGA-A2-A0EY-01	1925	0
TCGA-BH-A0EI-01	1926	0
TCGA-BH-A1FJ-01	1927	1
TCGA-BH-A0H3-01	1928	0
TCGA-AR-A2LM-01	1935	0
TCGA-E2-A150-01	1935	0
TCGA-PE-A5DD-01	1953	0
TCGA-AR-A0TX-01	1972	0
TCGA-AO-A0JF-01	1980	0
TCGA-AR-A0U0-01	1988	0
TCGA-B6-A0IE-01	1993	1
TCGA-OL-A66J-01	1996	0
TCGA-BH-A18S-01	2009	1
TCGA-AR-A2LL-01	2012	0
TCGA-GM-A3XN-01	2019	0
TCGA-AO-A03N-01	2031	0
TCGA-V7-A7HQ-01	2033	0
TCGA-BH-A0DG-01	2041	0
TCGA-A2-A0D0-01	2048	0
TCGA-BH-A0DV-01	2064	0
TCGA-B6-A408-01	2072	0
TCGA-B6-A0RG-01	2082	0
TCGA-AO-A03R-01	2091	0
TCGA-B6-A0X5-01	2097	1
TCGA-GM-A3XL-01	2108	0
TCGA-E2-A14Y-01	2109	0
TCGA-AO-A03T-01	2124	0
TCGA-BH-A1EN-01	2127	1
TCGA-E2-A152-01	2128	0
TCGA-BH-A0B5-01	2136	0
TCGA-E2-A1IG-01	2140	0
TCGA-AO-A12E-01	2142	0
TCGA-GM-A2DF-01	2155	0
TCGA-BH-A0DX-01	2156	0
TCGA-AR-A255-01	2161	0
TCGA-B6-A40C-01	2164	0
TCGA-AO-A0JM-01	2184	0
TCGA-A2-A0ES-01	2190	0
TCGA-AO-A0JD-01	2190	0
TCGA-GM-A4E0-01	2191	0
TCGA-BH-A1FN-01	2192	1
TCGA-GM-A2DH-01	2193	0
TCGA-BH-A0BO-01	2197	0
TCGA-BH-A18M-01	2207	1
TCGA-AC-A2BK-01	2222	0
TCGA-AR-A5QM-01	2231	0
TCGA-B6-A1KI-01	2236	0
TCGA-E2-A1L8-01	2240	0
TCGA-A2-A04T-01	2246	0
TCGA-AC-A23G-01	2248	0
TCGA-BH-A0BQ-01	2255	0
TCGA-BH-A0BZ-01	2255	0
TCGA-AC-A2FO-01	2255	0
TCGA-A2-A0ER-01	2263	0
TCGA-BH-A1FE-06	2273	1
TCGA-BH-A1FE-01	2273	1
TCGA-BH-A0BL-01	2278	0
TCGA-B6-A402-01	2281	0
TCGA-GM-A2DD-01	2282	0
TCGA-AR-A0TV-01	2288	0
TCGA-A2-A0CT-01	2289	0
TCGA-BH-A0BP-01	2296	1
TCGA-E2-A1LB-01	2306	0
TCGA-E2-A14T-01	2311	0
TCGA-E2-A1AZ-01	2329	0
TCGA-BH-A0BR-01	2330	0
TCGA-AO-A0JE-01	2335	0
TCGA-A2-A0CS-01	2348	1
TCGA-B6-A0I1-01	2361	1
TCGA-E2-A1IE-01	2362	0
TCGA-BH-A0BT-01	2365	0
TCGA-BH-A0BW-01	2371	0
TCGA-AO-A12C-01	2372	0
TCGA-BH-A0DE-01	2372	0
TCGA-B6-A0RM-01	2373	1
TCGA-BH-A0DL-01	2381	0
TCGA-AR-A1AJ-01	2383	0
TCGA-A2-A04Q-01	2385	0
TCGA-BH-A0DT-01	2403	0
TCGA-GM-A2DB-01	2406	0
TCGA-B6-A0WV-01	2417	1
TCGA-A2-A0EQ-01	2426	0
TCGA-A2-A0EO-01	2442	0
TCGA-AO-A03L-01	2442	0
TCGA-B6-A0RL-01	2469	1
TCGA-BH-A0B0-01	2477	0
TCGA-AO-A03O-01	2483	1
TCGA-BH-A0B6-01	2483	0
TCGA-BH-A0DD-01	2486	0
TCGA-BH-A0E9-01	2489	0
TCGA-AO-A1KR-01	2513	0
TCGA-AO-A12D-01	2515	0
TCGA-BH-A1ET-01	2520	1
TCGA-BH-A204-01	2534	1
TCGA-GM-A2DC-01	2535	0
TCGA-E2-A106-01	2541	0
TCGA-AR-A0U2-01	2551	1
TCGA-AR-A0TS-01	2558	0
TCGA-BH-A0B7-01	2559	0
TCGA-B6-A0IN-01	2573	1
TCGA-GM-A2DI-01	2590	0
TCGA-GM-A2DO-01	2596	0
TCGA-B6-A401-01	2596	0
TCGA-AR-A254-01	2605	0
TCGA-AR-A1AO-01	2618	0
TCGA-AR-A1AX-01	2629	0
TCGA-AR-A1AW-01	2632	0
TCGA-AR-A2LJ-01	2632	0
TCGA-AC-A2FE-01	2636	1
TCGA-PE-A5DE-01	2645	0
TCGA-GM-A2DK-01	2645	0
TCGA-AC-A2FK-01	2650	0
TCGA-E2-A1B1-01	2653	0
TCGA-A2-A04U-01	2654	0
TCGA-A2-A0CQ-01	2695	0
TCGA-AR-A250-01	2707	0
TCGA-BH-A0C3-01	2709	0
TCGA-BH-A1F5-01	2712	1
TCGA-B6-A0RT-01	2721	0
TCGA-AC-A2FF-01	2759	0
TCGA-BH-A18K-01	2763	1
TCGA-BH-A0C7-01	2767	0
TCGA-A2-A3XT-01	2770	0
TCGA-BH-A1EO-01	2798	1
TCGA-A2-A0CP-01	2813	0
TCGA-AR-A252-01	2838	0
TCGA-AR-A256-01	2854	1
TCGA-AR-A1AP-01	2856	0
TCGA-AR-A24L-01	2866	1
TCGA-AR-A1AU-01	2868	0
TCGA-AO-A03P-01	2911	1
TCGA-AR-A1AN-01	2920	0
TCGA-AO-A1KP-01	2953	0
TCGA-B6-A0IH-01	2965	1
TCGA-BH-A1F6-01	2965	1
TCGA-B6-A0WS-01	2965	1
TCGA-AR-A1AL-01	2971	0
TCGA-AR-A24S-01	2976	0
TCGA-AO-A12B-01	2989	0
TCGA-AR-A0TQ-01	2991	0
TCGA-AR-A1AM-01	2991	0
TCGA-AR-A24Z-01	3001	0
TCGA-AR-A24X-01	3004	0
TCGA-AR-A0TW-01	3009	0
TCGA-A2-A0CV-01	3011	0
TCGA-A2-A0CL-01	3015	0
TCGA-A2-A0ST-01	3017	0
TCGA-AR-A1AQ-01	3021	0
TCGA-AC-A2BM-01	3022	0
TCGA-AR-A251-01	3030	0
TCGA-AR-A24N-01	3035	0
TCGA-B6-A0RS-01	3063	1
TCGA-B6-A1KF-01	3088	0
TCGA-GM-A2DN-01	3091	0
TCGA-A2-A0EM-01	3094	0
TCGA-A2-A04W-01	3102	0
TCGA-AO-A12A-01	3112	0
TCGA-E2-A1LI-01	3121	0
TCGA-B6-A0RP-01	3126	1
TCGA-AR-A24U-01	3128	0
TCGA-B6-A40B-01	3152	0
TCGA-AR-A1AK-01	3159	0
TCGA-AR-A24Q-01	3172	0
TCGA-AR-A24T-01	3202	0
TCGA-AR-A24V-01	3203	0
TCGA-A2-A25E-01	3204	0
TCGA-GM-A2DM-01	3226	0
TCGA-E2-A1LH-01	3247	0
TCGA-AO-A128-01	3248	0
TCGA-Z7-A8R6-01	3256	0
TCGA-AR-A0U4-01	3261	0
TCGA-AR-A0TZ-01	3262	1
TCGA-A2-A25A-01	3276	0
TCGA-A2-A0CW-01	3283	0
TCGA-A2-A0CR-01	3283	0
TCGA-AO-A129-01	3286	0
TCGA-Z7-A8R5-01	3287	0
TCGA-AR-A1AI-01	3296	0
TCGA-AO-A126-01	3307	0
TCGA-AR-A0TT-01	3316	0
TCGA-GI-A2C9-01	3342	0
TCGA-GM-A3NW-01	3361	0
TCGA-BH-A42U-01	3364	0
TCGA-A8-A08T-01	3409	1
TCGA-AR-A24R-01	3430	0
TCGA-AO-A125-01	3456	0
TCGA-B6-A0WY-01	3461	1
TCGA-BH-A1ES-01	3462	1
TCGA-BH-A1ES-06	3462	1
TCGA-BH-A1FC-01	3472	1
TCGA-AO-A124-01	3506	0
TCGA-GM-A2DL-01	3519	0
TCGA-A2-A0EP-01	3603	0
TCGA-AR-A24O-01	3607	0
TCGA-AR-A24M-01	3660	0
TCGA-BH-A1FB-01	3669	1
TCGA-A2-A04R-01	3709	0
TCGA-AR-A1AH-01	3807	0
TCGA-B6-A0IM-01	3873	1
TCGA-B6-A0IP-01	3926	1
TCGA-B6-A0IB-01	3941	1
TCGA-B6-A0X0-01	3945	1
TCGA-AQ-A04L-01	3957	0
TCGA-BH-A209-01	3959	1
TCGA-3C-AALI-01	4005	0
TCGA-3C-AAAU-01	4047	0
TCGA-AR-A0U3-01	4080	0
TCGA-A2-A0EN-01	4088	0
TCGA-A2-A0CK-01	4159	0
TCGA-B6-A1KN-01	4233	0
TCGA-B6-A0RQ-01	4267	1
TCGA-AR-A0TP-01	4275	0
TCGA-B6-A0IQ-01	4285	0
TCGA-A2-A04N-01	4354	0
TCGA-B6-A0I2-01	4361	0
TCGA-B6-A0IG-01	4456	1
TCGA-AR-A24H-01	4894	0
TCGA-B6-A0RO-01	4929	0
TCGA-B6-A0IO-01	5042	0
TCGA-AR-A2LE-01	5062	0
TCGA-B6-A0RV-01	5156	0
TCGA-B6-A2IU-01	5176	0
TCGA-B6-A0WT-01	5739	0
TCGA-B6-A0WZ-01	6292	0
TCGA-B6-A0RH-01	6456	1
TCGA-GM-A2DA-01	6593	1
TCGA-B6-A0IJ-01	7106	0
TCGA-B6-A0RI-01	7126	0
TCGA-B6-A0X1-01	7455	1
TCGA-B6-A0RE-01	7777	0
TCGA-B6-A0RN-01	8008	0
TCGA-B6-A0IA-01	8391	0
TCGA-B6-A0I5-01	8556	0
TCGA-B6-A0RU-01	8605	0
TCGA-EK-A2RO-01	2	0
TCGA-EK-A3GJ-01	3	0
TCGA-EK-A2R9-01	4	0
TCGA-ZJ-AAXU-01	5	0
TCGA-LP-A5U2-01	9	0
TCGA-EK-A2RB-01	9	0
TCGA-EA-A97N-01	11	0
TCGA-EK-A2PK-01	12	0
TCGA-EK-A2PL-01	13	0
TCGA-EK-A2RK-01	13	0
TCGA-C5-A1MJ-01	14	1
TCGA-EK-A3GK-01	15	0
TCGA-EK-A2PM-01	18	0
TCGA-ZJ-AAX4-01	21	0
TCGA-LP-A5U3-01	25	0
TCGA-EK-A2R7-01	27	0
TCGA-LP-A4AW-01	27	0
TCGA-EK-A3GN-01	27	0
TCGA-FU-A770-01	34	0
TCGA-DG-A2KH-01	34	0
TCGA-ZJ-AAXA-01	43	0
TCGA-EK-A2R8-01	44	0
TCGA-FU-A3TX-01	45	0
TCGA-EK-A2PG-01	46	0
TCGA-EK-A2RM-01	50	0
TCGA-VS-A9UJ-01	52	1
TCGA-EK-A2RJ-01	53	0
TCGA-EK-A2RE-01	57	0
TCGA-EK-A2RN-01	71	0
TCGA-C5-A1MK-01	74	1
TCGA-C5-A7X8-01	83	0
TCGA-PN-A8MA-01	90	0
TCGA-JW-A5VH-01	100	1
TCGA-VS-A9UV-01	104	1
TCGA-C5-A1MP-01	109	0
TCGA-ZX-AA5X-01	119	0
TCGA-EK-A2RC-01	129	0
TCGA-VS-A9V4-01	132	1
TCGA-VS-A94Y-01	144	1
TCGA-C5-A902-01	149	0
TCGA-VS-A9V1-01	157	1
TCGA-C5-A1BN-01	166	1
TCGA-EK-A2IP-01	202	0
TCGA-EA-A50E-01	227	1
TCGA-EX-A1H6-01	241	0
TCGA-DS-A7WI-01	252	1
TCGA-JW-A852-01	252	1
TCGA-EX-A69M-01	253	1
TCGA-C5-A8XI-01	254	0
TCGA-MA-AA42-01	259	0
TCGA-DS-A1O9-01	266	1
TCGA-Q1-A6DT-01	275	1
TCGA-MA-AA41-01	279	0
TCGA-Q1-A73Q-01	284	0
TCGA-C5-A7X3-01	284	1
TCGA-HM-A6W2-06	287	0
TCGA-HM-A6W2-01	287	0
TCGA-VS-A8EB-01	305	1
TCGA-FU-A5XV-01	321	0
TCGA-LP-A4AU-01	343	0
TCGA-MA-AA43-01	346	0
TCGA-C5-A0TN-01	348	1
TCGA-VS-A8QC-01	350	1
TCGA-UC-A7PD-01	355	1
TCGA-EA-A44S-01	369	0
TCGA-UC-A7PG-06	370	1
TCGA-UC-A7PG-01	370	1
TCGA-FU-A23K-01	372	0
TCGA-DS-A1OC-01	376	0
TCGA-LP-A4AX-01	380	0
TCGA-EK-A2GZ-01	383	0
TCGA-EA-A3QD-01	397	0
TCGA-LP-A7HU-01	406	0
TCGA-EA-A78R-01	410	0
TCGA-C5-A7X5-01	414	1
TCGA-FU-A40J-01	426	0
TCGA-Q1-A73O-01	428	0
TCGA-VS-A9UL-01	442	1
TCGA-VS-A9UU-01	442	0
TCGA-RA-A741-01	444	0
TCGA-EX-A449-01	447	0
TCGA-C5-A907-01	448	0
TCGA-EA-A556-01	453	0
TCGA-HM-A4S6-01	454	0
TCGA-EX-A3L1-01	463	0
TCGA-VS-AA62-01	469	1
TCGA-C5-A7CL-01	471	1
TCGA-EX-A8YF-01	473	0
TCGA-Q1-A5R1-01	474	0
TCGA-JW-A5VL-01	474	0
TCGA-VS-A953-01	477	1
TCGA-VS-A9UT-01	482	0
TCGA-Q1-A73P-01	483	0
TCGA-Q1-A5R3-01	485	0
TCGA-FU-A3EO-01	490	0
TCGA-Q1-A6DV-01	491	0
TCGA-FU-A3WB-01	491	0
TCGA-DS-A7WF-01	492	1
TCGA-VS-A9V5-01	494	1
TCGA-Q1-A5R2-01	499	0
TCGA-VS-A94X-01	506	1
TCGA-DS-A5RQ-01	512	0
TCGA-C5-A901-01	518	0
TCGA-C5-A7UC-01	523	1
TCGA-MY-A913-01	524	0
TCGA-DS-A7WH-01	533	0
TCGA-2W-A8YY-01	533	0
TCGA-Q1-A6DW-01	534	0
TCGA-VS-A9V3-01	540	0
TCGA-GH-A9DA-01	540	0
TCGA-MA-AA3Y-01	542	0
TCGA-4J-AA1J-01	542	0
TCGA-C5-A3HF-01	543	1
TCGA-C5-A3HE-01	548	0
TCGA-JW-AAVH-01	552	0
TCGA-VS-A9UY-01	555	1
TCGA-VS-A9V2-01	555	0
TCGA-Q1-A73R-01	567	0
TCGA-C5-A1BF-01	570	1
TCGA-VS-A9V0-01	573	0
TCGA-FU-A2QG-01	579	0
TCGA-ZJ-A8QR-01	582	1
TCGA-EK-A2PI-01	586	0
TCGA-MA-AA3Z-01	595	0
TCGA-R2-A69V-01	596	0
TCGA-EX-A69L-01	602	0
TCGA-C5-A1BQ-01	604	1
TCGA-MU-A8JM-01	607	0
TCGA-VS-A8EJ-01	607	1
TCGA-MA-AA3X-01	617	0
TCGA-C5-A7CM-01	619	0
TCGA-EX-A1H5-01	619	0
TCGA-C5-A3HL-01	621	0
TCGA-JW-A5VK-01	623	0
TCGA-HM-A3JK-01	632	0
TCGA-C5-A8YT-01	633	1
TCGA-MY-A5BF-01	634	0
TCGA-JX-A5QV-01	636	0
TCGA-C5-A1ML-01	636	1
TCGA-C5-A8ZZ-01	636	0
TCGA-FU-A3NI-01	638	1
TCGA-JX-A3PZ-01	642	1
TCGA-JW-A5VJ-01	652	0
TCGA-HM-A3JJ-01	659	1
TCGA-MA-AA3W-01	685	0
TCGA-Q1-A73S-01	688	0
TCGA-DS-A3LQ-01	699	0
TCGA-C5-A8YQ-01	715	1
TCGA-BI-A20A-01	720	0
TCGA-FU-A23L-01	725	0
TCGA-VS-A8EI-01	729	0
TCGA-EA-A6QX-01	730	0
TCGA-VS-A9UD-01	739	0
TCGA-JW-A5VI-01	747	0
TCGA-EA-A411-01	747	0
TCGA-EA-A4BA-01	755	0
TCGA-EA-A3QE-01	761	0
TCGA-HG-A2PA-01	773	1
TCGA-EA-A5O9-01	788	0
TCGA-EA-A43B-01	791	0
TCGA-WL-A834-01	791	0
TCGA-VS-A9UR-01	793	0
TCGA-FU-A3TQ-01	795	0
TCGA-EK-A2H1-01	799	0
TCGA-EA-A410-01	803	0
TCGA-EA-A5FO-01	815	0
TCGA-VS-A9UC-01	825	0
TCGA-EA-A5ZF-01	828	0
TCGA-VS-A9UM-01	829	1
TCGA-EA-A5ZE-01	829	0
TCGA-VS-A8EK-01	829	1
TCGA-EA-A5ZD-01	830	0
TCGA-JW-A5VG-01	834	0
TCGA-C5-A8YR-01	837	1
TCGA-MU-A51Y-01	854	0
TCGA-DS-A1OB-01	861	1
TCGA-FU-A3YQ-01	861	0
TCGA-JW-A69B-01	863	0
TCGA-DS-A1OA-01	879	1
TCGA-XS-A8TJ-01	890	0
TCGA-IR-A3LK-01	908	1
TCGA-VS-A9UB-01	911	0
TCGA-C5-A1M8-01	919	0
TCGA-EA-A3HR-01	940	0
TCGA-VS-A8QM-01	951	1
TCGA-FU-A3HY-01	954	0
TCGA-EA-A3HT-01	954	0
TCGA-C5-A1M6-01	955	1
TCGA-EA-A3HS-01	959	0
TCGA-EA-A439-01	965	0
TCGA-VS-A8Q8-01	978	1
TCGA-VS-A8EH-01	986	0
TCGA-C5-A2M2-01	1011	1
TCGA-EA-A3HU-01	1013	0
TCGA-VS-A94Z-01	1015	0
TCGA-C5-A1MQ-01	1031	0
TCGA-MU-A5YI-01	1053	0
TCGA-C5-A1M9-01	1065	1
TCGA-MY-A5BE-01	1066	0
TCGA-FU-A57G-01	1078	0
TCGA-C5-A1MI-01	1083	1
TCGA-VS-A8QA-01	1099	0
TCGA-FU-A3HZ-01	1103	0
TCGA-IR-A3LL-01	1106	0
TCGA-C5-A1BI-01	1112	0
TCGA-DS-A0VK-01	1118	1
TCGA-EA-A3Y4-01	1122	0
TCGA-EA-A3HQ-01	1136	0
TCGA-C5-A2M1-01	1169	0
TCGA-C5-A1MH-01	1186	1
TCGA-EA-A1QS-01	1203	0
TCGA-VS-A8QH-01	1210	1
TCGA-VS-A950-01	1221	0
TCGA-EA-A1QT-01	1243	0
TCGA-VS-A94W-01	1243	0
TCGA-C5-A1MN-01	1245	1
TCGA-EK-A2RA-01	1246	0
TCGA-VS-A9UQ-01	1263	0
TCGA-VS-A9U6-01	1320	0
TCGA-C5-A2LS-01	1345	0
TCGA-JX-A3Q8-01	1357	0
TCGA-DG-A2KL-01	1367	0
TCGA-VS-A9UI-01	1372	1
TCGA-VS-A8EG-01	1386	0
TCGA-C5-A8XH-01	1394	1
TCGA-C5-A1M7-01	1409	0
TCGA-VS-A8EC-01	1415	0
TCGA-VS-A9UH-01	1427	0
TCGA-VS-A9UP-01	1444	0
TCGA-EK-A2RL-01	1453	1
TCGA-VS-A9UO-01	1456	0
TCGA-VS-A9U7-01	1472	0
TCGA-BI-A0VR-01	1505	0
TCGA-VS-A958-01	1525	0
TCGA-VS-A9U5-01	1535	0
TCGA-C5-A7XC-01	1551	0
TCGA-VS-A959-01	1561	0
TCGA-C5-A3HD-01	1582	0
TCGA-C5-A1MF-01	1617	0
TCGA-VS-A8Q9-01	1630	0
TCGA-MY-A5BD-01	1667	0
TCGA-VS-A957-01	1688	0
TCGA-DS-A0VL-01	1692	1
TCGA-VS-A954-01	1714	0
TCGA-BI-A0VS-01	1735	0
TCGA-C5-A1ME-01	1756	0
TCGA-VS-A952-01	1778	0
TCGA-DR-A0ZM-01	1791	0
TCGA-VS-A8QF-01	1800	0
TCGA-EK-A2H0-01	1847	0
TCGA-DG-A2KM-01	1946	0
TCGA-VS-A8EL-01	1992	0
TCGA-IR-A3LB-01	2032	1
TCGA-VS-A9UZ-01	2044	0
TCGA-C5-A1M5-01	2052	1
TCGA-ZJ-A8QQ-01	2056	0
TCGA-C5-A1BE-01	2094	1
TCGA-UC-A7PI-01	2114	0
TCGA-C5-A2LT-01	2226	0
TCGA-C5-A2LV-01	2234	0
TCGA-C5-A2LY-01	2383	0
TCGA-IR-A3LH-01	2394	0
TCGA-IR-A3LI-01	2493	0
TCGA-DG-A2KK-01	2496	0
TCGA-C5-A1BM-01	2520	1
TCGA-C5-A2LX-01	2526	0
TCGA-DR-A0ZL-01	2669	0
TCGA-UC-A7PF-01	2859	1
TCGA-C5-A7UI-01	2888	1
TCGA-DG-A2KJ-01	2893	0
TCGA-IR-A3LF-01	2949	0
TCGA-C5-A8XK-01	3039	0
TCGA-C5-A2LZ-01	3046	1
TCGA-C5-A7CJ-01	3097	1
TCGA-EK-A2IR-01	3442	0
TCGA-DS-A0VM-01	3589	0
TCGA-DS-A0VN-01	3609	0
TCGA-DS-A1OD-01	3874	0
TCGA-IR-A3LC-01	3935	0
TCGA-C5-A7UH-01	3988	0
TCGA-C5-A7CK-01	4086	1
TCGA-IR-A3LA-01	4172	0
TCGA-C5-A1BJ-01	4385	0
TCGA-C5-A8XJ-01	4467	0
TCGA-C5-A7CO-01	4482	0
TCGA-IR-A3L7-01	4483	0
TCGA-C5-A7CH-01	4694	0
TCGA-C5-A7UE-01	4738	0
TCGA-C5-A905-01	4879	0
TCGA-C5-A1BL-01	5271	0
TCGA-C5-A1BK-01	5385	0
TCGA-JX-A3Q0-01	6375	0
TCGA-C5-A7CG-01	6408	0
TCGA-W5-AA31-01	10	0
TCGA-WD-A7RX-01	21	1
TCGA-YR-A95A-01	26	1
TCGA-W5-AA2Q-01	50	0
TCGA-ZU-A8S4-01	98	1
TCGA-ZD-A8I3-01	169	1
TCGA-W5-AA39-01	170	1
TCGA-W5-AA2X-01	271	1
TCGA-3X-AAV9-01	339	1
TCGA-ZH-A8Y1-01	385	1
TCGA-3X-AAVB-01	402	0
TCGA-4G-AAZT-01	420	0
TCGA-3X-AAVA-01	445	1
TCGA-ZH-A8Y6-01	519	0
TCGA-W5-AA34-01	555	1
TCGA-ZH-A8Y8-01	602	0
TCGA-W5-AA2U-01	627	1
TCGA-W5-AA2O-01	640	1
TCGA-3X-AAVE-01	650	0
TCGA-ZH-A8Y2-01	701	1
TCGA-3X-AAVC-01	709	0
TCGA-ZH-A8Y4-01	741	1
TCGA-W6-AA0S-01	808	0
TCGA-W5-AA2W-01	924	1
TCGA-W5-AA2H-01	1077	0
TCGA-W5-AA30-01	1153	0
TCGA-4G-AAZO-01	1177	0
TCGA-W5-AA2T-01	1220	1
TCGA-ZH-A8Y5-01	1229	0
TCGA-W5-AA36-01	1402	1
TCGA-W5-AA33-01	1449	0
TCGA-W5-AA38-01	1471	0
TCGA-W5-AA2R-01	1542	0
TCGA-W5-AA2Z-01	1614	0
TCGA-W5-AA2I-01	1939	1
TCGA-W5-AA2G-01	1976	0
TCGA-AA-3492-01	1	1
TCGA-G4-6626-01	1	1
TCGA-AA-3525-01	1	0
TCGA-AY-6196-01	6	0
TCGA-AM-5820-01	14	0
TCGA-F4-6854-01	16	0
TCGA-AA-A02O-01	28	0
TCGA-AM-5821-01	28	0
TCGA-AY-4071-01	29	1
TCGA-AA-A00R-01	30	0
TCGA-AA-3543-01	30	0
TCGA-AA-3818-01	30	1
TCGA-AA-3856-01	30	0
TCGA-AA-A01V-01	31	0
TCGA-AA-3514-01	31	0
TCGA-AA-3496-01	31	0
TCGA-AA-3494-01	31	0
TCGA-AA-3518-01	31	0
TCGA-AA-A01Q-01	31	0
TCGA-AA-A01S-01	31	0
TCGA-AA-3821-01	31	0
TCGA-AZ-4323-01	43	1
TCGA-F4-6704-01	47	0
TCGA-5M-AAT4-01	49	1
TCGA-AZ-6608-01	59	1
TCGA-AA-3666-01	61	1
TCGA-AA-3952-01	61	1
TCGA-CK-6748-01	61	0
TCGA-AA-A02H-01	61	1
TCGA-AA-3966-01	61	0
TCGA-AA-3930-01	61	1
TCGA-AA-A02E-01	90	1
TCGA-AZ-6607-01	97	1
TCGA-AA-A00N-01	122	1
TCGA-D5-6537-01	146	1
TCGA-4N-A93T-01	146	0
TCGA-AA-A02J-01	153	1
TCGA-CM-5862-01	153	1
TCGA-AA-3696-01	153	1
TCGA-AA-3488-01	153	1
TCGA-AZ-4616-01	156	1
TCGA-AZ-6605-01	159	1
TCGA-AZ-4614-01	172	1
TCGA-AD-6899-01	176	1
TCGA-DM-A285-01	179	1
TCGA-AA-3681-01	182	0
TCGA-AA-3662-01	184	0
TCGA-F4-6570-01	188	1
TCGA-AZ-6599-01	206	1
TCGA-AA-3663-01	212	0
TCGA-AA-3511-01	212	0
TCGA-AA-3489-01	214	1
TCGA-DM-A1DA-01	228	1
TCGA-D5-6898-01	229	0
TCGA-DM-A280-01	236	1
TCGA-AA-3989-01	242	1
TCGA-AA-3980-01	242	0
TCGA-CM-4750-01	244	0
TCGA-G4-6295-01	254	0
TCGA-A6-6141-01	255	0
TCGA-QG-A5Z1-01	256	1
TCGA-F4-6459-01	262	1
TCGA-D5-6926-01	275	0
TCGA-AA-3519-01	276	0
TCGA-D5-6927-01	287	0
TCGA-5M-AAT6-01	290	1
TCGA-A6-A5ZU-01	293	0
TCGA-NH-A6GA-01	302	1
TCGA-AA-3811-01	306	1
TCGA-AA-3848-01	306	1
TCGA-CM-6679-01	306	0
TCGA-CA-6718-01	306	1
TCGA-D5-6922-01	308	0
TCGA-D5-7000-01	312	0
TCGA-AD-6964-01	331	1
TCGA-NH-A50U-01	334	1
TCGA-AA-A01D-01	334	1
TCGA-CM-6172-01	335	0
TCGA-CM-6678-01	335	0
TCGA-AA-3680-01	335	1
TCGA-CM-6676-01	337	0
TCGA-CM-6677-01	337	0
TCGA-F4-6461-01	338	1
TCGA-D5-6932-01	346	0
TCGA-D5-6928-01	354	0
TCGA-AZ-6606-01	357	1
TCGA-T9-A92H-01	362	0
TCGA-CM-6162-01	365	0
TCGA-AA-A01G-01	365	0
TCGA-D5-6931-01	365	0
TCGA-CM-6680-01	366	0
TCGA-AZ-6600-01	368	1
TCGA-AD-5900-01	370	0
TCGA-CA-6716-01	371	0
TCGA-CA-5255-01	376	0
TCGA-D5-6920-01	377	0
TCGA-CA-5796-01	377	0
TCGA-D5-6923-01	378	0
TCGA-CA-5256-01	379	0
TCGA-D5-6539-01	380	0
TCGA-CA-6715-01	383	0
TCGA-CA-5797-01	383	0
TCGA-DM-A1D8-01	383	1
TCGA-4T-AA8H-01	385	0
TCGA-CA-5254-01	386	0
TCGA-CA-6717-01	388	0
TCGA-NH-A6GC-01	389	0
TCGA-CM-6674-01	394	0
TCGA-AA-3939-01	395	0
TCGA-CM-6168-01	395	0
TCGA-AA-3542-01	395	0
[truncated: 8,073 more rows]

## Sheet: I
Basic information of GSE78220 dataset
	OS	OS.Event	RECIST	Age	Gender	Stage	MAPKi	Response
Pt1	607	1	0	66	1	2	0	0
Pt2	927	0	2	55	0	3	0	1
Pt3	691	1	2	58	0	3	0	1
Pt4	948	0	2	62	0	3	1	1
Pt5	439	0	2	61	0	3	0	1
Pt6	882	0	2	51	0	3	1	1
Pt7	662	1	0	55	1	3	0	0
Pt8		0	3	69	0	1	0	1
Pt9	1054	0	3	68	0	0	0	1
Pt10	387	0	0	60	0	1	1	0
Pt11	467	1	0	37	0	3	0	0
Pt12	327	1	0	59	0	3	0	0
Pt13	917	0	3	53	1	3	0	1
Pt14	54	0	0	27	1	3	0	0
Pt15	980	1	2	70	0	2	1	1
Pt16	186	1	0	19	0	2	1	0
Pt17	953	1	0	67	0	1	0	0
Pt18	1081	0	2	64	0	3	0	1
Pt19	1060	0	2	45	0	3	0	1
Pt20	337	1	0	63	1	3	0	0
Pt21	945	1	2	60	0	2	0	1
Pt22	182	1	0	55	0	3	0	0
Pt23	103	1	0	63	0	3	1	0
Pt24	974	1	2	70	0	3	0	1
Pt25	262	1	0	74	0	3	1	0
Pt26	1336	0	3	71	0	3	1	1
Pt27	548	0	3	83	0	3	0	1
Pt28	439	1	2	82	0	3	0	1
Pt29	269	1	0	84	0	3	1	0
Pt30	100	1	0	80	1	3	0	0
Pt31	704	0	0	47	0	3	0	0
Pt32	171	1	0	47	0	3	1	0
Pt33	2177	0	3	80	1	1	0	1
Pt34	418	0	3	42	0	3	1	1
Pt35	427	0	2	65	1	3	1	1
Pt36	837	1	0	61	1	1	0	0
Pt37	364	0	2	70	1	3	1	1
Pt38	448	0	2	57	1	3	1	1

## Sheet: J
Basic information of GSE135222 dataset
	pfs.time	progression-free survival (pfs)	benefit
NSCLC990	95	1	N
NSCLC947	618	0	Y
NSCLC825	43	1	N
NSCLC573	45	1	N
NSCLC378	412	0	Y
NSCLC1873	37	1	N
NSCLC1809	44	1	N
NSCLC1708	168	1	Y
NSCLC1619	82	1	N
NSCLC1554	37	1	N
NSCLC1528	279	0	Y
NSCLC1510	324	0	Y
NSCLC1508	65	1	N
NSCLC1425	59	1	N
NSCLC1412	3	1	N
NSCLC1401	28	1	N
NSCLC1358	257	1	Y
NSCLC1352	250	0	Y
NSCLC1327	205	0	Y
NSCLC1203	25	1	N
NSCLC1164	11	1	N
NSCLC1155	34	1	N
NSCLC1145	73	1	N
NSCLC1104	29	1	N
NSCLC1079	174	1	N
NSCLC1066	23	1	N
NSCLC1017	38	1	N

[truncated: 6 more sheets: K, L, M, N, O, P]
