# Supplementary material for: Four types of adenine-related RNA modification writers -mediated molecular subtypes contribute to predicting clinical outcomes and treatment options in bladder cancer
Source: Front Immunol. 2023 Aug 11;14:1152806. doi: 10.3389/fimmu.2023.1152806 (PMC10450768; doi:10.3389/fimmu.2023.1152806)
Supplement: Supplementary Table 2 — A-L: (A) The classification of 25 RNA modification writers; (B) The seven classical molecular subtypes in TCGA-BLCA dataset; (C) Detailed information of classical molecular subtype-specific signatures; (D) 122 immunomodulators; (E) The effector genes of tumor associated immune cells; (F) The cancer-immunity cycle activity; (G) The stromal signatures; (H) The pan-cancer T cell inflamed score of TCGA BLCA patients; (I) 22 Immune checkpoints; (J) Infiltration level of TIICs in pan-cancer using the following algorithms: Cibersort-ABS, Cibersort, MCP-counter, TIMER, quanTIseq, TIP and xCell; (K) Detailed information of immunotherapy predicted signatures; (L) A set of therapeutic signatures, such as chemotherapies targeting immune-inhibited oncogenic pathways, EGFR targeted therapies and radiotherapies. TCGA, The Cancer Genome Atlas; BLCA, bladder cancer. [file Table_2.xlsx]

## Sheet: A
The classification of 25 RNA modification writers.
RNA modification writers	Type
VIRMA	m6A
METTL14	m6A
METTL3	m6A
RBM15	m6A
WTAP	m6A
ZC3H13	m6A
RBM15B	m6A
TRMT6	m1A
TRMT61B	m1A
TRMT10C	m1A
TRMT61A	m1A
ADAR	A-I editing
ADARB1	A-I editing
ADARB2	A-I editing
CFI	APA
CSTF1	APA
CSTF2	APA
CSTF3	APA
PABPN1	APA
CLP1	APA
CPSF1	APA
CPSF2	APA
CPSF3	APA
CPSF4	APA
NUDT21	APA
PCF11	APA

## Sheet: B
The seven classical molecular subtypes in TCGA-BLCA dataset
Patient.ID	Consensus Subtype	Baylor Subtype	UNC Subtype	CIT Subtype	Lund Subtype	MDA Subtype	TCGA Subtype
TCGA-E7-A5KE	LumP	Differentiated	Luminal	MC1	GU	luminal	Luminal_papillary
TCGA-2F-A9KO	LumP	Basal	Luminal	MC1	UroB	p53-like	Luminal_infiltrated
TCGA-2F-A9KP	LumP	Differentiated	Luminal	MC1	UroA-Prog	luminal	Luminal_papillary
TCGA-2F-A9KR	Ba/Sq	Basal	Luminal	MC7	UroB	basal	Luminal_papillary
TCGA-2F-A9KW	LumU	Differentiated	Luminal	MC3	GU-Inf	p53-like	Luminal
TCGA-4Z-AA7M	LumU	Differentiated	Luminal	MC1	UroC	luminal	Luminal_papillary
TCGA-4Z-AA80	LumP	Differentiated	Luminal	MC1	UroC	luminal	Luminal_papillary
TCGA-4Z-AA87	LumU	Differentiated	Luminal	MC3	UroC	luminal	Luminal
TCGA-5N-A9KM	LumNS	Differentiated	Luminal	MC2	UroC	p53-like	Luminal_infiltrated
TCGA-BL-A0C8	LumU	Differentiated	Luminal	MC1	UroC	luminal	Luminal
TCGA-BT-A20P	LumP	Differentiated	Luminal	MC1	UroA-Prog	luminal	Luminal_papillary
TCGA-BT-A2LB	LumNS	Differentiated	Luminal	MC2	Uro-Inf	basal	Luminal_infiltrated
TCGA-C4-A0F6	LumP	Differentiated	Luminal	MC1	UroC	p53-like	Luminal
TCGA-CF-A27C	LumP	Differentiated	Luminal	MC1	UroA-Prog	luminal	Luminal_papillary
TCGA-CF-A3MF	LumP	Differentiated	Luminal	MC1	UroA-Prog	luminal	Luminal_papillary
TCGA-CF-A3MI	LumP	Differentiated	Luminal	MC1	UroA-Prog	luminal	Luminal_papillary
TCGA-CF-A47S	LumP	Differentiated	Luminal	MC1	UroA-Prog	p53-like	Luminal_papillary
TCGA-CF-A47W	LumP	Differentiated	Luminal	MC1	UroA-Prog	p53-like	Luminal_papillary
TCGA-CF-A47X	LumP	Differentiated	Luminal	MC1	UroA-Prog	luminal	Luminal_papillary
TCGA-CF-A47Y	LumP	Differentiated	Luminal	MC1	UroA-Prog	p53-like	Luminal_papillary
TCGA-CF-A5U8	LumP	Differentiated	Luminal	MC1	UroA-Prog	luminal	Luminal_papillary
TCGA-CF-A5UA	LumP	Differentiated	Luminal	MC1	UroA-Prog	p53-like	Luminal_papillary
TCGA-CF-A7I0	LumP	Differentiated	Luminal	MC1	UroA-Prog	p53-like	Luminal
TCGA-CF-A8HX	LumP	Differentiated	Luminal	MC1	UroA-Prog	p53-like	Luminal_papillary
TCGA-CF-A9FF	LumP	Differentiated	Luminal	MC1	UroA-Prog	luminal	Luminal_papillary
TCGA-CF-A9FL	LumP	Differentiated	Luminal	MC1	UroA-Prog	p53-like	Luminal
TCGA-CF-A9FM	LumP	Differentiated	Luminal	MC1	UroA-Prog	p53-like	Luminal_papillary
TCGA-CU-A3YL	LumP	Differentiated	Luminal	MC1	UroA-Prog	p53-like	Luminal_papillary
TCGA-DK-A1A6	LumU	Differentiated	Luminal	MC1	UroC	luminal	Luminal_papillary
TCGA-DK-A1A7	LumP	Differentiated	Luminal	MC1	UroC	luminal	Luminal_papillary
TCGA-DK-A1AC	LumU	Differentiated	Luminal	MC3	GU	luminal	Luminal_infiltrated
TCGA-DK-A1AD	LumNS	Differentiated	Luminal	MC1	UroC	luminal	Luminal
TCGA-DK-A1AG	LumP	Basal	Luminal	MC1	UroA-Prog	luminal	Luminal_papillary
TCGA-DK-A3IK	LumNS	Differentiated	Luminal	MC2	UroC	luminal	Luminal
TCGA-DK-A3IL	LumNS	Differentiated	Luminal	MC1	UroC	p53-like	Luminal
TCGA-DK-A3X1	LumP	Differentiated	Luminal	MC1	UroC	luminal	Luminal_papillary
TCGA-DK-A6AV	LumP	Differentiated	Luminal	MC1	UroA-Prog	luminal	Luminal_papillary
TCGA-DK-A6AW	LumP	Differentiated	Luminal	MC1	GU	p53-like	Luminal_papillary
TCGA-DK-A6B6	LumP	Differentiated	Luminal	MC1	UroC	luminal	Luminal_papillary
TCGA-DK-AA6P	LumP	Differentiated	Luminal	MC1	UroA-Prog	luminal	Luminal_papillary
TCGA-DK-AA6U	LumU	Differentiated	Luminal	MC1	GU	luminal	Luminal_papillary
TCGA-DK-AA75	LumU	Differentiated	Luminal	MC1	GU	luminal	Luminal_papillary
TCGA-DK-AA76	LumP	Differentiated	Luminal	MC1	UroA-Prog	luminal	Luminal_papillary
TCGA-E5-A4U1	LumP	Differentiated	Luminal	MC1	UroA-Prog	luminal	Luminal_papillary
TCGA-E7-A3Y1	LumP	Differentiated	Luminal	MC1	UroA-Prog	p53-like	Luminal_papillary
TCGA-E7-A4IJ	LumP	Differentiated	Luminal	MC1	UroC	luminal	Luminal_papillary
TCGA-E7-A4XJ	LumP	Differentiated	Luminal	MC1	UroA-Prog	luminal	Luminal_papillary
TCGA-E7-A519	LumP	Differentiated	Luminal	MC1	Uro-Inf	p53-like	Luminal_papillary
TCGA-E7-A678	LumP	Differentiated	Luminal	MC1	UroA-Prog	luminal	Luminal_papillary
TCGA-E7-A6MF	LumP	Differentiated	Luminal	MC1	UroA-Prog	p53-like	Luminal_papillary
TCGA-E7-A7PW	LumP	Differentiated	Luminal	MC1	UroC	luminal	Luminal_papillary
TCGA-E7-A85H	LumU	Differentiated	Luminal	MC3	UroC	luminal	Luminal
TCGA-E7-A8O7	LumP	Differentiated	Luminal	MC1	UroA-Prog	p53-like	Luminal_papillary
TCGA-E7-A97Q	LumNS	Differentiated	Luminal	MC2	UroC	p53-like	Luminal
TCGA-FD-A3SJ	LumU	Differentiated	Luminal	MC3	UroC	p53-like	Luminal
TCGA-FD-A43N	LumNS	Differentiated	Luminal	MC2	UroC	luminal	Luminal
TCGA-FD-A43P	LumU	Differentiated	Luminal	MC3	GU	luminal	Luminal
TCGA-FD-A43S	Stroma-rich	Differentiated	Basal	MC4	Uro-Inf	p53-like	Luminal_infiltrated
TCGA-FD-A43X	LumP	Differentiated	Luminal	MC1	UroA-Prog	luminal	Luminal_papillary
TCGA-FD-A62O	LumP	Differentiated	Luminal	MC1	UroA-Prog	luminal	Luminal
TCGA-FJ-A3Z7	LumU	Differentiated	Luminal	MC3	GU	p53-like	Luminal
TCGA-FJ-A3Z9	LumP	Differentiated	Luminal	MC1	UroA-Prog	luminal	Luminal_papillary
TCGA-FJ-A3ZE	LumP	Differentiated	Luminal	MC1	UroA-Prog	luminal	Luminal_papillary
TCGA-FJ-A3ZF	LumU	Differentiated	Luminal	MC3	GU	luminal	Luminal_papillary
TCGA-G2-A2EC	LumNS	Differentiated	Luminal	MC4	Uro-Inf	p53-like	Luminal_infiltrated
TCGA-G2-A2EK	LumP	Differentiated	Luminal	MC1	UroA-Prog	luminal	Luminal_papillary
TCGA-G2-A3IE	LumP	Differentiated	Luminal	MC1	UroA-Prog	p53-like	Luminal_papillary
TCGA-G2-A3VY	LumU	Differentiated	Luminal	MC1	GU	luminal	Luminal_papillary
TCGA-G2-AA3F	LumU	Differentiated	Luminal	MC1	UroC	luminal	Luminal_papillary
TCGA-GC-A3RD	LumP	Differentiated	Luminal	MC1	UroA-Prog	luminal	Luminal_papillary
TCGA-GD-A6C6	LumP	Differentiated	Luminal	MC1	GU-Inf	p53-like	Luminal_papillary
TCGA-GU-A42R	LumP	Differentiated	Luminal	MC1	UroA-Prog	luminal	Luminal_papillary
TCGA-GU-A763	LumP	Differentiated	Luminal	MC1	UroA-Prog	luminal	Luminal_papillary
TCGA-GU-A767	LumP	Differentiated	Luminal	MC1	UroC	p53-like	Luminal
TCGA-GU-AATP	LumU	Differentiated	Luminal	MC2	GU-Inf	p53-like	Luminal_infiltrated
TCGA-GV-A3JW	LumP	Differentiated	Luminal	MC1	UroA-Prog	luminal	Luminal_papillary
TCGA-GV-A3JZ	LumU	Differentiated	Luminal	MC3	GU-Inf	luminal	Luminal
TCGA-GV-A40G	LumU	Differentiated	Luminal	MC1	GU	luminal	Luminal_papillary
TCGA-H4-A2HO	LumU	Differentiated	Luminal	MC1	UroC	luminal	Luminal_papillary
TCGA-HQ-A2OE	LumP	Differentiated	Luminal	MC1	UroA-Prog	luminal	Luminal_papillary
TCGA-HQ-A2OF	LumU	Differentiated	Luminal	MC3	GU	luminal	Luminal_papillary
TCGA-KQ-A41N	LumP	Differentiated	Luminal	MC1	UroC	luminal	Luminal_papillary
TCGA-KQ-A41O	LumP	Differentiated	Luminal	MC1	UroA-Prog	luminal	Luminal_papillary
TCGA-KQ-A41P	LumP	Differentiated	Luminal	MC1	Uro-Inf	p53-like	Luminal
TCGA-KQ-A41Q	LumU	Differentiated	Luminal	MC3	UroC	luminal	Luminal_papillary
TCGA-KQ-A41R	LumP	Differentiated	Luminal	MC1	UroC	luminal	Luminal_papillary
TCGA-S5-AA26	LumP	Differentiated	Luminal	MC1	UroA-Prog	luminal	Luminal_papillary
TCGA-UY-A78N	LumP	Differentiated	Luminal	MC3	UroC	p53-like	Luminal
TCGA-UY-A78O	LumP	Differentiated	Luminal	MC1	UroA-Prog	luminal	Luminal_papillary
TCGA-UY-A9PE	LumNS	Differentiated	Luminal	MC2	UroC	p53-like	Luminal
TCGA-UY-A9PF	LumP	Differentiated	Luminal	MC1	UroC	luminal	Luminal
TCGA-XF-A8HC	LumP	Differentiated	Luminal	MC1	GU	luminal	Luminal_papillary
TCGA-XF-A8HF	LumNS	Differentiated	Luminal	MC1	UroC	luminal	Luminal
TCGA-XF-A8HH	LumNS	Differentiated	Luminal	MC2	UroC	p53-like	Luminal
TCGA-XF-A8HI	LumP	Differentiated	Luminal	MC1	UroA-Prog	luminal	Luminal_papillary
TCGA-XF-A9T0	LumNS	Differentiated	Luminal	MC1	UroC	luminal	Luminal
TCGA-XF-AAMG	LumU	Basal	Luminal	MC3	Sc/NE-like	p53-like	Neuronal
TCGA-XF-AAMY	LumNS	Differentiated	Luminal	MC2	UroC	luminal	Luminal
TCGA-XF-AAMZ	LumP	Differentiated	Luminal	MC1	UroC	luminal	Luminal_papillary
TCGA-XF-AAN1	LumP	Differentiated	Luminal	MC1	UroA-Prog	luminal	Luminal_papillary
TCGA-YF-AA3L	LumP	Differentiated	Luminal	MC1	UroA-Prog	p53-like	Luminal_papillary
TCGA-ZF-A9R0	LumNS	Differentiated	Luminal	MC1	UroC	p53-like	Luminal
TCGA-ZF-A9R5	LumP	Differentiated	Luminal	MC1	UroA-Prog	p53-like	Luminal_papillary
TCGA-ZF-A9R7	LumP	Differentiated	Luminal	MC1	UroA-Prog	p53-like	Luminal_papillary
TCGA-ZF-A9R9	LumNS	Differentiated	Luminal	MC4	Uro-Inf	p53-like	Luminal_infiltrated
TCGA-ZF-A9RC	Stroma-rich	Differentiated	Luminal	MC4	Uro-Inf	p53-like	Luminal
TCGA-ZF-A9RL	LumP	Differentiated	Luminal	MC1	UroA-Prog	luminal	Luminal_papillary
TCGA-ZF-A9RM	LumP	Differentiated	Luminal	MC1	UroA-Prog	luminal	Luminal_papillary
TCGA-ZF-AA4T	LumU	Differentiated	Luminal	MC3	GU	luminal	Luminal_papillary
TCGA-ZF-AA51	LumP	Differentiated	Luminal	MC1	UroC	luminal	Luminal_infiltrated
TCGA-4Z-AA7N	Stroma-rich	Differentiated	Luminal	MC4	Uro-Inf	p53-like	Luminal_infiltrated
TCGA-BL-A13J	Ba/Sq	Basal	Luminal	MC7	Ba/Sq	luminal	Luminal_infiltrated
TCGA-BT-A20R	Stroma-rich	Differentiated	Basal	MC4	GU-Inf	p53-like	Luminal_infiltrated
TCGA-BT-A2LA	NE-like	Differentiated	Basal	MC6	Sc/NE-like	p53-like	Neuronal
TCGA-C4-A0EZ	NE-like	Differentiated	Basal	MC6	Sc/NE-like	p53-like	Neuronal
TCGA-CF-A1HS	Ba/Sq	Basal	Basal	MC7	Ba/Sq	basal	Basal_squamous
TCGA-DK-A3WX	Ba/Sq	Basal	Basal	MC7	Ba/Sq	basal	Basal_squamous
TCGA-DK-A3WY	Stroma-rich	Basal	Basal	MC4	Mes-like	basal	Basal_squamous
TCGA-DK-A3X2	Ba/Sq	Basal	Luminal	MC7	UroB	luminal	Luminal_papillary
TCGA-DK-A6B5	Ba/Sq	Basal	Basal	MC7	UroB	basal	Basal_squamous
TCGA-DK-AA6W	NE-like	Basal	Basal	MC7	Sc/NE-like	p53-like	Neuronal
TCGA-FD-A3N6	Ba/Sq	Basal	Basal	MC7	Ba/Sq	basal	Basal_squamous
TCGA-FD-A3SR	LumU	Differentiated	Luminal	MC4	GU-Inf	p53-like	Luminal_infiltrated
TCGA-FD-A6TB	Stroma-rich	Basal	Basal	MC4	Mes-like	p53-like	Luminal_infiltrated
TCGA-G2-A2EF	Ba/Sq	Basal	Basal	MC7	Ba/Sq-Inf	basal	Basal_squamous
TCGA-G2-A2EL	NE-like	Basal	Basal	MC6	Sc/NE-like	p53-like	Neuronal
TCGA-GD-A3OS	Ba/Sq	Differentiated	Basal	MC7	Mes-like	basal	Neuronal
TCGA-K4-A3WV	Ba/Sq	Basal	Basal	MC7	Sc/NE-like	basal	Neuronal
TCGA-SY-A9G0	Stroma-rich	Differentiated	Basal	MC4	Mes-like	p53-like	Luminal_infiltrated
TCGA-UY-A78P	Ba/Sq	Basal	Basal	MC7	Ba/Sq	basal	Basal_squamous
TCGA-XF-A9SK	Stroma-rich	Differentiated	Basal	MC4	Uro-Inf	p53-like	Luminal_infiltrated
TCGA-XF-A9ST	Ba/Sq	Differentiated	Basal	MC7	Sc/NE-like	p53-like	Neuronal
TCGA-XF-AAMH	Ba/Sq	Differentiated	Basal	MC7	Sc/NE-like	basal	Neuronal
TCGA-XF-AAN0	Ba/Sq	Basal	Basal	MC7	GU-Inf	p53-like	Luminal_infiltrated
TCGA-XF-AAN3	Ba/Sq	Basal	Basal	MC7	Ba/Sq-Inf	p53-like	Basal_squamous
TCGA-2F-A9KQ	LumP	Differentiated	Luminal	MC1	UroA-Prog	luminal	Luminal_papillary
TCGA-4Z-AA7O	LumP	Differentiated	Luminal	MC1	UroA-Prog	luminal	Luminal_papillary
TCGA-4Z-AA7R	LumU	Differentiated	Luminal	MC3	GU	p53-like	Neuronal
TCGA-4Z-AA7S	LumP	Differentiated	Luminal	MC1	UroA-Prog	luminal	Luminal_papillary
TCGA-4Z-AA7Y	LumP	Differentiated	Luminal	MC1	UroA-Prog	luminal	Luminal_papillary
TCGA-4Z-AA83	LumP	Differentiated	Luminal	MC1	UroA-Prog	p53-like	Luminal_papillary
TCGA-4Z-AA89	LumP	Differentiated	Luminal	MC1	UroA-Prog	luminal	Luminal_papillary
TCGA-BT-A20W	LumP	Differentiated	Luminal	MC1	UroC	luminal	Luminal
TCGA-BT-A42C	LumP	Differentiated	Luminal	MC1	UroA-Prog	luminal	Luminal_papillary
TCGA-CF-A1HR	LumP	Differentiated	Luminal	MC1	UroA-Prog	p53-like	Luminal_papillary
TCGA-CF-A3MG	LumP	Differentiated	Luminal	MC1	UroA-Prog	luminal	Luminal_papillary
TCGA-CF-A3MH	LumP	Differentiated	Luminal	MC1	UroA-Prog	luminal	Luminal_papillary
TCGA-CF-A47T	LumP	Differentiated	Luminal	MC1	UroA-Prog	luminal	Luminal_papillary
TCGA-CF-A47V	LumP	Differentiated	Luminal	MC1	UroA-Prog	p53-like	Luminal_papillary
TCGA-CF-A8HY	LumP	Differentiated	Luminal	MC1	UroA-Prog	luminal	Luminal_papillary
TCGA-CU-A0YO	LumP	Differentiated	Luminal	MC4	UroA-Prog	p53-like	Luminal_infiltrated
TCGA-CU-A0YR	LumU	Differentiated	Luminal	MC1	UroC	luminal	Luminal
TCGA-CU-A3QU	LumU	Differentiated	Luminal	MC1	GU	luminal	Luminal_papillary
TCGA-CU-A5W6	LumP	Differentiated	Luminal	MC1	UroC	luminal	Luminal_papillary
TCGA-DK-A1A3	LumU	Differentiated	Luminal	MC2	GU-Inf	luminal	Luminal_infiltrated
TCGA-DK-A1AA	LumP	Differentiated	Luminal	MC1	UroA-Prog	luminal	Luminal_papillary
TCGA-DK-A2I1	LumNS	Differentiated	Luminal	MC2	UroC	luminal	Luminal
TCGA-DK-A3IS	LumP	Differentiated	Luminal	MC1	UroA-Prog	luminal	Luminal_papillary
TCGA-DK-A3IV	LumU	Differentiated	Luminal	MC1	GU	luminal	Luminal_papillary
TCGA-DK-A6B0	LumP	Differentiated	Luminal	MC1	UroA-Prog	luminal	Luminal_papillary
TCGA-DK-A6B1	LumU	Differentiated	Luminal	MC1	GU	luminal	Luminal_papillary
TCGA-DK-AA6X	LumP	Basal	Luminal	MC1	GU	p53-like	Luminal_infiltrated
TCGA-DK-AA71	LumP	Differentiated	Luminal	MC1	UroA-Prog	luminal	Luminal_papillary
TCGA-DK-AA77	LumP	Differentiated	Luminal	MC1	UroA-Prog	luminal	Luminal_papillary
TCGA-E7-A541	LumP	Differentiated	Luminal	MC1	GU	luminal	Luminal_papillary
TCGA-E7-A5KF	LumP	Differentiated	Luminal	MC1	UroA-Prog	luminal	Luminal_papillary
TCGA-E7-A677	LumP	Basal	Luminal	MC1	UroA-Prog	p53-like	Luminal_papillary
TCGA-E7-A6MD	Stroma-rich	Differentiated	Luminal	MC4	Uro-Inf	p53-like	Luminal_infiltrated
TCGA-E7-A6ME	LumU	Differentiated	Luminal	MC3	GU	luminal	Luminal_papillary
TCGA-E7-A7DU	LumP	Differentiated	Luminal	MC1	UroA-Prog	luminal	Luminal_papillary
TCGA-E7-A8O8	LumP	Differentiated	Luminal	MC1	UroA-Prog	luminal	Luminal_papillary
TCGA-FD-A3NA	LumP	Differentiated	Luminal	MC1	UroC	basal	Luminal_papillary
TCGA-FD-A43U	LumNS	Differentiated	Luminal	MC2	Uro-Inf	p53-like	Luminal_infiltrated
TCGA-FD-A5BR	LumP	Differentiated	Luminal	MC1	Uro-Inf	p53-like	Luminal_infiltrated
TCGA-FD-A5BV	LumP	Differentiated	Luminal	MC1	GU	p53-like	Luminal_papillary
TCGA-FD-A5C0	LumP	Differentiated	Luminal	MC1	UroC	luminal	Luminal_infiltrated
TCGA-FD-A6TA	LumNS	Differentiated	Luminal	MC2	Uro-Inf	p53-like	Luminal_infiltrated
TCGA-FD-A6TE	LumP	Differentiated	Luminal	MC1	GU	luminal	Luminal_papillary
TCGA-G2-AA3B	LumP	Differentiated	Luminal	MC1	UroC	luminal	Luminal_papillary
TCGA-G2-AA3D	LumP	Differentiated	Luminal	MC1	UroA-Prog	luminal	Luminal_papillary
TCGA-GC-A3BM	LumP	Basal	Luminal	MC1	UroB	luminal	Luminal_papillary
TCGA-GC-A3OO	Stroma-rich	Differentiated	Luminal	MC4	GU-Inf	p53-like	Luminal_infiltrated
TCGA-GC-A3RB	LumP	Basal	Luminal	MC1	UroA-Prog	luminal	Luminal_papillary
TCGA-GC-A4ZW	LumU	Differentiated	Luminal	MC1	Sc/NE-like	luminal	Luminal_papillary
TCGA-GD-A2C5	LumNS	Differentiated	Luminal	MC2	UroC	luminal	Luminal
TCGA-GD-A3OP	LumNS	Differentiated	Luminal	MC1	UroC	p53-like	Luminal
TCGA-GD-A76B	LumU	Differentiated	Luminal	MC1	UroC	luminal	Luminal_papillary
TCGA-GU-A42P	LumU	Differentiated	Luminal	MC1	GU	luminal	Luminal_papillary
TCGA-GV-A3JV	LumNS	Differentiated	Luminal	MC1	UroC	luminal	Luminal
TCGA-GV-A3JX	LumU	Differentiated	Luminal	MC1	GU	luminal	Luminal_papillary
TCGA-GV-A3QF	LumP	Differentiated	Luminal	MC1	UroC	luminal	Luminal_papillary
TCGA-GV-A3QH	LumU	Differentiated	Luminal	MC1	GU	luminal	Luminal_papillary
TCGA-GV-A3QI	LumP	Basal	Luminal	MC1	GU	luminal	Luminal_papillary
TCGA-GV-A6ZA	LumP	Differentiated	Luminal	MC1	UroA-Prog	luminal	Luminal_papillary
TCGA-H4-A2HQ	LumP	Basal	Luminal	MC1	UroA-Prog	luminal	Luminal_papillary
TCGA-K4-A6MB	LumU	Differentiated	Luminal	MC1	UroC	luminal	Luminal
TCGA-K4-AAQO	Stroma-rich	Differentiated	Luminal	MC4	UroC	p53-like	Luminal_infiltrated
TCGA-LT-A5Z6	LumU	Differentiated	Luminal	MC1	GU	luminal	Luminal_papillary
TCGA-LT-A8JT	LumP	Differentiated	Luminal	MC1	UroA-Prog	luminal	Luminal_papillary
TCGA-MV-A51V	LumU	Differentiated	Luminal	MC1	GU	luminal	Luminal_papillary
TCGA-R3-A69X	LumNS	Differentiated	Luminal	MC4	Uro-Inf	p53-like	Luminal_infiltrated
TCGA-S5-A6DX	LumNS	Differentiated	Luminal	MC2	Uro-Inf	p53-like	Luminal_infiltrated
TCGA-UY-A78K	LumU	Differentiated	Luminal	MC3	GU	luminal	Luminal_papillary
TCGA-UY-A78M	LumP	Differentiated	Luminal	MC1	Uro-Inf	luminal	Luminal
TCGA-UY-A8OD	Stroma-rich	Differentiated	Luminal	MC4	GU-Inf	p53-like	Luminal_infiltrated
TCGA-UY-A9PA	LumP	Differentiated	Luminal	MC1	UroA-Prog	p53-like	Luminal_papillary
TCGA-UY-A9PD	LumNS	Differentiated	Luminal	MC3	UroC	luminal	Luminal
TCGA-UY-A9PH	LumP	Differentiated	Luminal	MC1	UroC	p53-like	Luminal_infiltrated
TCGA-XF-A8HB	LumP	Differentiated	Luminal	MC1	UroB	luminal	Luminal_papillary
TCGA-XF-A8HG	LumP	Differentiated	Luminal	MC1	UroA-Prog	luminal	Luminal_papillary
TCGA-XF-A9SH	LumP	Differentiated	Luminal	MC1	UroA-Prog	p53-like	Luminal_papillary
TCGA-XF-A9SV	LumNS	Differentiated	Luminal	MC2	UroC	p53-like	Luminal
TCGA-XF-AAML	LumU	Differentiated	Luminal	MC1	GU	luminal	Luminal_papillary
TCGA-XF-AAMQ	LumP	Differentiated	Luminal	MC1	UroA-Prog	luminal	Luminal_papillary
TCGA-XF-AAMX	LumNS	Differentiated	Luminal	MC1	UroC	luminal	Luminal
TCGA-YC-A8S6	LumP	Differentiated	Basal	MC1	Uro-Inf	p53-like	Luminal_infiltrated
TCGA-ZF-A9R1	LumP	Differentiated	Luminal	MC1	UroA-Prog	p53-like	Luminal_papillary
TCGA-ZF-A9R2	LumP	Differentiated	Luminal	MC1	UroA-Prog	luminal	Luminal_papillary
TCGA-ZF-A9R3	LumP	Differentiated	Luminal	MC1	UroC	luminal	Luminal_papillary
TCGA-ZF-A9R4	LumP	Differentiated	Luminal	MC1	UroC	luminal	Luminal_papillary
TCGA-ZF-AA4U	LumP	Differentiated	Luminal	MC1	UroA-Prog	luminal	Luminal_papillary
TCGA-ZF-AA4X	LumP	Differentiated	Luminal	MC1	GU	luminal	Luminal_papillary
TCGA-2F-A9KT	Ba/Sq	Basal	Basal	MC7	Ba/Sq	luminal	Luminal_papillary
TCGA-4Z-AA7Q	Ba/Sq	Basal	Basal	MC7	UroB	basal	Basal_squamous
TCGA-4Z-AA7W	Ba/Sq	Basal	Basal	MC7	Ba/Sq-Inf	basal	Basal_squamous
TCGA-4Z-AA81	Ba/Sq	Differentiated	Basal	MC7	GU-Inf	basal	Basal_squamous
TCGA-4Z-AA82	Ba/Sq	Basal	Basal	MC7	Ba/Sq-Inf	basal	Basal_squamous
TCGA-4Z-AA84	Ba/Sq	Differentiated	Basal	MC7	GU-Inf	p53-like	Basal_squamous
TCGA-4Z-AA86	Ba/Sq	Basal	Basal	MC7	Ba/Sq-Inf	basal	Basal_squamous
TCGA-5N-A9KI	LumU	Differentiated	Luminal	MC2	GU-Inf	luminal	Luminal_infiltrated
TCGA-BL-A13I	Ba/Sq	Basal	Basal	MC7	Mes-like	basal	Basal_squamous
TCGA-BL-A3JM	NE-like	Differentiated	Basal	MC7	Sc/NE-like	basal	Neuronal
TCGA-BL-A5ZZ	Ba/Sq	Basal	Basal	MC7	Mes-like	basal	Basal_squamous
TCGA-BT-A0S7	Ba/Sq	Basal	Basal	MC7	Ba/Sq	basal	Neuronal
TCGA-BT-A0YX	Ba/Sq	Basal	Basal	MC7	UroB	basal	Basal_squamous
TCGA-BT-A20J	Ba/Sq	Basal	Basal	MC7	Sc/NE-like	p53-like	Basal_squamous
TCGA-BT-A20N	LumP	Basal	Luminal	MC7	UroA-Prog	luminal	Luminal_papillary
TCGA-BT-A20O	Ba/Sq	Basal	Basal	MC7	Mes-like	basal	Basal_squamous
TCGA-BT-A20Q	LumP	Basal	Basal	MC4	Uro-Inf	p53-like	Luminal_infiltrated
TCGA-BT-A20T	LumP	Basal	Luminal	MC1	UroB	p53-like	Luminal_infiltrated
TCGA-BT-A20U	Ba/Sq	Basal	Basal	MC7	Ba/Sq	basal	Basal_squamous
TCGA-BT-A20V	Ba/Sq	Differentiated	Basal	MC7	Sc/NE-like	basal	Basal_squamous
TCGA-BT-A20X	Ba/Sq	Basal	Basal	MC7	Ba/Sq	basal	Basal_squamous
TCGA-BT-A2LD	Ba/Sq	Differentiated	Basal	MC7	GU-Inf	p53-like	Basal_squamous
TCGA-BT-A3PH	LumP	Differentiated	Luminal	MC1	UroA-Prog	luminal	Luminal
TCGA-BT-A3PJ	Ba/Sq	Basal	Basal	MC7	Ba/Sq	basal	Basal_squamous
TCGA-BT-A3PK	Ba/Sq	Basal	Basal	MC7	Ba/Sq	basal	Basal_squamous
TCGA-BT-A42E	Ba/Sq	Basal	Basal	MC7	Ba/Sq	basal	Basal_squamous
TCGA-BT-A42F	Ba/Sq	Basal	Basal	MC7	Ba/Sq	basal	Basal_squamous
TCGA-C4-A0F0	Ba/Sq	Basal	Basal	MC7	Ba/Sq-Inf	basal	Basal_squamous
TCGA-C4-A0F1	Ba/Sq	Basal	Basal	MC7	Ba/Sq	basal	Basal_squamous
TCGA-C4-A0F7	Ba/Sq	Basal	Basal	MC7	UroB	basal	Basal_squamous
TCGA-CU-A0YN	Ba/Sq	Basal	Basal	MC7	Ba/Sq	basal	Basal_squamous
TCGA-CU-A3KJ	Ba/Sq	Basal	Basal	MC7	Ba/Sq	basal	Basal_squamous
TCGA-CU-A72E	Ba/Sq	Basal	Basal	MC7	UroB	p53-like	Basal_squamous
TCGA-DK-A1A5	Ba/Sq	Basal	Basal	MC7	Ba/Sq-Inf	p53-like	Luminal_infiltrated
TCGA-DK-A1AB	Ba/Sq	Basal	Basal	MC7	Ba/Sq-Inf	basal	Basal_squamous
TCGA-DK-A1AE	Ba/Sq	Basal	Basal	MC7	UroB	basal	Basal_squamous
TCGA-DK-A1AF	Ba/Sq	Differentiated	Basal	MC4	Ba/Sq-Inf	p53-like	Luminal_infiltrated
TCGA-DK-A2HX	Stroma-rich	Differentiated	Basal	MC4	GU-Inf	p53-like	Luminal_infiltrated
TCGA-DK-A2I2	Ba/Sq	Basal	Basal	MC7	Ba/Sq-Inf	basal	Basal_squamous
TCGA-DK-A2I4	Ba/Sq	Differentiated	Basal	MC7	Mes-like	basal	Basal_squamous
TCGA-DK-A2I6	Ba/Sq	Basal	Basal	MC7	Ba/Sq-Inf	basal	Basal_squamous
TCGA-DK-A3IM	Ba/Sq	Basal	Basal	MC7	Ba/Sq	basal	Basal_squamous
TCGA-DK-A3IN	Ba/Sq	Basal	Basal	MC7	Ba/Sq-Inf	basal	Basal_squamous
TCGA-DK-A3IQ	Stroma-rich	Differentiated	Basal	MC4	Mes-like	p53-like	Luminal_infiltrated
TCGA-DK-A3IT	LumNS	Differentiated	Luminal	MC2	UroC	p53-like	Luminal
TCGA-DK-A3IU	Ba/Sq	Differentiated	Basal	MC4	Ba/Sq-Inf	basal	Basal_squamous
TCGA-DK-A3WW	Ba/Sq	Basal	Basal	MC7	Ba/Sq	basal	Basal_squamous
TCGA-DK-A6B2	LumNS	Differentiated	Luminal	MC2	UroC	p53-like	Luminal
TCGA-DK-AA6L	Ba/Sq	Basal	Luminal	MC7	UroB	basal	Luminal_papillary
TCGA-DK-AA6M	Ba/Sq	Basal	Basal	MC7	Ba/Sq-Inf	basal	Basal_squamous
TCGA-DK-AA6Q	Ba/Sq	Basal	Basal	MC7	Ba/Sq	basal	Basal_squamous
TCGA-DK-AA6R	Ba/Sq	Basal	Basal	MC7	Ba/Sq	basal	Basal_squamous
TCGA-DK-AA6S	Ba/Sq	Basal	Basal	MC7	Ba/Sq-Inf	basal	Basal_squamous
TCGA-DK-AA6T	Stroma-rich	Differentiated	Basal	MC3	Mes-like	p53-like	Luminal_infiltrated
TCGA-DK-AA74	Ba/Sq	Basal	Basal	MC7	Ba/Sq-Inf	basal	Basal_squamous
TCGA-E5-A2PC	Ba/Sq	Basal	Basal	MC7	UroB	luminal	Luminal_papillary
TCGA-E5-A4TZ	Ba/Sq	Basal	Luminal	MC7	UroB	basal	Luminal_papillary
TCGA-E7-A3X6	Ba/Sq	Basal	Basal	MC7	UroB	basal	Basal_squamous
TCGA-E7-A7DV	Ba/Sq	Differentiated	Basal	MC7	Mes-like	basal	Basal_squamous
TCGA-E7-A7XN	Ba/Sq	Basal	Basal	MC7	Ba/Sq	basal	Basal_squamous
TCGA-E7-A97P	Ba/Sq	Basal	Basal	MC7	Ba/Sq	basal	Basal_squamous
TCGA-FD-A3B3	Ba/Sq	Basal	Basal	MC7	Ba/Sq	basal	Basal_squamous
TCGA-FD-A3B4	Ba/Sq	Basal	Basal	MC7	Ba/Sq	basal	Basal_squamous
TCGA-FD-A3B5	Ba/Sq	Basal	Basal	MC7	Ba/Sq	basal	Basal_squamous
TCGA-FD-A3B6	Ba/Sq	Basal	Basal	MC7	Ba/Sq-Inf	basal	Basal_squamous
TCGA-FD-A3B7	Ba/Sq	Basal	Basal	MC7	Ba/Sq-Inf	basal	Basal_squamous
TCGA-FD-A3B8	Ba/Sq	Basal	Basal	MC4	Ba/Sq-Inf	p53-like	Basal_squamous
TCGA-FD-A3N5	Ba/Sq	Basal	Basal	MC7	Ba/Sq	basal	Basal_squamous
TCGA-FD-A3SL	Stroma-rich	Differentiated	Luminal	MC4	GU-Inf	p53-like	Luminal_infiltrated
TCGA-FD-A3SM	Stroma-rich	Differentiated	Basal	MC7	Ba/Sq-Inf	p53-like	Luminal_infiltrated
TCGA-FD-A3SN	Ba/Sq	Basal	Basal	MC7	Ba/Sq-Inf	p53-like	Basal_squamous
TCGA-FD-A3SO	Ba/Sq	Basal	Basal	MC7	Ba/Sq	basal	Basal_squamous
TCGA-FD-A3SP	Ba/Sq	Basal	Basal	MC4	Mes-like	basal	Basal_squamous
TCGA-FD-A3SQ	Stroma-rich	Differentiated	Basal	MC4	Uro-Inf	p53-like	Luminal_infiltrated
TCGA-FD-A3SS	Ba/Sq	Differentiated	Basal	MC7	GU-Inf	luminal	Luminal
TCGA-FD-A43Y	Ba/Sq	Basal	Basal	MC7	Ba/Sq	basal	Basal_squamous
TCGA-FD-A5BS	Ba/Sq	Basal	Basal	MC4	Mes-like	basal	Basal_squamous
TCGA-FD-A5BT	Ba/Sq	Differentiated	Basal	MC4	Mes-like	basal	Basal_squamous
TCGA-FD-A5BU	Ba/Sq	Basal	Basal	MC7	Ba/Sq	basal	Basal_squamous
TCGA-FD-A5BX	Stroma-rich	Basal	Basal	MC4	Mes-like	basal	Basal_squamous
TCGA-FD-A5BY	Ba/Sq	Basal	Basal	MC7	Ba/Sq	basal	Basal_squamous
TCGA-FD-A5BZ	Stroma-rich	Differentiated	Luminal	MC5	Uro-Inf	p53-like	Luminal_infiltrated
TCGA-FD-A5C1	Ba/Sq	Basal	Basal	MC7	Ba/Sq-Inf	basal	Basal_squamous
TCGA-FD-A62N	Ba/Sq	Basal	Basal	MC7	Ba/Sq-Inf	basal	Basal_squamous
TCGA-FD-A62P	Ba/Sq	Differentiated	Basal	MC7	Ba/Sq	basal	Luminal_infiltrated
TCGA-FD-A62S	Ba/Sq	Basal	Basal	MC7	Ba/Sq-Inf	basal	Basal_squamous
TCGA-FD-A6TC	Stroma-rich	Differentiated	Basal	MC7	GU-Inf	p53-like	Luminal_infiltrated
TCGA-FD-A6TD	Ba/Sq	Basal	Basal	MC7	Ba/Sq-Inf	basal	Basal_squamous
TCGA-FD-A6TF	Ba/Sq	Differentiated	Basal	MC4	GU-Inf	p53-like	Luminal_infiltrated
TCGA-FD-A6TG	Stroma-rich	Differentiated	Luminal	MC4	Uro-Inf	p53-like	Luminal_infiltrated
TCGA-FD-A6TH	Ba/Sq	Differentiated	Basal	MC7	GU-Inf	p53-like	Basal_squamous
TCGA-FD-A6TI	LumNS	Differentiated	Luminal	MC2	UroC	p53-like	Luminal
TCGA-FD-A6TK	Ba/Sq	Basal	Basal	MC7	Ba/Sq-Inf	basal	Basal_squamous
TCGA-FJ-A871	Ba/Sq	Differentiated	Basal	MC7	Mes-like	basal	Neuronal
TCGA-FT-A3EE	LumP	Basal	Luminal	MC1	UroA-Prog	luminal	Luminal_papillary
TCGA-FT-A61P	Ba/Sq	Differentiated	Basal	MC4	Mes-like	basal	Basal_squamous
TCGA-G2-A2EJ	Ba/Sq	Basal	Basal	MC7	Ba/Sq	basal	Basal_squamous
TCGA-G2-A2EO	LumP	Differentiated	Luminal	MC1	Uro-Inf	p53-like	Luminal_infiltrated
TCGA-G2-A2ES	Ba/Sq	Basal	Basal	MC7	Ba/Sq	basal	Basal_squamous
TCGA-G2-A3IB	Ba/Sq	Basal	Basal	MC7	Ba/Sq	basal	Basal_squamous
TCGA-G2-AA3C	Ba/Sq	Basal	Basal	MC7	Mes-like	basal	Basal_squamous
TCGA-GC-A3I6	Ba/Sq	Basal	Basal	MC7	Ba/Sq	basal	Basal_squamous
TCGA-GC-A3RC	Ba/Sq	Basal	Basal	MC7	Ba/Sq	basal	Basal_squamous
TCGA-GC-A3WC	Ba/Sq	Basal	Basal	MC7	Ba/Sq	basal	Basal_squamous
TCGA-GC-A3YS	Ba/Sq	Basal	Basal	MC7	Ba/Sq-Inf	basal	Basal_squamous
TCGA-GD-A3OQ	Ba/Sq	Basal	Basal	MC7	Ba/Sq	basal	Luminal_papillary
TCGA-GU-A42Q	Ba/Sq	Basal	Basal	MC7	Ba/Sq	basal	Basal_squamous
TCGA-GU-A762	Ba/Sq	Basal	Basal	MC7	Ba/Sq-Inf	basal	Basal_squamous
TCGA-GU-A764	Ba/Sq	Basal	Basal	MC7	Ba/Sq-Inf	basal	Basal_squamous
TCGA-GU-A766	Ba/Sq	Basal	Basal	MC7	Ba/Sq-Inf	basal	Basal_squamous
TCGA-GU-AATO	Ba/Sq	Differentiated	Luminal	MC2	GU-Inf	p53-like	Luminal_infiltrated
TCGA-GU-AATQ	Ba/Sq	Basal	Basal	MC7	UroB	basal	Basal_squamous
TCGA-GV-A40E	Ba/Sq	Basal	Basal	MC7	Ba/Sq-Inf	basal	Basal_squamous
TCGA-HQ-A5ND	Ba/Sq	Basal	Basal	MC7	UroB	basal	Basal_squamous
TCGA-HQ-A5NE	Ba/Sq	Basal	Basal	MC7	Ba/Sq	basal	Basal_squamous
TCGA-K4-A3WS	Stroma-rich	Differentiated	Basal	MC4	Uro-Inf	p53-like	Luminal_infiltrated
TCGA-K4-A4AC	Ba/Sq	Basal	Basal	MC7	Ba/Sq	basal	Basal_squamous
TCGA-K4-A54R	LumNS	Differentiated	Basal	MC7	Mes-like	luminal	Luminal_infiltrated
TCGA-K4-A5RH	Ba/Sq	Basal	Basal	MC7	Mes-like	basal	Basal_squamous
TCGA-K4-A5RI	Ba/Sq	Basal	Basal	MC7	UroB	basal	Basal_squamous
TCGA-K4-A5RJ	Ba/Sq	Basal	Basal	MC7	Mes-like	basal	Basal_squamous
TCGA-K4-A6FZ	Ba/Sq	Differentiated	Basal	MC7	UroB	basal	Luminal_papillary
TCGA-K4-A83P	Stroma-rich	Differentiated	Luminal	MC4	Mes-like	p53-like	Luminal_infiltrated
TCGA-KQ-A41S	LumU	Differentiated	Luminal	MC2	GU-Inf	p53-like	Luminal_infiltrated
TCGA-LC-A66R	Ba/Sq	Basal	Basal	MC7	Ba/Sq-Inf	basal	Basal_squamous
TCGA-PQ-A6FI	Ba/Sq	Basal	Basal	MC7	Ba/Sq	basal	Basal_squamous
TCGA-PQ-A6FN	Ba/Sq	Basal	Basal	MC7	Ba/Sq	basal	Basal_squamous
TCGA-SY-A9G5	Ba/Sq	Basal	Basal	MC7	Ba/Sq-Inf	basal	Basal_squamous
TCGA-UY-A78L	Ba/Sq	Basal	Basal	MC7	Ba/Sq	basal	Basal_squamous
TCGA-UY-A8OB	Ba/Sq	Basal	Basal	MC7	Ba/Sq	basal	Basal_squamous
TCGA-UY-A9PB	Ba/Sq	Basal	Basal	MC7	Ba/Sq-Inf	basal	Basal_squamous
TCGA-XF-A8HD	Ba/Sq	Basal	Basal	MC7	GU-Inf	p53-like	Basal_squamous
TCGA-XF-A8HE	Ba/Sq	Basal	Basal	MC7	Ba/Sq	basal	Basal_squamous
TCGA-XF-A9SI	Stroma-rich	Basal	Basal	MC4	Mes-like	basal	Basal_squamous
TCGA-XF-A9SJ	Ba/Sq	Differentiated	Basal	MC7	GU-Inf	p53-like	Luminal_infiltrated
TCGA-XF-A9SL	Stroma-rich	Differentiated	Basal	MC4	Mes-like	p53-like	Luminal_infiltrated
TCGA-XF-A9SM	Ba/Sq	Basal	Basal	MC7	Ba/Sq-Inf	basal	Basal_squamous
TCGA-XF-A9SP	Stroma-rich	Differentiated	Basal	MC4	Uro-Inf	p53-like	Luminal_infiltrated
TCGA-XF-A9SU	LumNS	Differentiated	Luminal	MC5	Uro-Inf	p53-like	Luminal_infiltrated
TCGA-XF-A9SW	Stroma-rich	Differentiated	Basal	MC4	Mes-like	p53-like	Luminal_infiltrated
TCGA-XF-A9SX	Ba/Sq	Differentiated	Basal	MC7	Mes-like	basal	Basal_squamous
TCGA-XF-A9SY	Ba/Sq	Basal	Basal	MC7	Ba/Sq-Inf	basal	Basal_squamous
TCGA-XF-A9SZ	LumNS	Differentiated	Basal	MC2	GU-Inf	luminal	Luminal_infiltrated
TCGA-XF-A9T2	Ba/Sq	Differentiated	Basal	MC7	Sc/NE-like	basal	Neuronal
TCGA-XF-A9T3	Ba/Sq	Basal	Basal	MC7	Mes-like	p53-like	Basal_squamous
TCGA-XF-A9T4	Ba/Sq	Basal	Basal	MC7	Ba/Sq	basal	Basal_squamous
TCGA-XF-A9T5	Ba/Sq	Basal	Basal	MC7	Ba/Sq-Inf	basal	Basal_squamous
TCGA-XF-A9T6	Ba/Sq	Basal	Basal	MC7	Ba/Sq-Inf	basal	Basal_squamous
TCGA-XF-A9T8	Ba/Sq	Basal	Basal	MC7	Ba/Sq	basal	Basal_squamous
TCGA-XF-AAME	Ba/Sq	Basal	Basal	MC7	Ba/Sq-Inf	p53-like	Basal_squamous
TCGA-XF-AAMJ	Stroma-rich	Differentiated	Basal	MC4	Mes-like	p53-like	Luminal_infiltrated
TCGA-XF-AAMR	Stroma-rich	Basal	Basal	MC4	Mes-like	p53-like	Luminal_infiltrated
TCGA-XF-AAMT	Ba/Sq	Basal	Basal	MC7	Ba/Sq-Inf	basal	Basal_squamous
TCGA-XF-AAMW	Ba/Sq	Basal	Basal	MC7	Ba/Sq-Inf	basal	Basal_squamous
TCGA-XF-AAN2	Ba/Sq	Differentiated	Basal	MC7	Ba/Sq	basal	Basal_squamous
TCGA-XF-AAN4	Ba/Sq	Basal	Basal	MC4	Mes-like	p53-like	Basal_squamous
TCGA-XF-AAN5	Ba/Sq	Basal	Basal	MC7	Ba/Sq-Inf	basal	Basal_squamous
TCGA-XF-AAN7	NE-like	Basal	Basal	MC6	Sc/NE-like	p53-like	Neuronal
TCGA-YC-A89H	LumP	Differentiated	Luminal	MC7	UroA-Prog	luminal	Luminal_papillary
TCGA-YC-A9TC	Ba/Sq	Differentiated	Basal	MC7	Sc/NE-like	basal	Neuronal
TCGA-YF-AA3M	Ba/Sq	Basal	Luminal	MC7	UroB	luminal	Luminal_papillary
TCGA-ZF-A9RD	Ba/Sq	Basal	Basal	MC7	Ba/Sq	basal	Basal_squamous
TCGA-ZF-A9RE	Ba/Sq	Basal	Basal	MC7	UroB	basal	Luminal_papillary
TCGA-ZF-A9RF	Ba/Sq	Differentiated	Basal	MC7	Mes-like	basal	Basal_squamous
TCGA-ZF-A9RN	Ba/Sq	Basal	Basal	MC7	Sc/NE-like	p53-like	Basal_squamous
TCGA-ZF-AA4N	Ba/Sq	Basal	Basal	MC7	Ba/Sq-Inf	basal	Basal_squamous
TCGA-ZF-AA4R	Ba/Sq	Differentiated	Basal	MC7	Ba/Sq-Inf	basal	Luminal_infiltrated
TCGA-ZF-AA4V	Ba/Sq	Differentiated	Basal	MC7	Ba/Sq-Inf	basal	Basal_squamous
TCGA-ZF-AA4W	Ba/Sq	Basal	Basal	MC7	Ba/Sq	basal	Basal_squamous
TCGA-ZF-AA52	Stroma-rich	Differentiated	Basal	MC4	GU-Inf	p53-like	Luminal_infiltrated
TCGA-ZF-AA53	Ba/Sq	Basal	Basal	MC7	Ba/Sq-Inf	basal	Basal_squamous
TCGA-ZF-AA54	Ba/Sq	Basal	Basal	MC7	Mes-like	basal	Basal_squamous
TCGA-ZF-AA56	Ba/Sq	Basal	Basal	MC7	UroB	basal	Basal_squamous
TCGA-ZF-AA58	Ba/Sq	Basal	Basal	MC7	Mes-like	basal	Basal_squamous
TCGA-ZF-AA5H	Ba/Sq	Basal	Basal	MC7	Ba/Sq-Inf	basal	Basal_squamous
TCGA-ZF-AA5N	LumP	Differentiated	Luminal	MC7	GU-Inf	p53-like	Luminal_papillary
TCGA-ZF-AA5P	Stroma-rich	Differentiated	Basal	MC4	Mes-like	p53-like	Luminal_infiltrated

## Sheet: C
Detailed information of classical molecular subtype-specific signatures
Signature	Description	Reference	Genes
Urothelial_differentiation	Urothelial_differentiation	PMID: 31563503	TMEM163, FMO9P, EPB41, IDH1, GCLC, POF1B, TBC1D1, TRAK1, BAMBI, PLCE1, SCNN1B, BHMT, DHRS2, CYB5A, PPARG, SLC9A2, TOP2B, TMEM97, NTAN1, SEMA5A, KRT20, MYCL, UPK1A, TOX3, RNF128, DAB1, ZNF436, LYPD6, ACOX1, KSR2, DMGDH, GRHL3, NIPAL1, RALGAPA2, SCNN1G, SNX
Ta_pathway	Ta_pathway	PMID: 31563503	PLCD3, BTBD16, ANKRD20A5P, CTB-174D11.3 , PROM2, SPOCD1, IGBP1, ST3GAL5, DGKA, AQP3, MAP3K5, FABP4, HNMT, MGST2, KCNQ1, IRS1, HSD17B2, ALDH1L1, SMAD3, MST1R, TCN1, CYP3A5, CTSE, HOXD1, PLCH2, SLC24A1, UGT1A1 , ID3, ABCC3, PDLIM1, AGR2, NSG1, ANXA10, MR1,
Luminal_differentiation	Luminal_differentiation	PMID:?32165065, PMID: 30224344	FGFR3,GATA3,FOXA1,UPK2,PPARG,KRT20,SNX31,UPK1A
Basal_differentiation	Basal_differentiation	PMID: 31563503	LYNX1, SCEL, CTB-113P19.4 , S100A8, SLPI, S100A9, PI3, CEACAM6, VSNL1, SERPINB2, CSTA, FGFBP1, SPRR1B, DSG3, KRT1, S100A7, CLCA2, LGALS7 , SPRR2B, KRT6A, KRT6B, SFN, SERPINB3, KRT16, SERPINB3 , SERPINB13, SERPINB4, KRT4, SPRR1A, KRT6A , ABCA12, SPRR3, TME
EMT_differentiation	EMT_differentiation	PMID:?32165065, PMID: 30224344	ZEB1,ZEB2,NOTCH2,TGFB1,CDH1,SNAI2,VIM,TWIST1,SNAI1
Immune_differentiation	Immune_differentiation	PMID:?32165065, PMID: 30224344	CTLA4,CD274,PDCD1LG2,CD47,PDCD1,IDO1,MPEG1,COL17A1,CXCL11,L1CAM,SAA1
Smooth_muscle	Smooth_muscle	PMID: 31563503	NEXN, PRUNE2, PDE5A, NEGR1, ITIH5, MSRB3, MOXD1, FGF7 , FILIP1L, PTGFR, FGF7, C1S, RHOJ, TAGLN, FILIP1, ADAMTS9-AS2, LRRN4CL, NR2F1-AS1, RBPMS, PTRF, LOC100127983, PDE1A, AC131025.8 , MEIS1, PELO, MYLK, ACTA2-AS1, OTTHUMG00000168867 , MYH11, PDLIM7, CSGAL
Myofibroblasts	Myofibroblasts	PMID: 31563503	FCER1G, FILIP1L, FGD6, C1S, ITGB2, SAMSN1, POSTN, COL1A1, BTBD19, PTRF, MSN, SPARC, CALU, DPYSL2, CTSB, PALLD, ANXA6, STOM, MMP2, LGALS1, BGN, IFITM2, VIM, COL6A3, TGFBI, CLIC4, IFITM1 , TNC, LAPTM5, CD14, LUM, AEBP1, COL3A1, DCN, NID1, SEC14L1, LAMA4, AR
Interferon_response	Interferon_response	PMID: 31563503	CTSB, UBE2L6, OPTN, MX1, CFB, PLSCR1, ICAM1, FCGR2A, IFIT5, CYBB, ALOX5AP, IFI44L, IFIT3, TLR2, OASL, IL15, XAF1, SP110, IFI35, NCF2, FCGR2C, CEBPB, RSAD2, IFI44, OTTHUMG00000003319 , LAP3, DDX60, IFIH1, HERC6, SAMD9, HERC5, CLEC4A, PARP9, DTX3L, SAMD9L,
Mitochondria	Mitochondria	PMID: 31563503	ALG14, SAR1B, PSMD10, TIMM10, PPA2, HNRNPC, ERH, DAD1, C1D, ATP6V0B, HINT1, DYNLL1, RAN, RPS15A, PSMB1, COX6A1, HSBP1, SERP1, EIF2S1, CAPZA2, COX7A2L, PSMA5, PSMA2, UBE2D2, VBP1, SUPT4H1, UBE2N, ZNHIT1, UQCRQ, NME1, COX7A2, COPS5, CNIH1, PSMA1, NDUFS3, NE
Keratinization	Keratinization	PMID: 31563503	VSNL1, KRT14, TGM1, SERPINB4, GSDMC, KRT6A, LGALS7, SFN, SPRR2A, BG205162, C12orf54, SPRR2D, HOXD11, KRT6C, KRT5, DSG3, KRT6B, HOXD10, IL20RB, RHCG, AHNAK2, SPRR2F, FGFBP1
Neuroendocrine_differentiation	Neuroendocrine_differentiation	PMID: 31563503	ZDHHC15, FAM184A, CACNA1A , EML5, SNAP25, CACNA2D2, DCX, PSIP1, ST18, RGS7, INSM1, SLC4A8, CAMK2B, ASCL1, RTN1, SCN3A, ADAM22, FAM105A, DPY19L2P2, ASRGL1, SLC1A2, MAP6, NRXN1, TTLL7, CNKSR2, RAB39B, KCNC1, GKAP1, TMEM170B, PPM1E, ELAVL4, STXBP5L, GPR137C,

## Sheet: D
122 immunomodulators
TAP2
CCL3
CCL4
TNFSF9
CD86
CCL8
TNFRSF18
CXCL10
TNFSF13B
PVR
CCL26
IL2RA
TAP1
CD80
CCL7
CCL13
CCR5
CD70
CXCL11
HLA-DRB1
CCL18
CCL5
CCL15
CCR1
CXCL9
HLA-DQB1
NT5E
CXCL16
HLA-DRA
CXCL5
HLA-DPA1
HLA-DPB1
HLA-DQA1
IL6
CXCL1
CCL2
CXCL2
HLA-DMB
TNFRSF9
HLA-F
HLA-A
HLA-B
TNFSF14
CXCL3
CCL24
ICOS
B2M
TNFSF15
CCL23
CXCL13
TNFSF4
TNFRSF8
CXCR6
CCR7
CXCL8
CCL20
HLA-DOB
CXCL12
CCL11
CXCR3
CD48
TNFRSF4
ENTPD1
TAPBP
CCR2
XCL2
CXCL17
IL6R
TNFRSF14
HLA-E
HLA-C
CD276
HLA-DQA2
CXCR4
HLA-DOA
CCL17
MICB
CXCR2
LTA
HLA-G
CCL21
CD28
CXCR1
HLA-DMA
CD27
CCL28
KLRC1
CCR8
CX3CL1
CXCL6
ULBP1
TNFSF18
CXCL14
BTNL2
CCL25
CCR3
ICOSLG
XCR1
RAET1E
HHLA2
TNFSF13
CCL1
CD40
CCL19
TNFRSF25
CCL22
CCR4
CCR10
TNFRSF17
CCR6
CX3CR1
CCL14
CD40LG
XCL1
CCR9
KLRK1
TNFRSF13B
TMIGD2
TNFRSF13C
CXCR5
CCL16
CCL27

## Sheet: E
The effector genes of tumor associated immune cells
ID	TILs type
PRF1	CD8_T_cell
GZMB	CD8_T_cell
CXCL10	CD8_T_cell
GZMA	CD8_T_cell
CCL5	CD8_T_cell
CD8A	CD8_T_cell
IFNG	CD8_T_cell
TBX21	CD8_T_cell
CXCR3	CD8_T_cell
CD8B	CD8_T_cell
GZMM	CD8_T_cell
FLT3LG	CD8_T_cell
SIGLEC1	Dendritic_cell
SLAMF8	Dendritic_cell
SLC15A3	Dendritic_cell
LILRB4	Dendritic_cell
FGL2	Dendritic_cell
IL21R	Dendritic_cell
CLEC5A	Macrophage
C1QA	Macrophage
CSF1R	Macrophage
CYBB	Macrophage
MS4A6A	Macrophage
MARCO	Macrophage
LILRA2	Macrophage
MMP8	Macrophage
C1QB	NK_cell
SPON2	NK_cell
IL7R	NK_cell
PRR5L	NK_cell
NCR1	NK_cell
CRTAM	NK_cell
CCL4	Th1_cell
CTLA4	Th1_cell
SLAMF1	Th1_cell

## Sheet: F
The cancer-immunity cycle activity
Step1.Release.of.cancer.cell.antigens	IL10	TGFB1	HMGB1	ANXA1	CALR	CXCL10	PDIA3	HSPA1A	HSPA1B	HSPA2	HSPA8	HSPA4	HSPA14	HSPA5	HSPA6	HSPA9	HSPA13	HSPA7	HSPA8	HSPA12A	HSPA12B	HSP90AA1	HSP90AB1	HSP90B1	IFNA2	IFNA1	IFNA13	IFNA6	IFNA21	IFNA4	IFNA8	IFNA5	IFNA7	IFNA14	IFNA16	IFNA10	IFNA17	IFNB1	IFNE	IFNW1
Step2.Cancer.antigen.presentation	TNF	IL1A	IL1B	IFNA2	IFNA1	IFNA13	IFNA6	IFNA21	IFNA4	IFNA8	IFNA5	IFNA7	IFNA14	IFNA16	IFNA10	IFNA17	CD40LG	CD40	NT5C	HMGB1	TLR1	TLR2	TLR3	TLR4	TLR5	TLR6	TLR7	TLR8	TLR9	TLR10	HLAA	B2M	TAP1	IL10	IL4	IL13
Step3.Priming.and.activation	CD3D	CD3E	CD3G	CD247	CD28	TNFRSF9	TNFSF9	TNFRSF4	TNFSF4	CD27	CD70	TNFRSF14	TNFSF14	CD40	CD40LG	TNFRSF18	TNFSF18	TNFRSF25	TNFSF15	TNFRSF8	TNFSF8	HAVCR1	TIMD4	SLAMF7	SLAMF6	SLAMF1	SLAMF9	SLAMF8	CD2	CD48	CD58	CD226	ICOS	ICOSLG	KLRK1	MICA	MICB	RAET1E	RAET1G	CRTAM	CADM1	CTLA4	PDCD1	PDCD1LG2	CD274	CD160	TNFRSF14	BTLA	VSIR
Step4.B.cell.recruiting	CXCR5	CXCL13
Step4.Basophil.recruiting	CCL24	CCL26
Step4.CD4.T.cell.recruiting	CCL19	CX3CL1	CXCL16
Step4.CD8.T.cell.recruiting	CCR5	CXCR3	CXCL10	CXCL9	CCL20	CXCL11	CX3CL1	CXCL16
Step4.Dendritic.cell.recruiting	CCR7	CCL3	CCL4	CCL5	CCL21
Step4.Eosinophil.recruiting	CCL11	CCL24	CCL26
Step4.Macrophage.recruiting	CSF1	CCL2	CCL3	CCL4	CCL5
Step4.MDSC.recruiting	CXCR2	CXCL5
Step4.Monocyte.recruiting	CCL2	CCL7	CX3CL1
Step4.Neutrophil.recruiting	CXCL1	CXCL2	CXCL3	CXCL8	CXCL6	CXCL5
Step4.NK.cell.recruiting	CXCR3	CXCL10	CXCL9	CCL3	CCL4	CCL5	CXCL11	CX3CL1
Step4.T.cell.recruiting	CCR7	CXCL9	CCL3	CCL4	CCL5	CCL19	CCL21	CX3CL1	CXCL13
Step4.Th1.cell.recruiting	CXCR3	CXCL10	CXCL9	CXCL11
Step4.Th17.cell.recruiting	CCR6	CCL20	CXCL12	CXCR4
Step4.Th2.cell.recruiting	CCL1	CCL17	CCL22
Step4.Th22.cell.recruiting	CCR6	CCL20
Step4.Treg.cell.recruiting	CCR4	CCR10	CCL1	CCL17	CCL22	CCL28
Step5.Infiltration.of.immune.cells.into.tumors	STAT1	IRF5	KLF2	ITGB2	ICAM1	EZH2	DNMT1	VEGFA	EDNRB
Step6.Recognition.of.cancer.cells.by.T.cells	CD28	ICOS	ICOSLG	TNFRSF9	TNFSF9	CD27	CD70	TNFRSF4	TNFSF4	TNFSF14	CD40	CD40LG	HLAA	B2M	TAP1	BIRC5	MDM2	MAGEA4	TP53	PDCD1	PDCD1LG2	CD274	CTLA4	BTLA	VTCN1
Step7.Killing.of.cancer.cells	IFNG	GZMB	PRF1	PDCD1	SMC3	VTCN1	HAVCR2	MICA	MICB	BTLA	VSIR	LAG3	IDO1	IDO2	ARG1	ARG2	NOS1	NOS2	NOS3	TGFB1	IL10	CCL28	CXCL12	CCL2	CXCL8
[truncated: 13 more columns]

## Sheet: G
The stromal signatures
Pan-F-TBRS	ACTA2	ACTG2	ADAM12	ADAM19	CNN1	COL4A1	CTGF	CTPS1	FAM101B	FSTL3	HSPB1	IGFBP3	PXDC1	SEMA7A	SH3PXD2A	TAGLN	TGFBI	TNS1	TPM1
EMT1	CLDN3	CLDN7	CLDN4	CDH1	VIM	TWIST1	ZEB1	ZEB2
EMT2	AXL	FAP	LOXL2	ROR2	TAGLN	TWIST2	WNT5A
EMT3	FOXF1	GATA6	SOX9	TWIST1	ZEB1	ZEB2

## Sheet: H
The pan-cancer T cell inflamed score of TCGA BLCA patients.
Variable in Pancancer T cell inflamed score	coefficients			ID	Pancancer T cell inflamed score
CCL5	0.008346			TCGA-PQ-A6FI-01A	4.02651
CD27	0.072293			TCGA-BT-A0S7-01A	2.46273
CD274	0.042853			TCGA-GU-A42Q-01A	2.56007
CD276	-0.0239			TCGA-ZF-AA4N-01A	3.9002
CD8A	0.031021			TCGA-DK-A1AE-01A	3.22431
CMKLR1	0.151253			TCGA-DK-A3WW-01A	5.84945
CXCL9	0.074135			TCGA-XF-A9ST-01A	1.70192
CXCR6	0.004313			TCGA-BT-A2LA-01A	2.25732
HLA-DQA1	0.020091			TCGA-BT-A20X-01A	3.57998
HLA-DRB1	0.058806			TCGA-XF-AAN5-01A	5.03235
HLA-E	0.07175			TCGA-G2-A2EJ-01A	4.16235
IDO1	0.060679			TCGA-FD-A3SS-01A	2.55655
LAG3	0.123895			TCGA-E7-A97P-01A	6.13335
NKG7	0.075524			TCGA-DK-AA6Q-01A	4.74501
PDCD1LG2	0.003734			TCGA-FD-A3N6-01A	4.40244
PSMB10	0.032999			TCGA-BT-A0YX-01A	4.04399
STAT1	0.250229			TCGA-GV-A40E-01A	3.71485
TIGIT	0.084767			TCGA-G2-A3IB-01A	2.81757
				TCGA-K4-A3WV-01A	2.52051
				TCGA-XF-A9T8-01A	5.81065
				TCGA-DK-AA6R-01A	3.94277
				TCGA-ZF-AA4W-01A	3.20447
				TCGA-G2-A2EL-01A	2.74001
				TCGA-GU-A764-01A	4.47587
				TCGA-DK-A3IM-01A	2.417
				TCGA-XF-AAN7-01A	2.91979
				TCGA-E7-A7XN-01A	6.34671
				TCGA-G2-A2ES-01A	4.64124
				TCGA-FD-A6TH-01A	3.34589
				TCGA-K4-A4AC-01A	4.18633
				TCGA-ZF-AA4V-01A	4.25809
				TCGA-DK-AA6M-01A	4.57201
				TCGA-FD-A5BU-01A	4.3494
				TCGA-E5-A4TZ-01A	2.65452
				TCGA-FD-A5BY-01A	3.62094
				TCGA-YC-A9TC-01A	2.84592
				TCGA-UY-A8OB-01A	4.61052
				TCGA-GC-A3RC-01A	5.16846
				TCGA-FD-A6TF-01A	3.16607
				TCGA-DK-A2I2-01A	3.91835
				TCGA-DK-A3WX-01A	4.31527
				TCGA-XF-A8HE-01A	4.82615
				TCGA-GU-A766-01A	6.83476
				TCGA-4Z-AA86-01A	5.62509
				TCGA-DK-AA74-01A	5.7753
				TCGA-XF-A9SX-01A	5.49108
				TCGA-FD-A3B5-01A	2.59425
				TCGA-DK-A1AC-01A	4.54763
				TCGA-XF-AAN8-01A	3.5296
				TCGA-ZF-A9RE-01A	2.67935
				TCGA-XF-AAN4-01A	5.05154
				TCGA-BT-A2LD-01A	3.60475
				TCGA-CU-A0YN-01A	3.6139
				TCGA-FD-A3SO-01A	4.23318
				TCGA-BT-A3PJ-01A	5.07857
				TCGA-FD-A5BT-01A	5.51309
				TCGA-2F-A9KW-01A	2.91654
				TCGA-FD-A3B3-01A	5.79836
				TCGA-FD-A3SP-01A	5.06066
				TCGA-CU-A3KJ-01A	3.73094
				TCGA-XF-AAMH-01A	2.3994
				TCGA-ZF-A9RD-01A	5.59467
				TCGA-C4-A0F1-01A	3.51815
				TCGA-XF-A9SJ-01A	4.91096
				TCGA-FD-A3SM-01A	2.90115
				TCGA-FD-A3B4-01A	4.91483
				TCGA-GU-A762-01A	6.45475
				TCGA-FD-A3B7-01A	5.88537
				TCGA-FD-A5C1-01A	5.91768
				TCGA-XF-A9SW-01A	3.43964
				TCGA-K4-A5RJ-01A	6.91973
				TCGA-FJ-A871-01A	2.35099
				TCGA-DK-A3X2-01A	2.08122
				TCGA-GC-A3YS-01A	3.83182
				TCGA-G2-AA3C-01A	3.88943
				TCGA-ZF-A9RN-01A	4.59835
				TCGA-PQ-A6FN-01A	3.27795
				TCGA-LC-A66R-01A	5.24333
				TCGA-DK-A6AW-01A	2.88878
				TCGA-4Z-AA82-01A	3.24873
				TCGA-BT-A20V-01A	3.62627
				TCGA-GC-A6I1-01A	5.76426
				TCGA-BT-A20O-01A	7.42371
				TCGA-BL-A13I-01A	4.56394
				TCGA-BL-A3JM-01A	3.80273
				TCGA-ZF-A9RF-01A	5.52125
				TCGA-FD-A3N5-01A	4.02403
				TCGA-GD-A3OS-01A	2.92163
				TCGA-ZF-AA53-01A	4.84725
				TCGA-C4-A0F7-01A	2.54157
				TCGA-DK-AA6S-01A	4.54233
				TCGA-XF-A8HD-01A	6.0828
				TCGA-XF-A9T5-01A	6.10466
				TCGA-GV-A3JZ-01A	3.27187
				TCGA-BT-A20U-01A	3.55231
				TCGA-4Z-AA84-01A	2.73032
				TCGA-XF-AAMT-01A	3.4965
				TCGA-GC-A3WC-01A	5.8001
				TCGA-FD-A43Y-01A	4.43351
				TCGA-ZF-AA5N-01A	2.54592
				TCGA-XF-A9T2-01A	2.52286
				TCGA-2F-A9KT-01A	2.13802
				TCGA-UY-A9PB-01A	6.12327
				TCGA-XF-AAN3-01A	3.13346
				TCGA-K4-A5RH-01A	6.8915
				TCGA-HQ-A2OE-01A	2.52865
				TCGA-DK-AA6T-01A	4.01273
				TCGA-FD-A5BS-01A	7.12912
				TCGA-FD-A3SN-01A	3.76844
				TCGA-XF-A9SM-01A	6.64558
				TCGA-FD-A6TB-01A	5.24504
				TCGA-UY-A78L-01A	2.95967
				TCGA-FD-A3B6-01A	5.6763
				TCGA-SY-A9G0-01A	3.14709
				TCGA-FD-A3B8-01A	6.41142
				TCGA-FD-A62N-01A	7.25034
				TCGA-GU-AATQ-01A	3.6146
				TCGA-FD-A6TD-01A	4.85239
				TCGA-FD-A62S-01A	4.39241
				TCGA-FD-A6TK-01A	5.39007
				TCGA-5N-A9KI-01A	3.29754
				TCGA-DK-A1AB-01A	4.84777
				TCGA-BT-A42E-01A	5.16476
				TCGA-K4-A5RI-01A	3.10035
				TCGA-DK-A2HX-01A	2.72845
				TCGA-4Z-AA7M-01A	2.19698
				TCGA-DK-A2I4-01A	6.5512
				TCGA-XF-AAMR-01A	3.00161
				TCGA-XF-A9SK-01A	4.18327
				TCGA-ZF-AA5P-01A	3.55431
				TCGA-ZF-AA56-01A	3.92538
				TCGA-XF-A9SZ-01A	2.82549
				TCGA-CU-A72E-01A	2.51668
				TCGA-CF-A1HS-01A	3.45309
				TCGA-XF-A9T6-01A	3.29306
				TCGA-GV-A3QG-01A	5.52063
				TCGA-BT-A42F-01A	5.0851
				TCGA-C4-A0F0-01A	3.58001
				TCGA-KQ-A41S-01A	2.73911
				TCGA-4Z-AA7W-01A	6.40978
				TCGA-XF-A9SL-01A	3.76871
				TCGA-ZF-AA5H-01A	5.1824
				TCGA-G2-A2EF-01A	5.80509
				TCGA-XF-A9SI-01A	6.22955
				TCGA-SY-A9G5-01A	5.59741
				TCGA-K4-A54R-01A	5.46693
				TCGA-BT-A3PK-01A	3.82211
				TCGA-GU-AATO-01A	3.94446
				TCGA-E7-A7DV-01A	4.76385
				TCGA-XF-AAMW-01A	3.95552
				TCGA-FD-A43N-01A	3.14091
				TCGA-FD-A3SR-01A	4.32243
				TCGA-ZF-A9R7-01A	5.94753
				TCGA-4Z-AA81-01A	5.12888
				TCGA-E7-A541-01A	4.5759
				TCGA-DK-A3IU-01A	6.41569
				TCGA-ZF-AA58-01A	6.47343
				TCGA-FD-A62P-01A	4.36751
				TCGA-ZF-A9RC-01A	2.38482
				TCGA-4Z-AA83-01A	3.25519
				TCGA-CF-A8HX-01A	1.76769
				TCGA-XF-AAME-01A	4.40232
				TCGA-FT-A3EE-01A	2.25509
				TCGA-DK-AA6W-01A	3.43594
				TCGA-BL-A13I-01B	4.82835
				TCGA-DK-A1A5-01A	3.99818
				TCGA-DK-A3IN-01A	4.15795
				TCGA-FD-A3SQ-01A	3.76071
				TCGA-GV-A3JX-01A	4.81568
				TCGA-BT-A20J-01A	4.78185
				TCGA-BT-A20R-01A	2.98127
				TCGA-FJ-A3Z7-01A	2.38509
				TCGA-C4-A0EZ-01A	2.53491
				TCGA-DK-AA6X-01A	3.91868
				TCGA-DK-A1A3-01A	3.84547
				TCGA-CF-A8HY-01A	1.73936
				TCGA-HQ-A2OF-01A	2.17459
				TCGA-ZF-AA52-01A	3.37718
				TCGA-YF-AA3L-01A	1.8953
				TCGA-XF-A9SU-01A	3.35287
				TCGA-E5-A2PC-01A	4.15673
				TCGA-DK-AA6L-01A	3.75449
				TCGA-GC-A3I6-01A	4.87826
				TCGA-GV-A40G-01A	2.07388
				TCGA-XF-AAN2-01A	5.25509
				TCGA-UY-A9PE-01A	2.61279
				TCGA-FT-A61P-01A	5.46725
				TCGA-BL-A0C8-01A	2.71706
				TCGA-UY-A8OC-01A	2.34517
				TCGA-DK-AA71-01A	3.14053
				TCGA-FD-A5BZ-01A	2.90715
				TCGA-G2-A2EK-01A	2.70504
				TCGA-FJ-A3ZE-01A	2.24374
				TCGA-BL-A5ZZ-01A	3.22462
				TCGA-K4-A3WS-01A	4.50626
				TCGA-BT-A2LB-01A	4.13731
				TCGA-K4-A6FZ-01A	4.21101
				TCGA-UY-A78P-01A	5.26599
				TCGA-DK-A6B5-01A	3.94859
				TCGA-XF-A9T0-01A	3.41556
				TCGA-ZF-AA4R-01A	3.68314
				TCGA-GD-A6C6-01A	2.8027
				TCGA-5N-A9KM-01A	3.65998
				TCGA-XF-A9SP-01A	3.56054
				TCGA-2F-A9KR-01A	3.11158
				TCGA-UY-A9PD-01A	2.94005
				TCGA-BL-A13J-01A	3.09646
				TCGA-ZF-AA51-01A	4.27824
				TCGA-XF-A9T3-01A	4.70878
				TCGA-E7-A5KE-01A	1.73821
				TCGA-ZF-AA4U-01A	2.78044
				TCGA-DK-A3WY-01A	5.73127
				TCGA-ZF-A9R2-01A	1.83269
				TCGA-G2-A2EO-01A	4.5624
				TCGA-XF-AAMG-01A	2.84101
				TCGA-DK-A3IV-01A	4.64489
				TCGA-R3-A69X-01A	3.92546
				TCGA-E7-A4IJ-01A	3.68526
				TCGA-4Z-AA7N-01A	4.84779
				TCGA-DK-A3IL-01A	2.14949
				TCGA-CF-A3MF-01A	1.22524
				TCGA-DK-A3IT-01A	3.50595
				TCGA-E7-A6MD-01A	3.56033
				TCGA-GV-A3QI-01A	2.18907
				TCGA-KQ-A41N-01A	1.70634
				TCGA-FD-A6TI-01A	2.91399
				TCGA-GU-A763-01A	2.37459
				TCGA-BT-A3PH-01A	1.53898
				TCGA-E7-A8O8-01A	2.44134
				TCGA-GU-A42P-01A	2.0208
				TCGA-DK-A6AV-01A	3.22621
				TCGA-BT-A20N-01A	2.6399
				TCGA-XF-A8HC-01A	1.76424
				TCGA-GV-A3JV-01A	3.95109
				TCGA-FD-A6TC-01A	2.57767
				TCGA-UY-A8OD-01A	3.42756
				TCGA-H4-A2HO-01A	2.97993
				TCGA-FD-A5BV-01A	1.94839
				TCGA-FD-A3NA-01A	4.05597
				TCGA-XF-A8HF-01A	2.78658
				TCGA-HQ-A5ND-01A	3.37356
				TCGA-CU-A0YR-01A	4.38574
				TCGA-E7-A4XJ-01A	1.67519
				TCGA-S5-A6DX-01A	4.77494
				TCGA-BT-A20T-01A	4.26862
				TCGA-GD-A3OQ-01A	2.80538
				TCGA-FD-A43S-01A	4.42358
				TCGA-GU-A42R-01A	2.14455
				TCGA-DK-A3IS-01A	3.22081
				TCGA-2F-A9KQ-01A	1.71502
				TCGA-K4-A4AB-01B	2.95705
				TCGA-HQ-A5NE-01A	3.4378
				TCGA-K4-AAQO-01A	3.66702
				TCGA-GU-AATP-01A	3.81189
				TCGA-KQ-A41P-01A	3.01976
				TCGA-UY-A78M-01A	1.95999
				TCGA-CF-A9FF-01A	2.84531
				TCGA-XF-A9SV-01A	2.4948
				TCGA-GD-A2C5-01A	2.62505
				TCGA-DK-A6B2-01A	4.54549
				TCGA-DK-A3IK-01A	2.60912
				TCGA-XF-A8HH-01A	2.74027
				TCGA-CF-A3MI-01A	1.94352
				TCGA-GC-A6I3-01A	4.59847
				TCGA-KQ-A41Q-01A	1.89019
				TCGA-4Z-AA7S-01A	1.98158
				TCGA-XF-AAMX-01A	2.85391
				TCGA-YF-AA3M-01A	2.49181
				TCGA-FD-A5C0-01A	2.6817
				TCGA-DK-A1A6-01A	4.61035
				TCGA-MV-A51V-01A	1.86907
				TCGA-XF-AAN1-01A	2.75549
				TCGA-H4-A2HQ-01A	3.29763
				TCGA-CF-A3MG-01A	1.73928
				TCGA-DK-A1AA-01A	2.53926
				TCGA-ZF-A9R3-01A	3.22454
				TCGA-DK-A1AG-01A	2.54643
				TCGA-CF-A7I0-01A	2.43834
				TCGA-4Z-AA87-01A	3.69822
				TCGA-GC-A3RD-01A	2.27681
				TCGA-XF-A8HB-01A	2.63388
				TCGA-FD-A43P-01A	5.60111
				TCGA-XF-A9SY-01A	6.13391
				TCGA-FD-A43X-01A	1.94029
				TCGA-UY-A9PH-01A	5.43366
				TCGA-CF-A5UA-01A	2.05566
				TCGA-DK-A2I6-01A	3.10731
				TCGA-DK-A6B1-01A	2.40337
				TCGA-GV-A3QH-01A	2.58788
				TCGA-XF-AAMQ-01A	5.30501
				TCGA-DK-AA75-01A	2.08815
				TCGA-S5-AA26-01A	1.65989
				TCGA-E7-A6ME-01A	4.1689
				TCGA-CF-A9FL-01A	2.29415
				TCGA-CU-A0YO-01A	3.84533
				TCGA-E5-A4U1-01A	1.73482
				TCGA-FD-A6TE-01A	3.68156
				TCGA-GC-A3OO-01A	3.014
				TCGA-UY-A9PF-01A	3.06782
				TCGA-BL-A13J-01B	3.32488
				TCGA-FD-A43U-01A	4.28427
				TCGA-UY-A9PA-01A	4.75181
				TCGA-FD-A62O-01A	2.32582
				TCGA-2F-A9KO-01A	5.32273
				TCGA-BT-A20P-01A	2.27216
				TCGA-GC-A4ZW-01A	2.87297
				TCGA-BT-A20Q-01A	4.50324
				TCGA-4Z-AA7Q-01A	5.50284
				TCGA-E7-A7PW-01A	2.47992
				TCGA-LT-A8JT-01A	2.97113
				TCGA-4Z-AA80-01A	3.21934
				TCGA-DK-AA6U-01A	2.70547
				TCGA-ZF-A9R5-01A	3.11569
				TCGA-DK-A3X1-01A	2.51612
				TCGA-YC-A8S6-01A	3.22372
				TCGA-BL-A0C8-01B	2.44899
				TCGA-XF-AAMY-01A	2.84459
				TCGA-4Z-AA7Y-01A	2.26393
				TCGA-K4-A83P-01A	4.78047
				TCGA-DK-A2I1-01A	3.64104
				TCGA-DK-A3IQ-01A	2.29341
				TCGA-UY-A78N-01A	2.25998
				TCGA-ZF-A9R0-01A	3.26921
				TCGA-C4-A0F6-01A	3.03736
				TCGA-CF-A47V-01A	2.86543
				TCGA-G2-A3IE-01A	2.09716
				TCGA-GC-A3RB-01A	3.0692
				TCGA-G2-A2EC-01A	3.32229
				TCGA-ZF-A9R4-01A	4.10558
				TCGA-4Z-AA7O-01A	4.15092
				TCGA-E7-A519-01A	3.23482
				TCGA-2F-A9KP-01A	2.06568
				TCGA-FD-A6TA-01A	4.15719
				TCGA-CF-A9FH-01A	3.27947
				TCGA-ZF-AA4T-01A	2.38671
				TCGA-CF-A47S-01A	2.94759
				TCGA-XF-A8HI-01A	2.62383
				TCGA-DK-AA77-01A	4.24271
				TCGA-GD-A3OP-01A	3.5287
				TCGA-XF-AAMZ-01A	2.58685
				TCGA-FJ-A3ZF-01A	2.05204
				TCGA-G2-A3VY-01A	2.23205
				TCGA-XF-A9T4-01A	4.36679
				TCGA-GV-A3JW-01A	1.89063
				TCGA-FD-A5BR-01A	3.4595
				TCGA-K4-A3WU-01B	3.84295
				TCGA-4Z-AA7R-01A	2.52259
				TCGA-UY-A78K-01A	5.1885
				TCGA-E7-A85H-01A	3.93812
				TCGA-BT-A20W-01A	3.5087
				TCGA-KQ-A41R-01A	1.95488
				TCGA-DK-A1AF-01A	4.44127
				TCGA-DK-A1AD-01A	3.52357
				TCGA-XF-AAML-01A	3.76874
				TCGA-ZF-AA4X-01A	2.59208
				TCGA-CU-A5W6-01A	3.07174
				TCGA-ZF-A9RL-01A	2.25915
				TCGA-CF-A3MH-01A	1.93061
				TCGA-CF-A27C-01A	2.28399
				TCGA-BT-A42C-01A	2.4638
				TCGA-CF-A47Y-01A	1.99857
				TCGA-DK-A6B6-01A	4.24968
				TCGA-G2-AA3F-01A	2.45344
				TCGA-GU-A767-01A	2.59344
				TCGA-FJ-A3Z9-01A	1.91922
				TCGA-DK-AA76-01A	1.85945
				TCGA-E7-A7DU-01A	2.24626
				TCGA-E7-A97Q-01A	3.36435
				TCGA-ZF-A9RM-01A	1.85851
				TCGA-ZF-A9R9-01A	2.72853
				TCGA-XF-A8HG-01A	1.61677
				TCGA-UY-A78O-01A	2.56199
				TCGA-CF-A47T-01A	1.57417
				TCGA-CU-A3YL-01A	2.9925
				TCGA-K4-A6MB-01A	2.46488
				TCGA-ZF-A9R1-01A	2.5431
				TCGA-G2-AA3B-01A	3.49209
				TCGA-GV-A3QK-01B	3.57998
				TCGA-XF-A9SH-01A	2.33941
				TCGA-DK-A1A7-01A	2.18369
				TCGA-FD-A3SL-01A	3.72243
				TCGA-E7-A6MF-01A	2.52835
				TCGA-CF-A47W-01A	1.95014
				TCGA-GD-A76B-01A	4.75611
				TCGA-GC-A3BM-01A	3.52578
				TCGA-CU-A3QU-01A	2.41911
				TCGA-CF-A47X-01A	2.14066
				TCGA-XF-AAN0-01A	3.81976
				TCGA-FD-A6TG-01A	3.60578
				TCGA-KQ-A41O-01A	1.32453
				TCGA-E7-A677-01A	3.34972
				TCGA-CF-A1HR-01A	3.3826
				TCGA-E7-A3X6-01A	5.32809
				TCGA-GV-A6ZA-01A	3.93338
				TCGA-FD-A3SJ-01A	2.95918
				TCGA-E7-A8O7-01A	3.34695
				TCGA-LT-A5Z6-01A	3.02539
				TCGA-XF-AAMJ-01A	3.18807
				TCGA-4Z-AA89-01A	3.10702
				TCGA-CF-A9FM-01A	2.73236
				TCGA-DK-AA6P-01A	2.05624
				TCGA-G2-AA3D-01A	2.45576
				TCGA-E7-A3Y1-01A	2.40494
				TCGA-GV-A3QF-01A	1.79154
				TCGA-DK-A6B0-01A	2.39186
				TCGA-ZF-AA54-01A	5.0594
				TCGA-E7-A5KF-01A	2.58622
				TCGA-YC-A89H-01A	3.24859
				TCGA-FD-A5BX-01A	3.94867
				TCGA-E7-A678-01A	2.84638
				TCGA-CF-A5U8-01A	2.1546

## Sheet: I
22 Immune checkpoints
CD86
CD80
HAVCR2
LAG3
LAIR1
IDO1
CD274
CTLA4
PDCD1
PVR
TIGIT
CD200R1
CD276
BTLA
KIR3DL1
C10orf54
CD200
ADORA2A
PVRL2
LGALS3
VTCN1
CEACAM1

## Sheet: J
Infiltration level of TIICs in pan-cancer using the following algorithms: Cibersort-ABS, Cibersort, MCP-counter, TIMER, quanTIseq, TIP and xCell
cell_type	B cell_TIMER	T cell CD4+_TIMER	T cell CD8+_TIMER	Neutrophil_TIMER	Macrophage_TIMER	Myeloid dendritic cell_TIMER	B cell naive_CIBERSORT	B cell memory_CIBERSORT	B cell plasma_CIBERSORT	T cell CD8+_CIBERSORT	T cell CD4+ naive_CIBERSORT	T cell CD4+ memory resting_CIBERSORT	T cell CD4+ memory activated_CIBERSORT	T cell follicular helper_CIBERSORT	T cell regulatory (Tregs)_CIBERSORT	T cell gamma delta_CIBERSORT	NK cell resting_CIBERSORT	NK cell activated_CIBERSORT	Monocyte_CIBERSORT	Macrophage M0_CIBERSORT	Macrophage M1_CIBERSORT	Macrophage M2_CIBERSORT	Myeloid dendritic cell resting_CIBERSORT	Myeloid dendritic cell activated_CIBERSORT	Mast cell activated_CIBERSORT	Mast cell resting_CIBERSORT	Eosinophil_CIBERSORT	Neutrophil_CIBERSORT	B cell naive_CIBERSORT-ABS	B cell memory_CIBERSORT-ABS	B cell plasma_CIBERSORT-ABS	T cell CD8+_CIBERSORT-ABS	T cell CD4+ naive_CIBERSORT-ABS	T cell CD4+ memory resting_CIBERSORT-ABS	T cell CD4+ memory activated_CIBERSORT-ABS	T cell follicular helper_CIBERSORT-ABS	T cell regulatory (Tregs)_CIBERSORT-ABS	T cell gamma delta_CIBERSORT-ABS	NK cell resting_CIBERSORT-ABS	NK cell activated_CIBERSORT-ABS	Monocyte_CIBERSORT-ABS	Macrophage M0_CIBERSORT-ABS	Macrophage M1_CIBERSORT-ABS	Macrophage M2_CIBERSORT-ABS	Myeloid dendritic cell resting_CIBERSORT-ABS	Myeloid dendritic cell activated_CIBERSORT-ABS	Mast cell activated_CIBERSORT-ABS	Mast cell resting_CIBERSORT-ABS	Eosinophil_CIBERSORT-ABS
TCGA-OR-A5J1-01	0.108257	0.117024	0.201176	0.112595	0.0536604	0.493232	0.00293731	0.00228257	0	0.112941	0	0.20875	0	0.0201536	0.0498027	0	0.00623861	0.0423236	0.0983074	0	0	0.379331	0	0.0141509	0.0610774	0	0.00170373	0	0.000551951	0.000428919	0	0.0212228	0	0.0392263	0	0.00378708	0.00935845	0	0.0011723	0.00795305	0.018473	0	0	0.0712804	0	0.0026591	0.0114771	0	0.000320148
TCGA-OR-A5J2-01	0.114475	0.106788	0.213193	0.112099	0.0659092	0.490548	0.0463803	0	0.151495	0.073519	0	0.083533	0	0.0573362	0	0	0	0.0468549	0.0221878	0.0441249	0.0201711	0.413936	0	0.0308199	0	0.00964131	0	0	0.0135544	0	0.0442738	0.0214856	0	0.0244122	0	0.0167563	0	0	0	0.0136931	0.00648428	0.0128953	0.00589493	0.120971	0	0.00900699	0	0.00281763	0
TCGA-OR-A5J3-01	0.102441	0.105615	0.202602	0.108904	0.0473589	0.470324	0.0610349	0	0.190538	0.0164945	0.0607173	0.138748	0	0	0	0	0.006826	0.0708305	0.0360031	0	0	0.219406	0	0.151911	0.0474909	0	0	0	0.00728294	0	0.0227357	0.0019682	0.00724504	0.016556	0	0	0	0	0.000814506	0.00845179	0.00429604	0	0	0.0261804	0	0.0181267	0.00566681	0	0
TCGA-OR-A5J5-01	0.102013	0.111166	0.196239	0.107726	0.0501909	0.470979	0.253704	0	0.0396447	0.0373472	0	0.146512	0	0.011162	0.00077804	0	0.0484544	0.0217944	0.0785836	0.211281	0.00758955	0.103569	0	0	0.0395801	0	0	0	0.0256997	0	0.00401592	0.00378318	0	0.0148413	0	0.00113069	7.88137e-05	0	0.00490832	0.00220773	0.00796034	0.0214023	0.000768805	0.0104913	0	0	0.00400937	0	0
TCGA-OR-A5J6-01	0.158062	0.0931032	0.248908	0.103337	0.126932	0.472418	0.00580569	0	0.00641966	0.0398618	0	0.0915359	0	0.0027892	0.00132834	0	0.00148121	0.0304839	0.0946418	0	0	0.648499	0.00626047	0.00347922	0.0674139	0	0	0	0.00155139	0	0.00171545	0.0106518	0	0.0244601	0	0.000745326	0.000354956	0	0.000395806	0.00814587	0.0252901	0	0	0.173291	0.00167292	0.000929712	0.0180143	0	0
TCGA-OR-A5J7-01	0.192017	0.095952	0.275774	0.0893666	0.071239	0.46085	0.0529828	0	0.0949268	0.00442664	0	0.10766	0	0.0396218	0	0	0	0.0649952	0.0973007	0	0	0.173115	0	0.305227	0	0.059744	0	0	0.00390139	0	0.00698993	0.000325955	0	0.00792755	0	0.00291755	0	0	0	0.00478592	0.00716473	0	0	0.0127473	0	0.0224753	0	0.00439924	0
TCGA-OR-A5J8-01	0.145984	0.136565	0.318243	0.142196	0.276122	0.534854	0	0	0.00479818	0.10793	0	0.0364492	0	0.0477767	0.00216156	0	0	0.0206729	0.00332764	0	0.087117	0.673372	0	0	0	0.0163949	0	0	0	0	0.00523935	0.117854	0	0.0398005	0	0.0521695	0.0023603	0	0	0.0225737	0.00363359	0	0.0951269	0.735285	0	0	0	0.0179023	0
TCGA-OR-A5J9-01	0.100032	0.111588	0.211527	0.112045	0.0510701	0.468293	0.0521824	0	0.0663326	0.120758	0.00148666	0	0	0	0	0	0.0198158	0.0501167	0.299131	0	0.00193805	0.335804	0	0	0	0.0524338	0	0	0.00658692	0	0.00837308	0.0152432	0.000187659	0	0	0	0	0	0.00250132	0.00632617	0.037759	0	0.000244638	0.0423882	0	0	0	0.00661866	0
TCGA-OR-A5JA-01	0.10095	0.109788	0.200495	0.112068	0.0698709	0.459775	0.0018344	0	0.0130263	0.0747818	0	0.399322	0	0.0220684	0	0	0	0.0605207	0.0837887	0.142221	0	0.046246	0	0.038299	0.104933	0	0.001038	0.0119202	0.000311538	0	0.00221228	0.0127003	0	0.0678173	0	0.0037479	0	0	0	0.0102783	0.0142299	0.0241536	0	0.007854	0	0.00650436	0.0178208	0	0.000176284
TCGA-OR-A5JB-01	0.126648	0.0836872	0.327213	0.138239	0.0981864	0.630661	0	0.0314466	0.0434066	0.168949	0	0.0401245	0.0330473	0.0474411	0.0222782	0.0226719	0	0.0586093	0.0018416	0	0.133488	0.289211	0.0110984	0	0	0.0963872	0	0	0	0.0176186	0.0243195	0.0946574	0	0.0224806	0.0185155	0.0265799	0.0124819	0.0127024	0	0.0328371	0.0010318	0	0.0747892	0.162036	0.00621811	0	0	0.054003	0
TCGA-OR-A5JC-01	0.101161	0.110302	0.201627	0.112883	0.0629293	0.464609	0.0270248	0	0	0.0797363	0	0.173148	0	0	0	0	0.00552282	0.0350568	0.0598913	0	0.0261611	0.529502	0	0.00537183	0.0585859	0	0	0	0.00407914	0	0	0.0120355	0	0.026135	0	0	0	0	0.000833618	0.0052915	0.00904003	0	0.00394878	0.0799234	0	0.000810828	0.008843	0	0
TCGA-OR-A5JD-01	0.121639	0.0881282	0.221862	0.111474	0.0722049	0.486411	0.0345511	0	0.00538035	0.106342	0	0.0974245	0	0.0592549	0	0.0208592	0	0.103503	0.0988397	0	0.00310345	0.354762	0	0.0107102	0	0.10527	0	0	0.00887131	0	0.00138146	0.0273043	0	0.0250146	0	0.0152143	0	0.00535579	0	0.0265754	0.025378	0	0.000796841	0.0910884	0	0.00274994	0	0.027029	0
TCGA-OR-A5JE-01	0.131335	0.107907	0.223698	0.106016	0.0753096	0.467013	0.00815756	0	0.0238258	0.0318693	0	0.0835032	0	0.0362374	0.0110908	0	0	0.0733145	0.0909804	0	0	0.387418	0	0.203422	0	0.0205751	0.0296054	0	0.00101856	0	0.00297491	0.00397923	0	0.0104263	0	0.00452462	0.00138481	0	0	0.00915409	0.0113599	0	0	0.0483733	0	0.0253994	0	0.00256902	0.00369656
TCGA-OR-A5JF-01	0.105846	0.0987063	0.212183	0.108649	0.0612506	0.458978	0.0874554	0	0.141039	0.0665877	0.084631	0.0702395	0	0	0	0	0	0.0755268	0.00574055	0	0.00172111	0.333661	0	0.0635726	0	0.0698261	0	0	0.0100145	0	0.0161503	0.00762495	0.00969109	0.00804312	0	0	0	0	0	0.00864856	0.00065735	0	0.000197084	0.0382074	0	0.00727969	0	0.00799577	0
TCGA-OR-A5JG-01	0.10313	0.0956503	0.208822	0.106198	0.0643258	0.466904	0	0.0287196	0.0178645	0.0438885	0.0387636	0.290326	0	0	0	0	0.0237424	0.0642099	0.051793	0	0.0102203	0.368804	0	0.0147253	0	0.0450477	0.0018948	0	0	0.00285723	0.00177729	0.00436633	0.00385647	0.0288837	0	0	0	0	0.00236207	0.00638806	0.00515273	0	0.00101679	0.0366912	0	0.00146498	0	0.00448167	0.000188508
TCGA-OR-A5JI-01	0.124673	0.107128	0.209226	0.105533	0.0696339	0.471615	0.00282813	0.00507559	0	0.164419	0	0.240371	0	0.0466866	0.0196083	0.0231434	0	0.0158006	0.0475504	0	0.0187357	0.347951	0.000631342	0.00185577	0.0653433	0	0	0	0.000477799	0.000857498	0	0.0277779	0	0.0406095	0	0.00788749	0.00331273	0.00390997	0	0.00266943	0.00803342	0	0.00316531	0.0587847	0.000106662	0.000313524	0.0110395	0	0
TCGA-OR-A5JJ-01	0.103042	0.10515	0.214841	0.108418	0.0537964	0.472397	0.115232	0	0.132171	0.2324	0	0.0885396	0	0.075785	0	0.00301687	0	0.0789336	0.000227394	0	0.0380807	0.205546	0	0.0294604	0.000607366	0	0	0	0.0316206	0	0.0362685	0.0637722	0	0.0242959	0	0.0207959	0	0.000827849	0	0.0216599	6.23985e-05	0	0.0104496	0.0564032	0	0.00808414	0.000166665	0	0
TCGA-OR-A5JK-01	0.15039	0.115074	0.222222	0.10838	0.0555067	0.548286	0.0120952	0	0.0358447	0.345919	0	0	0	0.104857	0.0330056	0.0190765	0	0.0467146	0.0529838	0	0.0681015	0.276689	0	0	0	0.00471289	0	0	0.00529576	0	0.0156942	0.151457	0	0	0	0.0459104	0.0144511	0.00835246	0	0.0204535	0.0231984	0	0.0298175	0.121145	0	0	0	0.00206349	0
TCGA-OR-A5JL-01	0.107332	0.0982311	0.225035	0.111061	0.0846071	0.465178	0.0168628	0	0.081475	0.0290729	0	0.144022	0	0	0	0	0.0242053	0.0382362	0.136164	0	0.00870184	0.516536	0	0.00325078	0	0	0.00147367	0	0.00371003	0	0.0179255	0.00639641	0	0.0316867	0	0	0	0	0.00532548	0.00841245	0.0299578	0	0.00191451	0.113644	0	0.000715213	0	0	0.000324227
TCGA-OR-A5JM-01	0.113236	0.111242	0.201982	0.109567	0.0575849	0.463266	0	0.0698801	0.0786358	0.0299993	0.0890144	0.0633066	0	0.0078478	0.0135909	0	0.0212687	0	0.0954636	0.46759	0	0.00156567	0	0	0	0	0.0618367	0	0	0.00475626	0.0053522	0.00204184	0.00605859	0.00430884	0	0.000534145	0.000925036	0	0.00144761	0	0.00649755	0.0318256	0	0.000106564	0	0	0	0	0.0042088
TCGA-OR-A5JO-01	0.139915	0.0920335	0.309181	0.107864	0.208259	0.561782	0.0057655	0	0	0.10059	0	0.214965	0	0	0	0	0	0.0689369	0.0334273	0	0.0297051	0.386198	0.000357569	0	0.160054	0	0	0	0.00484369	0	0	0.0845075	0	0.180596	0	0	0	0	0	0.057915	0.0280828	0	0.0249557	0.324451	0.000300399	0	0.134464	0	0
TCGA-OR-A5JP-01	0.104404	0.104395	0.214402	0.116695	0.0672108	0.451717	0.0637591	0	0.0511386	0.0145998	0	0.17925	0	0	0	0	0.0425711	0.0266777	0.0380063	0.0798501	0.0192493	0.379606	0	0.083729	0	0.0215631	0	0	0.00797768	0	0.00639857	0.00182676	0	0.0224281	0	0	0	0	0.00532659	0.00333797	0.00475543	0.00999101	0.00240851	0.0474971	0	0.0104764	0	0.00269802	0
TCGA-OR-A5JQ-01	0.131228	0.129999	0.232819	0.107947	0.0822306	0.506528	0.000728455	0.00186999	0.0426598	0.146049	0	0.291263	0	0.0181035	0.00852829	0.0215136	0	0.0549636	0.0663477	0	0.0577448	0.246473	0	0.00670518	0.0370508	0	0	0	0.000314094	0.000806302	0.018394	0.0629731	0	0.125586	0	0.00780585	0.00367722	0.00927619	0	0.0236991	0.0286077	0	0.0248984	0.106274	0	0.00289113	0.0159755	0	0
TCGA-OR-A5JR-01	0.127796	0.0987127	0.228057	0.102918	0.0971095	0.490971	0.00251117	0	0.00257669	0.104532	0	0.201309	0	0.00229833	0	0	0	0.0831398	0.074627	0	0.00450735	0.449246	0	0.00848265	0	0.0667688	0	0	0.000601105	0	0.000616787	0.0250221	0	0.0481879	0	0.000550155	0	0	0	0.0199014	0.0178636	0	0.00107893	0.107537	0	0.00203051	0	0.0159826	0
TCGA-OR-A5JS-01	0.094623	0.103608	0.201245	0.113404	0.0679082	0.475944	0.103856	0	0.283503	0.0967679	0	0.0101809	0	0.0638123	0	0	0	0.0844212	0.0676104	0	0	0.11221	0	0.172538	0	0.00510035	0	0	0.0123995	0	0.0338479	0.0115533	0	0.00121551	0	0.00761864	0	0	0	0.0100792	0.00807211	0	0	0.013397	0	0.0205995	0	0.000608939	0
TCGA-OR-A5JT-01	0.111607	0.10593	0.21775	0.114902	0.105172	0.458873	0	0.0045385	0	0.0631762	0	0.254638	0	0	0	0	0	0.0830279	0.0436008	0	0.00270325	0.374398	0	0.121694	0.0522233	0	0	0	0	0.00064564	0	0.00898736	0	0.0362245	0	0	0	0	0	0.0118114	0.00620258	0	0.00038456	0.0532613	0	0.0173121	0.00742922	0	0
TCGA-OR-A5JV-01	0.126892	0.148114	0.188263	0.145665	0.178222	0.476959	0.022102	0	0.00269985	0.0341521	0	0.167783	0	0	0	0	0	0.0380496	0.174369	0	0.0232998	0.478501	0	0.00343092	0	0.0527026	0.00291004	0	0.00945499	0	0.00115496	0.0146099	0	0.0717759	0	0	0	0	0	0.0162772	0.0745933	0	0.00996741	0.204697	0	0.00146771	0	0.0225456	0.00124488
TCGA-OR-A5JW-01	0.110996	0.102768	0.203195	0.109826	0.0659451	0.471318	0.0489816	0	0	0.0223852	0	0.341279	0	0	0	0	0	0	0.0982023	0	0.00624521	0.439215	0	0.0281855	0.00311307	0.00533478	0	0.0070579	0.00588882	0	0	0.00269127	0	0.0410304	0	0	0	0	0	0	0.0118064	0	0.000750832	0.0528048	0	0.00338861	0.00037427	0.000641375	0
TCGA-OR-A5JX-01	0.0994893	0.120382	0.194651	0.112388	0.0547701	0.474241	0.0364857	0	0.0652833	0.0601451	0	0.0988386	0	0.0352619	0.0370283	0	0.0296091	0.0897285	0.106941	0	0.00933119	0.343816	0	0.0136605	0.0738707	0	0	0	0.00484171	0	0.0086632	0.00798136	0	0.013116	0	0.00467931	0.00491372	0	0.00392918	0.0119071	0.0141912	0	0.00123826	0.045625	0	0.00181277	0.00980277	0	0
TCGA-OR-A5JY-01	0.108085	0.093741	0.223496	0.124594	0.0759579	0.485918	0.0647313	0	0.0208664	0	0	0.164093	0	0.020162	0.0554449	0	0.0192816	0.0331941	0.166288	0	0	0.225541	0	0.204682	0.0103354	0	0	0.0153793	0.0167844	0	0.00541051	0	0	0.0425483	0	0.00522786	0.0143765	0	0.0049996	0.00860702	0.0431173	0	0	0.0584814	0	0.0530728	0.00267991	0	0
TCGA-OR-A5JZ-01	0.117571	0.107529	0.226375	0.112723	0.1016	0.457665	0.0358321	0	0.0523577	0.12855	0	0.177538	0	0	0	0	0	0.0756959	0.0238696	0	0.00484984	0.43475	0	0.0227976	0.0405799	0	0	0.00317941	0.00723633	0	0.0105737	0.0259609	0	0.0358539	0	0	0	0	0	0.0152869	0.0048205	0	0.00097943	0.0877983	0	0.00460401	0.00819515	0	0
TCGA-OR-A5K0-01	0.223655	0.0553692	0.242841	0.0867799	0.0183975	0.581913	0.123294	0	0.0585212	0.10707	0	0	0	0.0794064	0	0	0	0.0793557	0.0143163	0	0	0.312427	0	0.164034	0	0.0540386	0	0.00753829	0.0121046	0	0.00574546	0.0105118	0	0	0	0.00779591	0	0	0	0.00779093	0.00140554	0	0	0.0306732	0	0.0161044	0	0.00530537	0
TCGA-OR-A5K1-01	0.114277	0.109777	0.241693	0.0986666	0.0474593	0.519832	0.0184867	0	0	0.0447891	0	0.333041	0	0.0175992	8.47526e-05	0	0.00328618	0.103133	0.0721548	0	0.0251336	0.311934	0	0.0234117	0.0469455	0	0	0	0.00293214	0	0	0.0071039	0	0.052823	0	0.00279137	1.34424e-05	0	0.000521214	0.0163577	0.0114443	0	0.00398639	0.0494751	0	0.00371328	0.00744592	0	0
TCGA-OR-A5K2-01	0.114882	0.0990978	0.207321	0.110438	0.0600239	0.479025	0.000917136	0.00435986	0.0264819	0.0451596	0	0.14186	0	0.039464	0	0	0	0.0953863	0.0873535	0	0	0.314766	0	0.0995185	0	0.129741	0.0149917	0	0.00011095	0.000527431	0.00320364	0.00546316	0	0.0171614	0	0.00477413	0	0	0	0.0115393	0.0105675	0	0	0.0380787	0	0.0120392	0	0.0156954	0.00181361
TCGA-OR-A5K3-01	0.10546	0.101474	0.200214	0.108498	0.0588956	0.476603	0.00351253	0	0.0188002	0.0324208	0	0.22792	0	0	0	0	0.00266895	0.00720303	0.0158172	0	0.000123224	0.536437	0	0.120415	0.0323898	0	0.00229199	0	0.000362657	0	0.00194106	0.00334734	0	0.023532	0	0	0	0	0.00027556	0.000743689	0.00163308	0	1.27225e-05	0.0553853	0	0.0124325	0.00334414	0	0.00023664
TCGA-OR-A5K4-01	0.103872	0.103	0.209417	0.111763	0.0801295	0.458956	0	0	0.0866453	0.0769408	0	0.237079	0	0	0	0	0.0681184	0.0209565	0.0646943	0	0.0394708	0.32185	0	0.0438067	0.0404377	0	0	0	0	0	0.00924118	0.00820614	0	0.0252858	0	0	0	0	0.00726519	0.00223512	0.00689998	0	0.00420977	0.034327	0	0.00467221	0.00431289	0	0
TCGA-OR-A5K5-01	0.104163	0.0970849	0.216887	0.11404	0.0516166	0.470377	0	0	0.0886439	0.0208249	0.000760263	0.0613112	0	0.0682624	0.0437055	0	0.166778	0.0443361	0.102724	0.0480232	0	0.113822	0	0.233256	0	0	0.0075531	0	0	0	0.0108871	0.00255769	9.33746e-05	0.00753017	0	0.00838391	0.00536785	0	0.0204834	0.00544531	0.0126164	0.00589815	0	0.0139794	0	0.0286483	0	0	0.000927663
TCGA-OR-A5K6-01	0.110896	0.0962304	0.204173	0.118851	0.0587302	0.49076	0	0.00944283	0.000509269	0	0	0.15993	0	0.0163636	0	0	0.0217961	0.0581893	0.183394	0	0	0.329783	0	0.0448622	0	0.155065	0.0206644	0	0	0.00153557	8.2816e-05	0	0	0.0260074	0	0.002661	0	0	0.00354442	0.0094626	0.0298231	0	0	0.0536285	0	0.00729537	0	0.0252163	0.00336039
TCGA-OR-A5K8-01	0.10147	0.103344	0.205018	0.108557	0.0502709	0.466597	0.00267537	0	0.00879231	0.255106	0	0.160225	0	0	0	0	0.0604702	0.0236674	0.058036	0	0.000497767	0.339486	0	0.00828365	0.08276	0	0	0	0.0001948	0	0.000640189	0.0185749	0	0.0116663	0	0	0	0	0.00440298	0.00172328	0.00422574	0	3.62436e-05	0.0247188	0	0.000603152	0.00602595	0	0
TCGA-OR-A5K9-01	0.106432	0.10231	0.208232	0.107673	0.0508064	0.469048	0	0	0.0416278	0	0	0.343534	0	0.00122127	0	0	0.067847	0.0345899	0.111053	0.0854232	0	0.0121135	0	0.117605	0.163119	0	0.0218663	0	0	0	0.00301353	0	0	0.0248692	0	8.84104e-05	0	0	0.00491161	0.00250404	0.00803943	0.00618399	0	0.000876925	0	0.00851373	0.0118086	0	0.00158295
TCGA-OR-A5KO-01	0.101891	0.108902	0.206226	0.106817	0.0677922	0.453733	0.0547014	0	0.0860879	0.020797	0.136547	0.188815	0	0	0	0	0.0415386	0.0281847	0.0461469	0.171861	0	0.122963	0	0.0768211	0.0255375	0	0	0	0.0049105	0	0.00772805	0.00186693	0.0122577	0.0169497	0	0	0	0	0.00372889	0.00253012	0.00414257	0.0154278	0	0.0110383	0	0.00689618	0.00229248	0	0
TCGA-OR-A5KT-01	0.132297	0.127339	0.238689	0.121116	0.142245	0.467349	0.0126467	0.0118097	0.0979549	0.0494547	0	0.101871	0	0.0246698	0.000438823	0	0.0026028	0.0401981	0.098131	0	0.00889061	0.546331	0	0	0.00206142	0	0	0.00293963	0.00642259	0.00599753	0.0497463	0.0251155	0	0.051735	0	0.0125285	0.000222856	0	0.00132183	0.0204146	0.0498357	0	0.00451508	0.277454	0	0	0.00104689	0	0
TCGA-OR-A5KU-01	0.0949492	0.119558	0.217967	0.106184	0.0521882	0.47857	0.0274626	0	0.19585	0	0	0.178427	0	0	0	0	0	0.0403013	0.00270233	0	0	0.463692	0	0.0627498	0.0288142	0	0	0	0.00346555	0	0.0247146	0	0	0.022516	0	0	0	0	0	0.00508568	0.000341011	0	0	0.058514	0	0.00791848	0.0036361	0	0
TCGA-OR-A5KV-01	0.131826	0.147904	0.115011	0.102003	0	0.621698	0.0518603	0	0.144258	0.20725	0	0.153021	0	0.0665363	0.00384026	0	0	0.0870204	0.114052	0.0623918	0	0.0488117	0	0.0216841	0	0.0392739	0	0	0.0045135	0	0.0125551	0.0180373	0	0.0133177	0	0.00579078	0.000334225	0	0	0.00757355	0.00992616	0.00543008	0	0.00424818	0	0.00188721	0	0.00341808	0
TCGA-OR-A5KW-01	0.10307	0.102288	0.204574	0.109486	0.0504054	0.47279	0.0823765	0	0.115658	0.00667304	0	0.0779185	0	0.0806957	0.0132428	0	0	0.0817589	0.0583031	0	0.00396456	0.334327	0	0.0843295	0.0330342	0	0.0277177	0	0.00842315	0	0.0118262	0.00068233	0	0.00796731	0	0.00825128	0.0013541	0	0	0.00836	0.0059616	0	0.000405384	0.0341856	0	0.00862284	0.00337781	0	0.00283419
TCGA-OR-A5KX-01	0.106116	0.107367	0.200712	0.111511	0.0791599	0.449155	0.0110784	0	0.0265823	0.0465179	0.0345176	0.00733313	0	0.00432103	0.0457211	0	0.0227036	0.046582	0.322953	0.0160117	0	0.18271	0	0	0.232968	0	0	0	0.000980625	0	0.00235299	0.00411763	0.0030554	0.000649109	0	0.000382485	0.00404711	0	0.00200966	0.00412331	0.0285869	0.00141731	0	0.016173	0	0	0.0206217	0	0
TCGA-OR-A5KY-01	0.113108	0.10851	0.201814	0.109714	0.0697134	0.47835	0.00407552	0	0.0194644	0.0503261	0	0.18916	0	0.000279912	0	0	0	0.0386951	0.0937366	0	0.00268886	0.52171	0	0.0345967	0	0.0330527	0.0122148	0	0.000787578	0	0.00376141	0.00972531	0	0.0365544	0	5.40919e-05	0	0	0	0.00747767	0.0181142	0	0.000519612	0.100818	0	0.00668567	0	0.00638731	0.00236046
TCGA-OR-A5KZ-01	0.0957891	0.100878	0.233007	0.113402	0.0676558	0.475322	0.102529	0	0.16753	0.0814988	0	0	0	0.065524	0	0.00200949	0	0.030562	0.00712179	0.153809	0.0444496	0.301693	0	0	0	0.0432732	0	0	0.0229779	0	0.0375452	0.0182647	0	0	0	0.0146846	0	0.000450348	0	0.00684927	0.00159607	0.0344701	0.00996161	0.0676126	0	0	0	0.00969798	0
TCGA-OR-A5L3-01	0.102654	0.093511	0.208426	0.109059	0.0468891	0.462952	0.0234929	0	0.12413	0.0573142	0	0.0686938	0	0.0534239	0	0	0	0.133628	0.142118	0	0	0.297526	0	0.0695122	0	0.0301612	0	0	0.000955991	0	0.00505118	0.00233228	0	0.00279535	0	0.00217397	0	0	0	0.00543769	0.0057832	0	0	0.0121072	0	0.00282865	0	0.00122734	0
TCGA-OR-A5L4-01	0.111719	0.100841	0.218093	0.10646	0.0627114	0.468535	0.0280897	0	0.0485185	0.0373825	0	0.268225	0	0	0	0	0.0761657	0.00219004	0.06028	0	0.021457	0.383286	0	0.0529824	0.0214234	0	0	0	0.00312175	0	0.00539211	0.00415451	0	0.0298092	0	0	0	0	0.00846468	0.000243391	0.00669922	0	0.00238463	0.0425965	0	0.0058882	0.00238089	0	0
TCGA-OR-A5L5-01	0.122094	0.11881	0.238676	0.10474	0.0851718	0.486943	0.0331819	0	0.0073782	0.204412	0	0.163081	0	0	0.00687678	0.0162679	0	0.0104886	0.0751619	0	0.0311696	0.34371	0	0	0.108273	0	0	0	0.012115	0	0.00269386	0.074633	0	0.0595425	0	0	0.00251078	0.00593956	0	0.0038295	0.0274424	0	0.0113803	0.125492	0	0	0.0395314	0	0
TCGA-OR-A5L6-01	0.0988892	0.107476	0.219861	0.111394	0.065156	0.470167	0.0459191	0	0	0.097891	0	0.157148	0	0.0181732	0	0	0.05453	0.0712217	0.0474894	0	0.000726929	0.44359	0	0.0393325	0.0239777	0	0	0	0.00598168	0	0	0.0127518	0	0.020471	0	0.00236734	0	0	0.00710338	0.00927773	0.00618623	0	9.46938e-05	0.0577845	0	0.00512366	0.00312346	0	0
TCGA-OR-A5L8-01	0.100791	0.100459	0.210434	0.110567	0.0438737	0.485732	0.0817921	0	0.0894157	0	0.101281	0.181595	0	0	0	0	0.0434403	0.0394258	0.065981	0	0.0107811	0.345495	0	0.0407929	0	0	0	0	0.00658199	0	0.00719548	0	0.0081503	0.0146134	0	0	0	0	0.00349574	0.00317269	0.00530964	0	0.000867579	0.0278027	0	0.0032827	0	0	0
TCGA-OR-A5L9-01	0.0982715	0.112087	0.21673	0.104231	0.0487731	0.474195	0.0214632	0	0	0.171091	0	0.240275	0	0	0.0154046	0	0	0.0327724	0.0428879	0	0.00986599	0.394645	0	0.00534207	0.0662529	0	0	0	0.00157084	0	0	0.0125217	0	0.0175852	0	0	0.00112743	0	0	0.00239853	0.00313886	0	0.000722068	0.0288831	0	0.000390973	0.00484888	0	0
TCGA-OR-A5LA-01	0.102224	0.10733	0.220571	0.111128	0.0834262	0.459803	0	0.000980906	0.0239266	0.146036	0	0.182918	0	0.00465199	0.0129963	0	0	0.0490499	0.0110333	0	0.00862338	0.373488	0	0	0.186296	0	0	0	0	0.000162564	0.00396532	0.0242024	0	0.0303147	0	0.000770968	0.00215386	0	0	0.00812898	0.00182853	0	0.00142914	0.0618977	0	0	0.0308746	0	0
TCGA-OR-A5LB-01	0.105241	0.0994885	0.207924	0.107792	0.0550766	0.463091	0	0.00652328	0.183112	0.0840182	0.0355394	0	0	0	0	0	0.0342516	0.0298525	0.00438272	0.00889722	0.00447285	0.489141	0	0.0345184	0.0640266	0	0.0212638	0	0	0.000574641	0.0161305	0.00740124	0.0031307	0	0	0	0	0	0.00301726	0.00262973	0.000386077	0.000783764	0.000394017	0.0430889	0	0.00304075	0.00564016	0	0.00187315
TCGA-OR-A5LC-01	0.0926808	0.126378	0.213626	0.107739	0.061275	0.467788	0.0453746	0	0.083519	0.0493621	0	0	0	0.0382809	0	0.024989	0	0.0190029	0	0.19883	0.046994	0.488864	0	0	0	0.00478342	0	0	0.00525345	0	0.00966978	0.00571512	0	0	0	0.00443214	0	0.00289321	0	0.00220014	0	0.0230204	0.00544093	0.0566005	0	0	0	0.000553822	0
TCGA-OR-A5LD-01	0.102159	0.0960147	0.206673	0.106951	0.0398694	0.46414	0.0991568	0	0.203891	0.0115741	0	0.00295816	0	0.107703	0	0	0.0206288	0.0628079	0.163215	0.0277562	0.00667994	0.218385	0	0.0543698	0.0208742	0	0	0	0.0044943	0	0.0092414	0.0005246	0	0.000134079	0	0.00488165	0	0	0.000935006	0.00284678	0.00739775	0.00125805	0.000302769	0.00989835	0	0.00246432	0.000946125	0	0
TCGA-OR-A5LE-01	0.10245	0.086857	0.225925	0.111417	0.04676	0.460573	0.0829083	0	0.164125	0	0	0	0	0.143195	0	0	0	0.0578319	0.0215532	0	0	0.151226	0	0.30715	0.0196958	0	0.0523149	0	0.00420801	0	0.00833016	0	0	0	0	0.00726788	0	0	0	0.00293526	0.00109393	0	0	0.00767546	0	0.0155894	0.000999663	0	0.00265524
TCGA-OR-A5LG-01	0.108969	0.107195	0.207126	0.112411	0.0872909	0.467706	0.0195868	0	0.0087656	0.0395604	0	0.180762	0	0.000609657	0.00136916	0	0.0205253	0	0.037011	0	0.00544341	0.590851	0	0.0039624	0.0915532	0	0	0	0.00337232	0	0.0015092	0.00681123	0	0.0311223	0	0.000104966	0.000235732	0	0.0035339	0	0.0063723	0	0.000937208	0.101729	0	0.000682219	0.015763	0	0
TCGA-OR-A5LH-01	0.110854	0.0924529	0.223071	0.111012	0.0731826	0.483873	0.0684152	0	0.032786	0.149765	0	0.123634	0	0.0339063	0	0.057021	0	0.0416378	0.105488	0	0.0164653	0.280441	0	0.0164469	0	0.0739936	0	0	0.0161463	0	0.00773763	0.0353451	0	0.0291782	0	0.00800203	0	0.0134572	0	0.00982669	0.0248957	0	0.00388589	0.0661853	0	0.00388153	0	0.0174628	0
TCGA-OR-A5LJ-01	0.109322	0.109169	0.221969	0.103822	0.0630644	0.476616	0.0413175	0	0.0672551	0.243793	0	0.0255935	0	0.0992673	0.00531105	0	0	0.060273	0.0234357	0	0.0780149	0.260662	0	0.0950766	0	0	0	0	0.00950127	0	0.0154658	0.0560619	0	0.00588541	0	0.0228272	0.00122131	0	0	0.0138602	0.00538921	0	0.0179401	0.0599412	0	0.0218636	0	0	0
TCGA-OR-A5LK-01	0.121709	0.124944	0.205408	0.111194	0.103574	0.509736	0	0	0.0416207	0.162581	0	0.126992	0	0.0158159	0	0.00761169	0	0.045337	0.0587186	0	0.0156896	0.422691	0.00753072	0.000711904	0.0911772	0.00352272	0	0	0	0	0.0122988	0.0480421	0	0.0375257	0	0.00467354	0	0.00224923	0	0.0133969	0.0173511	0	0.00463621	0.124904	0.0022253	0.000210365	0.0269425	0.00104095	0
TCGA-OR-A5LL-01	0.104197	0.0912169	0.21659	0.113282	0.0749378	0.460617	0	0	0.0867552	0.0795797	0.149884	0.238946	0	0	0	0	0.0203911	0.0539471	0.0268596	0	0	0.237914	0.00198151	0.0395841	0.0641576	0	0	0	0	0	0.0102685	0.00941917	0.0177405	0.028282	0	0	0	0	0.00241352	0.00638525	0.00317914	0	0	0.0281598	0.000234534	0.00468523	0.00759378	0	0
TCGA-OR-A5LM-01	0.105782	0.102964	0.201564	0.110076	0.0564226	0.467417	0.0610547	0	0	0.141011	0	0.224513	0.00209966	0	0.0680119	0	0	0	0.048934	0	0.000529869	0.356521	0	0	0.0831764	0	0	0.0141482	0.00613945	0	0	0.0141796	0	0.0225762	0.000211134	0	0.00683904	0	0	0	0.00492063	0	5.32818e-05	0.0358506	0	0	0.00836393	0	0
TCGA-OR-A5LN-01	0.10558	0.118787	0.212294	0.109988	0.0633713	0.486695	0	0	0.0273245	0.199363	0	0.134248	0	0.060457	0.0115315	0.0142166	0	0.0349772	0.0503498	0	0.0656661	0.382422	0	0.00302869	0.0164159	0	0	0	0	0	0.00403589	0.0294464	0	0.0198287	0	0.00892964	0.00170323	0.00209983	0	0.00516622	0.00743679	0	0.00969903	0.0564846	0	0.000447345	0.00242467	0	0
TCGA-OR-A5LO-01	0.097271	0.103078	0.204553	0.103928	0.0625187	0.466268	0.0140299	0	0.173961	0.0301638	0.118701	0.131775	0	0.0128462	0	0	0	0.0678026	0.0275016	0	0	0.33193	0	0.0841167	0.00717258	0	0	0	0.000945557	0	0.0117242	0.00203291	0.00799997	0.00888106	0	0.000865776	0	0	0	0.00456961	0.00185349	0	0	0.0223706	0	0.0056691	0.000483401	0	0
TCGA-OR-A5LP-01	0.120759	0.135151	0.232441	0.0975071	0.0917317	0.518551	0.0134817	0	0.0233962	0.0443108	0	0.19335	0	0.000532621	0	0	0	0.0323645	0.0743694	0	0.0287977	0.436432	0	0.0641116	0.088853	0	0	0	0.00415342	0	0.00720786	0.0136512	0	0.059567	0	0.000164089	0	0	0	0.00997082	0.0229116	0	0.00887196	0.134455	0	0.0197514	0.0273737	0	0
TCGA-OR-A5LR-01	0.0948934	0.124055	0.221465	0.104779	0.0644433	0.502093	0.0261273	0	0.0863203	0.0640866	0	0.255776	0	0	0	0	0	0.0440675	0.0506872	0	0.0150045	0.402362	0	0.00553234	0.0335596	0.0148856	0	0.00159108	0.00496807	0	0.0164137	0.012186	0	0.0486355	0	0	0	0	0	0.00837939	0.00963812	0	0.00285309	0.0765087	0	0.00105197	0.00638131	0.00283047	0
TCGA-OR-A5LS-01	0.10328	0.0983895	0.21564	0.108766	0.0562881	0.461322	0.0116849	0	0.126445	0.00302277	0.12404	0.106024	0	0	0	0	0	0.0423354	0.0331419	0	2.68522e-05	0.43613	0	0.0705109	0.0466378	0	0	0	0.00108103	0	0.0116981	0.000279652	0.0114756	0.00980883	0	0	0	0	0	0.00391667	0.00306613	0	2.48424e-06	0.0403487	0	0.00652333	0.00431471	0	0
TCGA-OR-A5LT-01	0.106025	0.105162	0.20236	0.106926	0.0488426	0.477458	0.00163771	0	0.0428431	0.0938248	0	0.21034	0	0.0190946	0.0230808	0	0.0290467	0.0259617	0.0934834	0	0	0.274845	0	0	0.180966	0	0.00487575	0	0.000142596	0	0.00373037	0.00816937	0	0.0183144	0	0.00166258	0.00200965	0	0.00252911	0.0022605	0.00813964	0	0	0.0239309	0	0	0.0157568	0	0.000424534
TCGA-OU-A5PI-01	0.120174	0.0974901	0.215782	0.106947	0.0501379	0.48762	0	0	0.0587229	0.0475268	0	0.199471	0	0	0	0	0	0.073377	0.171648	0	0.00254072	0.417038	0	0.0132592	0	0.0164162	0	0	0	0	0.00988932	0.00800382	0	0.0335922	0	0	0	0	0	0.0123572	0.0289066	0	0.000427874	0.0702319	0	0.00223293	0	0.0027646	0
TCGA-P6-A5OF-01	0.101506	0.118852	0.211397	0.110537	0.0626264	0.487402	0.0349154	0	0.0569977	0.0321347	0	0.282148	0	0	0	0	0.0270776	0.00685142	0.188422	0	0.00478479	0.310165	0	0.0379755	0.0185276	0	0	0	0.00919179	0	0.0150052	0.00845976	0	0.074278	0	0	0	0	0.00712842	0.0018037	0.0496039	0	0.00125964	0.0816538	0	0.0099974	0.00487756	0	0
TCGA-P6-A5OG-01	0.127451	0.126992	0.296253	0.171051	0.193247	0.46274	0.00296448	0	0.0174242	0.149532	0	0	0.00411462	0.0335966	0.00408248	0	0.0378734	0.0146412	0	0.193823	0.0433669	0.3697	0	0	0	0.064654	0	0.0642265	0.00306967	0	0.0180425	0.154838	0	0	0.00426062	0.0347887	0.00422734	0	0.0392173	0.0151607	0	0.200701	0.0449057	0.382819	0	0	0	0.0669482	0
TCGA-PA-A5YG-01	0.103836	0.120085	0.237199	0.114924	0.114776	0.474421	0.00810362	0	0.0148699	0.104085	0	0.121757	0	0.0209169	0	0.0332273	0	0.0790705	0.0451806	0	0.00147248	0.439812	0	0.00649171	0.10834	0.0166716	0	0	0.00353802	0	0.00649215	0.0454434	0	0.0531588	0	0.00913226	0	0.0145069	0	0.0345219	0.0197257	0	0.000642879	0.192021	0	0.00283426	0.0473011	0.00727876	0
TCGA-PK-A5H8-01	0.102568	0.107582	0.211563	0.116535	0.0801442	0.463206	0	0.00180641	0.0039336	0.0102326	0	0.150667	0	0.0133954	0	0	0	0.0688559	0.164313	0	0	0.446111	0	0.0122148	0	0.122326	0.00614392	0	0	0.000255265	0.00055586	0.00144597	0	0.0212908	0	0.00189291	0	0	0	0.00973007	0.0232192	0	0	0.0630403	0	0.00172609	0	0.017286	0.000868201
TCGA-PK-A5H9-01	0.118357	0.100547	0.214691	0.0945007	0.101003	0.574085	0.0862339	0	0.10803	0.077917	0	0.135898	0	0.00723721	0.00273126	0	0	0.0788489	0.0788917	0	0.00866378	0.326794	0	0.00701878	0.0650052	0.0119834	0	0.00474717	0.0279726	0	0.0350428	0.0252748	0	0.0440827	0	0.00234761	0.000885968	0	0	0.0255771	0.0255909	0	0.00281036	0.106006	0	0.00227676	0.0210864	0.00388719	0
TCGA-PK-A5HA-01	0.127188	0.103786	0.223873	0.101562	0.130137	0.499166	0.00903639	0	0	0.087394	0	0.108161	0.00660792	0.00611964	0.0107591	0	0.0182403	0	0.0289442	0	0.000113207	0.696568	0.00469797	0	0.0233575	0	0	0	0.00198948	0	0	0.0192409	0	0.0238131	0.00145482	0.00134732	0.00236875	0	0.00401583	0	0.00637245	0	2.4924e-05	0.153359	0.00103432	0	0.00514246	0	0
TCGA-PK-A5HB-01	0.104343	0.111003	0.205713	0.110618	0.0603706	0.469554	0.049016	0	0.123644	0.00571624	0	0.235785	0	0	0	0	0.0502924	0.00355123	0.0388719	0	0	0.30953	0	0.143548	0.0400453	0	0	0	0.00535213	0	0.0135009	0.000624166	0	0.0257458	0	0	0	0	0.00549151	0.000387764	0.00424448	0	0	0.0337981	0	0.0156742	0.00437261	0	0
TCGA-2F-A9KO-01	0.14054	0.157061	0.181895	0.163015	0.0531916	0.52192	0	0.0437105	0.0635543	0.262947	0	0.0702604	0.0707036	0.133747	0.0283064	0	0	0.0471496	0.0146923	0.0273207	0.103042	0.112078	0.00655569	0.0112407	0	0.00469168	0	0	0	0.0356229	0.051795	0.214295	0	0.0572603	0.0576215	0.109	0.023069	0	0	0.0384256	0.0119739	0.0222656	0.0839763	0.0913405	0.00534271	0.00916084	0	0.00382359	0
TCGA-2F-A9KP-01	0.069467	0.089542	0.139385	0.0681886	0.00716309	0.35978	0.117556	0	0.245357	0.0513178	0	0.0919833	0	0.0548586	0.0218761	0	0.00538	0.0174912	0.0526577	0	0	0.145079	0	0.138561	0.00381593	0.0219302	0	0.0321367	0.0161925	0	0.0337962	0.00706867	0	0.0126701	0	0.00755639	0.00301328	0	0.000741057	0.00240929	0.00725323	0	0	0.0199836	0	0.0190858	0.000525618	0.00302074	0
TCGA-2F-A9KQ-01	0.0805521	0.0880353	0.132564	0.0719312	0.00540522	0.386633	0	0	0.066976	0.0895847	0	0.0775527	0	0.0649902	0.0680359	0	0	0	0.110932	0.0725796	0	0.101106	0.0121221	0.115138	0.217587	0	0.00339602	0	0	0	0.0075944	0.010158	0	0.00879368	0	0.00736923	0.00771458	0	0	0	0.0125785	0.00822979	0	0.0114644	0.00137453	0.0130555	0.0246722	0	0.000385074
TCGA-2F-A9KR-01	0.0917628	0.116996	0.121322	0.105308	0.0571932	0.345986	0	0	0.280105	0.0993575	0	0.0525305	0	0.191772	0	0	0.00980981	0.0667808	0.0619784	0	0.000912524	0.111178	0	0.0998736	0	0.00775557	0	0.0179469	0	0	0.0776295	0.0275364	0	0.0145586	0	0.0531485	0	0	0.00271874	0.0185079	0.017177	0	0.000252901	0.0308125	0	0.0276795	0	0.00214942	0
TCGA-2F-A9KT-01	0.0531748	0.0939466	0.209812	0.106534	0.0311135	0.46254	0	0	0.112087	0.0634969	0	0.0360758	0	0.0954008	0.0165862	0	0.0144777	0.042436	0.0426081	0.170741	0.0469056	0.140311	0	0	0	0.113883	0	0.104992	0	0	0.0197442	0.0111851	0	0.0063548	0	0.016805	0.00292168	0	0.00255027	0.00747515	0.00750547	0.0300762	0.00826249	0.024716	0	0	0	0.0200606	0
TCGA-2F-A9KW-01	0.00379409	0.140416	0.164981	0.112702	0.1348	0.482808	0.0809287	0	0.010967	0.00741096	0	0.059173	0	0.0091899	0.0322616	0	0	0.0161928	0.00660198	0.203788	0.0208462	0.346901	0	0.0702227	0	0.0787563	0.0159896	0.0407711	0.0313686	0	0.00425091	0.00287255	0	0.0229359	0	0.00356208	0.0125049	0	0	0.00627644	0.00255898	0.0789897	0.00808017	0.134461	0	0.0272189	0	0.0305266	0.00619768
TCGA-4Z-AA7M-01	0.0169017	0.121334	0.18375	0.0602145	0.148341	0.301803	0.0524846	0	0.165538	0.0583567	0.168712	0	0	0	0.012009	0	0.0683304	0	0.0118117	0.173449	0.0387121	0.201382	0.00237206	0	0	0.0468431	0	0	0.009693	0	0.0305721	0.0107775	0.0311582	0	0	0	0.00221786	0	0.0126195	0	0.00218143	0.032033	0.00714946	0.0371917	0.000438079	0	0	0.00865112	0
TCGA-4Z-AA7N-01	0.705187	0.655302	0.0592433	0.227038	0	0.798373	0.204447	0.158945	0.0128619	0.106963	0	0.110978	0.00396957	0.0646178	0.0717362	0	0	0.0449779	0.0140669	0.0810382	0.0230758	0.0941645	0	0.005419	0	0.00273879	0	0	0.350119	0.272197	0.0220263	0.183177	0	0.190052	0.00679797	0.110659	0.12285	0	0	0.0770256	0.0240898	0.13878	0.0395177	0.161259	0	0.00928015	0	0.00469023	0
TCGA-4Z-AA7O-01	0.0964297	0.105382	0.174802	0.0947233	0	0.403707	0	0.0318795	0.113055	0.190205	0	0.130425	0	0.157917	0	0.00257382	0	0.0719869	0.00433206	0	0.0102982	0.185372	0.00438239	0.07313	0.00198955	0.0152648	0	0.00718751	0	0.010522	0.0373145	0.0627786	0	0.0430478	0	0.0521217	0	0.000849507	0	0.0237598	0.00142982	0	0.003399	0.0611833	0.00144644	0.0241371	0.000656664	0.00503824	0
TCGA-4Z-AA7Q-01	0.133957	0.119044	0.191676	0.143309	0.0569185	0.5151	0	0.00938246	0.05848	0.217734	0	0	0	0.13319	0.0425875	0	0	0.0712176	0.0168248	0	0.242716	0.171245	0	0.00821205	0.0281712	0	0	0.000238291	0	0.00560339	0.0349255	0.130035	0	0	0	0.0795438	0.0254341	0	0	0.0425326	0.0100481	0	0.144955	0.102271	0	0.0049044	0.0168244	0	0
TCGA-4Z-AA7R-01	0.0790917	0.112839	0.117107	0.080984	0.056862	0.406902	0.0225942	0	0.148411	0.0335891	0	0	0	0.10768	0.0211416	0	0.0343006	0	0	0.101444	0	0.362923	0	0.0490537	0	0.118509	0	0.000353607	0.00363556	0	0.0238804	0.0054047	0	0	0	0.0173264	0.00340183	0	0.00551919	0	0	0.016323	0	0.0583966	0	0.00789306	0	0.0190689	0
TCGA-4Z-AA7S-01	0.0821835	0.057805	0.205155	0.063908	0.0235326	0.345554	0.00708686	0.0341265	0.0457398	0.131974	0.14099	0	0	0.258988	0	0	0	0.0423754	0.0287652	0	0	0.139136	0	0.0769979	0.0938192	0	0	0	0.00083967	0.00404339	0.00541937	0.0156367	0.0167049	0	0	0.0306856	0	0	0	0.00502075	0.00340818	0	0	0.0164852	0	0.00912292	0.0111159	0	0
TCGA-4Z-AA7W-01	0.244507	0.0838148	0.438948	0.170916	0	0.752009	0	0	0.0187935	0.311221	0	0	0.160177	0.128136	0	0	0	0.172434	0.0160984	0	0.0566836	0.121916	0.00222727	0.0123136	0	0	0	0	0	0	0.0112433	0.186189	0	0	0.0958267	0.0766581	0	0	0	0.10316	0.00963095	0	0.0339112	0.0729365	0.00133247	0.00736665	0	0	0
TCGA-4Z-AA7Y-01	0.0982111	0.0650592	0.208403	0.109415	0.0637052	0.441903	0	0.0141531	0.106494	0.0461877	0	0.0539943	0	0.0614401	0.034076	0	0	0.024787	0.0351322	0	0	0.170792	0.252865	0.125515	0	0.0735175	0.00104716	0	0	0.00153113	0.0115208	0.00499672	0	0.00584126	0	0.00664676	0.00368643	0	0	0.00268153	0.0038007	0	0	0.0184767	0.0273556	0.0135785	0	0.00795333	0.000113285
TCGA-4Z-AA80-01	0.0549885	0.0610181	0.186052	0.107663	0.0352942	0.379107	0.0605998	0	0.138715	0.13716	0	0	0	0.178087	0.0137371	0	0.0257342	0.030797	0	0	0.0841724	0.203332	0	0.0583935	0	0.0681047	0	0.00116722	0.0103537	0	0.0237	0.0234343	0	0	0	0.0304268	0.00234703	0	0.00439678	0.00526179	0	0	0.0143812	0.03474	0	0.00997675	0	0.0116359	0
TCGA-4Z-AA81-01	0.0237712	0.133366	0.168999	0.117624	0	0.501843	0.00038554	0	0.0226402	0.274189	0	0	0.0640884	0.19034	0	0	0	0.10858	0.00845279	0	0	0.113707	0	0.211565	0	0.00605126	0	0	9.95879e-05	0	0.00584813	0.0708251	0	0	0.0165545	0.0491663	0	0	0	0.028047	0.00218342	0	0	0.0293714	0	0.0546488	0	0.00156308	0
TCGA-4Z-AA82-01	0.0480697	0.180474	0.282733	0.140322	0.00202034	0.795064	0	0.0108798	0.0878151	0.00529023	0	0.0943845	0	0.0648087	0.0136742	0	0	0.0586932	0.0154148	0.0178321	0	0.163562	0.188684	0.189312	0.0849873	0	0	0.00466208	0	0.00491253	0.039651	0.00238869	0	0.0426172	0	0.0292629	0.00617426	0	0	0.0265016	0.00696021	0.0080517	0	0.0738527	0.0851959	0.0854798	0.0383741	0	0
TCGA-4Z-AA83-01	0.0502029	0.149697	0.077941	0.127756	0	0.452514	0	0	0.061595	0.0677101	0	0	0	0.0960518	0.0450801	0	0	0.102158	0	0.107848	0.0398119	0.23262	0	0.103869	0	0.111951	0	0.0313055	0	0	0.0164756	0.0181112	0	0	0	0.0256921	0.0120581	0	0	0.0273255	0	0.0288473	0.010649	0.0622216	0	0.027783	0	0.0299448	0
TCGA-4Z-AA84-01	0.0226193	0.152967	0.16363	0.066106	0.0181514	0.474361	0.029333	0.0015069	0.157749	0.0999702	0	0	0	0.11567	0	0	0.0284059	0.0223463	0	0.182843	0.0152519	0.247602	0	0.0268318	0	0.0659447	0	0.00654532	0.00516952	0.000265569	0.027801	0.0176183	0	0	0	0.0203851	0	0	0.00500613	0.0039382	0	0.0322235	0.00268793	0.0436362	0	0.00472872	0	0.0116218	0
TCGA-4Z-AA86-01	0.0507131	0.187767	0.265578	0.292713	0.0487535	0.873211	0.000336528	0.00414469	0.00471091	0.104004	0	0.0517617	0.0326757	0.0595899	0.0196113	0	0.0147698	0.0202433	0	0.194199	0.0839336	0.247126	0	0	0	0.160131	0	0.00276138	0.000376832	0.00464107	0.00527511	0.11646	0	0.0579608	0.0365891	0.0667266	0.02196	0	0.0165387	0.0226677	0	0.217457	0.0939857	0.276723	0	0	0	0.179309	0
TCGA-4Z-AA87-01	0.0200434	0.117445	0.137743	0.0520922	0.00399343	0.351963	0	0.00200966	0.107305	0.164557	0	0	0.00558925	0.0645595	0.00825338	0.0151853	0	0.0595616	0.00882618	0.0634281	0.0782101	0.264515	0.0807534	0	0	0.0772465	0	0	0	0.000513549	0.0274207	0.0420511	0	0	0.00142828	0.0164976	0.00210907	0.00388045	0	0.0152204	0.00225545	0.0162084	0.0199859	0.0675943	0.0206358	0	0	0.0197396	0
TCGA-4Z-AA89-01	0.0769174	0.11306	0.0967904	0.0728666	0	0.354095	0	0	0.0530565	0.180485	0	0	0	0.22409	0	0	0	0.0610367	0.0154673	0	0.113207	0.286976	0	0.0531391	0	0.0110966	0	0.00144653	0	0	0.0054041	0.0183834	0	0	0	0.0228248	0	0	0	0.00621693	0.00157544	0	0.0115308	0.0292301	0	0.00541251	0	0.00113025	0
TCGA-5N-A9KI-01	0.088106	0.211574	0.179462	0.13618	0.134215	0.536031	0.00789942	0.0848201	0.00266112	0.0512057	0	0.0587033	0	0.0698236	0.0177788	0	0	0.0527766	0	0.133367	0.0204437	0.323226	0	0.0559268	0.0794632	0	0	0.0419047	0.00332707	0.0357244	0.00112081	0.0215668	0	0.0247246	0	0.0294082	0.00748803	0	0	0.0222284	0	0.0561713	0.00861047	0.136136	0	0.0235552	0.0334682	0	0
TCGA-5N-A9KM-01	0.113086	0.0592886	0.207423	0.136364	0.130416	0.439912	0	0	0.0908712	0.213095	0	0.0915339	0	0.0920841	0	0.0769602	0	0.0723504	0.000114922	0.0330847	0.029926	0.181927	0.00273915	0	0.107499	0	0.00781354	0	0	0	0.0261025	0.0612109	0	0.0262928	0	0.0264509	0	0.0221066	0	0.0207824	3.30111e-05	0.00950349	0.00859615	0.0522581	0.000786813	0	0.0308789	0	0.00224441
TCGA-BL-A0C8-01	0.0547059	0.0842754	0.134894	0.0729384	0.0929077	0.381007	0.020502	0	0	0.0350594	0	0.0736287	0	0.0683182	0.0548427	0	0.111983	0	0.117751	0	0.00089559	0.447738	0	0.0324845	0	0.0265337	0	0.0102635	0.00361452	0	0	0.00618099	0	0.0129808	0	0.0120445	0.00966879	0	0.0197426	0	0.0207596	0	0.000157893	0.0789364	0	0.00572703	0	0.0046779	0
TCGA-BL-A13I-01	0	0.261581	0.139132	0.203186	0.67855	0.756425	0.00846448	0	0	0.0313062	0	0.167484	0	0.0173166	0.0184443	0.00618339	0	0	0.00190026	0	0.014078	0.658487	0.000841766	0	0.0262732	0.0459503	0	0.00327001	0.00679412	0	0	0.0251283	0	0.134433	0	0.0138994	0.0148046	0.00496317	0	0	0.00152526	0	0.0112999	0.528543	0.000675654	0	0.0210885	0.0368826	0
TCGA-BL-A13J-11	0.0117431	0.13622	0.285469	0.163696	0.0872709	0.655946	0.0596079	0	0	0	0	0.0816872	0	0.00580136	0	0	0	0.0388498	0.0592141	0	0.00331181	0.431827	0	0	0.268036	0.0178215	0	0.0338432	0.0119	0	0	0	0	0.0163078	0	0.00115817	0	0	0	0.00775586	0.0118213	0	0.00066116	0.0862088	0	0	0.0535099	0.00355784	0
TCGA-BL-A13J-01	0.0489146	0.0966079	0.148215	0.104299	0.0893434	0.368251	0	0.0093261	0.094686	0.100846	0	0	0.0749593	0.0468106	0.0089365	0	0.0457514	0	0.000608379	0.0700609	0.0678806	0.324791	0	0.0531424	0.0899077	0	0	0.0122937	0	0.0024084	0.0244519	0.0260426	0	0	0.0193577	0.0120885	0.00230778	0	0.011815	0	0.000157109	0.0180927	0.0175297	0.0838747	0	0.0137236	0.023218	0	0
TCGA-BL-A3JM-01	0.0826206	0.10763	0.205402	0.0900521	0.109632	0.402738	0.0027394	0	0.00219731	0.198658	0	0	0	0.125107	0.0255585	0	0	0.0379995	0.0240634	0.342333	0.0612808	0.165949	0	0	0.0141149	0	0	0	0.000908361	0	0.000728609	0.0658731	0	0	0	0.0414843	0.00847498	0	0	0.0126003	0.00797922	0.113514	0.0203202	0.0550272	0	0	0.00468036	0	0
TCGA-BL-A5ZZ-01	0	0.0945617	0.314032	0.174703	0.174438	0.624676	0.00421722	0	0.0295962	0.0154903	0	0.0096998	0	0.0488991	0.0386038	0	0.0365499	0.00285099	0	0.398224	0	0.361916	0	0.00630048	0	0.034243	0	0.0134087	0.00285598	0	0.0200431	0.0104903	0	0.00656891	0	0.0331155	0.0261433	0	0.0247523	0.00193075	0	0.269686	0	0.245097	0	0.00426681	0	0.02319	0
TCGA-BT-A0S7-01	0.0671015	0.078169	0.151652	0.0588985	0.0463766	0.361705	0.0298995	0.0309691	0.0165893	0.0561016	0	0.186402	0	0.115113	0	0	0	0.0124624	0	0.0508129	0.0141711	0.419398	0	0	0	0.0574375	0	0.0106436	0.00614863	0.00636858	0.00341147	0.0115369	0	0.0383323	0	0.0236721	0	0	0	0.00256282	0	0.0104493	0.00291418	0.0862463	0	0	0	0.0118116	0
TCGA-BT-A0YX-01	0.0757253	0.0760487	0.199694	0.158911	0.0962519	0.41883	0.0258858	0	0.0518521	0.179717	0	0.0939304	0.0611104	0.0619727	0.0177507	0	0.0242093	0.0367224	0.0272257	0	0.068024	0.198248	0.0333674	0.0278642	0	0.0708456	0	0.0212748	0.0109054	0	0.0218446	0.0757123	0	0.0395717	0.025745	0.0261083	0.00747813	0	0.0101991	0.0154707	0.0114698	0	0.0286576	0.0835194	0.0140573	0.0117388	0	0.0298463	0
TCGA-BT-A20J-01	0.370522	0.299908	0.122114	0.2545	0.0821715	0.96457	0.00620686	0.0030064	0.0120223	0.123318	0	0.143521	0	0.056734	0.0389413	0	0	0.0599271	0.0131841	0.0689913	0.126708	0.306219	0.00424172	0	0	0.0369787	0	0	0.00443904	0.00215013	0.00859814	0.0881951	0	0.102644	0	0.0405753	0.0278502	0	0	0.0428589	0.00942903	0.0493415	0.0906196	0.219003	0.00303361	0	0	0.0264466	0
TCGA-BT-A20N-11	0	0.105026	0.284177	0.219975	0	0.791338	0.0292062	0.0379151	0	0.0201725	0	0.268698	0	0.0218797	0	0	0	0.0648358	0.0714688	0	0.00790273	0.319814	0	0.00811827	0.111779	0.00476223	0	0.0334477	0.00978567	0.0127036	0	0.00675888	0	0.0900284	0	0.0073309	0	0	0	0.0217235	0.0239459	0	0.00264785	0.107155	0	0.00272006	0.0374522	0.00159561	0
TCGA-BT-A20N-01	0.0593584	0.0622039	0.184126	0.0331344	0.0985924	0.498188	0	0	0.167805	0.12696	0	0.0538321	0	0.0547949	0	0	0	0	0.0275137	0	0.162652	0.27074	0.0168426	0.0120929	0	0.0908582	0	0.0159088	0	0	0.0260514	0.0197104	0	0.00835736	0	0.00850683	0	0	0	0	0.00427147	0	0.0252515	0.0420319	0.00261478	0.00187741	0	0.0141056	0
TCGA-BT-A20O-01	0.41504	0.0764981	0.836185	0.369111	0.337488	1.42858	0.0332624	0	0.0300517	0.260226	0	0.063913	0.100417	0.0289551	0	0.0525056	0	0.0370532	0	0	0.0846748	0.272678	0.00618347	0	0.0108147	0.0133697	0	0.00589504	0.0534958	0	0.0483321	0.41852	0	0.102791	0.161501	0.0465684	0	0.0844447	0	0.0595926	0	0	0.136182	0.438548	0.00994486	0	0.0173933	0.0215024	0
TCGA-BT-A20P-01	0.0616928	0.104417	0.0761525	0.0691425	0.00179219	0.350458	0.000842329	0	0.0208039	0.014741	0	0.258438	0	0.117209	0.0750882	0	0	0.0337597	0.208358	0.209182	0.013745	0	0	0.0194196	0	0	0.0284145	0	8.48715e-05	0	0.00209616	0.00148527	0	0.0260397	0	0.0118097	0.00756575	0	0	0.00340156	0.0209937	0.0210768	0.00138492	0	0	0.00195668	0	0	0.002863
TCGA-BT-A20Q-11	0.0123348	0.133733	0.228769	0.108636	0	0.738557	0.0013384	0.00315365	0	0.0374868	0	0.228596	0	0.00651209	0.00476152	0	0	0.0470335	0.0916099	0	0.00180134	0.229018	0.00128821	0	0.347401	0	0	0	0.000139988	0.000329851	0	0.00392087	0	0.0239097	0	0.000681122	0.000498024	0	0	0.0049194	0.00958179	0	0.000188408	0.0239537	0.000134739	0	0.0363358	0	0
TCGA-BT-A20Q-01	0.109584	0.145973	0.162112	0.131402	0.0626817	0.502949	0	0.00277043	0.147063	0.139113	0	0.0654515	0	0.0849961	0.0487681	0	0	0.0500489	0.0229541	0.0071986	0.0814221	0.326724	0.00294535	0.0118762	0	0.00866896	0	0	0	0.00149671	0.07945	0.0751548	0	0.0353598	0	0.0459187	0.0263467	0	0	0.0270386	0.0124008	0.00388901	0.0439878	0.176511	0.00159121	0.00641603	0	0.00468336	0
TCGA-BT-A20R-11	0	0	0.301237	0.332872	0	0.736226	0.00199368	0.000441649	0	0	0	0.2597	0	0.0036148	0	0	0	0.0606621	0.036389	0	0.0039964	0.168694	0	0.00730997	0.348227	0.108972	0	0	0.000407534	9.02786e-05	0	0	0	0.0530859	0	0.000738911	0	0	0	0.0124001	0.00743838	0	0.000816916	0.0344831	0	0.00149425	0.0711821	0.0222752	0
TCGA-BT-A20R-01	0.0318407	0.106678	0.19122	0.132191	0.230461	0.497413	0	0.00322021	0.00628534	0.0689315	0	0.0885366	0	0.0300565	0.0192314	0	0	0.00123913	0	0.549471	0.0102819	0.196864	0	0	0.025882	0	0	0	0	0.00136838	0.00267086	0.0292914	0	0.0376223	0	0.0127721	0.00817207	0	0	0.000526548	0	0.233489	0.00436912	0.0836546	0	0	0.0109982	0	0
TCGA-BT-A20T-01	0.0939944	0.1312	0.115842	0.100684	0	0.438284	0	0.0217254	0.0457138	0.149336	0	0.131233	0	0.0980175	0.0454074	0	0	0.103365	0.00299119	0	0.0763817	0.227709	0.0466603	0.0162332	0.0333266	0	0	0.00189997	0	0.00780951	0.0164325	0.0536812	0	0.0471736	0	0.0352338	0.0163224	0	0	0.037156	0.00107523	0	0.0274565	0.0818533	0.0167728	0.00583528	0.0119797	0	0
TCGA-BT-A20U-11	0.0461442	0.0990985	0.160081	0.120165	0.00959285	0.350442	0.05406	0.103435	0.0560491	0.158253	0	0.212226	0	0.0692409	0	0	0	0.122462	0.000599833	0.00647082	0.013254	0.1147	0.0143519	0.0111972	0.0636994	0	0	0	0.0181197	0.0346691	0.0187864	0.053043	0	0.0711334	0	0.023208	0	0	0	0.0410464	0.00020105	0.00216887	0.00444245	0.038445	0.00481042	0.00375306	0.0213506	0	0
TCGA-BT-A20U-01	0.0815303	0.11301	0.130249	0.15839	0.0524556	0.413878	0	0.0061264	0.0644047	0.0873952	0	0.0750997	0	0.0754799	0.0617359	0	0	0.0380162	0	0.197827	0.0704934	0.283507	0.0116563	0	0.00762849	0	0	0.0206302	0	0.00188991	0.0198679	0.0269602	0	0.0231672	0	0.0232845	0.0190447	0	0	0.0117274	0	0.0610267	0.0217462	0.087458	0.00359581	0	0.00235328	0	0
TCGA-BT-A20V-01	0.122663	0.154808	0.184177	0.147511	0.0756491	0.464323	0	0.0177365	0.00894154	0.144321	0	0.0910771	0	0.0827294	0.0104152	0	0	0.0986666	0.0711572	0	0.0788307	0.188142	0.0148351	0.186762	0	0.00638564	0	0	0	0.00592638	0.00298768	0.0482227	0	0.030432	0	0.0276428	0.00348009	0	0	0.0329679	0.0237761	0	0.0263401	0.0628648	0.00495693	0.0624035	0	0.00213366	0
TCGA-BT-A20W-11	0.0655767	0.200297	0.34366	0.174564	0.0754669	0.71051	0.00499405	0.0160746	0.0071245	0.208393	0	0.202321	0	0.0489387	0.0411476	0.0343186	0	0.0910147	0.0277897	0	0.0318281	0.161659	0	0.0139841	0.110413	0	0	0	0.00484451	0.0155932	0.00691117	0.202153	0	0.196263	0	0.0474733	0.0399155	0.033291	0	0.0882894	0.0269576	0	0.030875	0.156818	0	0.0135654	0.107107	0	0
TCGA-BT-A20W-01	0.0676271	0.154092	0.170508	0.0791786	0	0.401276	0.113526	0	0.0273199	0.136295	0	0.204917	0	0.0673922	0.067085	0	0	0.0774815	0.0115411	0	0.0611739	0.15998	0.0158251	0.0218816	0.0355816	0	0	0	0.0583517	0	0.0140422	0.070055	0	0.105326	0	0.0346392	0.0344813	0	0	0.039825	0.00593204	0	0.031443	0.0822286	0.00813401	0.011247	0.0182887	0	0
TCGA-BT-A20X-01	0.0640211	0.0945105	0.222726	0.125038	0.0256574	0.497177	0	0	0.340318	0	0	0.0228839	0.0808687	0.029521	0.000197816	0	0.0996224	0	0.0359904	0.07261	0.111029	0.127806	0	0.0353916	0	0.0416976	0	0.00206395	0	0	0.115825	0	0	0.00778841	0.0275232	0.0100473	6.73256e-05	0	0.033906	0	0.0122491	0.0247124	0.0377882	0.043498	0	0.0120453	0	0.0141915	0
TCGA-BT-A2LA-11	0.00120917	0.0721386	0.261159	0.129653	0	0.456851	0.00544511	0	0.0119116	0.232469	0	0.159835	0	0.0362855	0	0.0622063	0	0.0418378	0.0162282	0	0.00205856	0.168585	0	0.0124167	0	0.250251	0	0.000469583	0.0015771	0	0.00345002	0.0673313	0	0.046294	0	0.0105096	0	0.0180172	0	0.0121177	0.00470027	0	0.000596233	0.0488283	0	0.0035963	0	0.0724816	0
TCGA-BT-A2LA-01	0.0634154	0.116826	0.142719	0.0528276	0.104052	0.328981	0.253399	0	0.100064	0.0977429	0	0	0	0.216674	0	0	0	0.106144	0.0317571	0.0430168	0	0.0497589	0	0.000955224	0	0.100489	0	0	0.0497661	0	0.0196519	0.0191961	0	0	0	0.0425534	0	0	0	0.0208461	0.0062369	0.00844823	0	0.00977236	0	0.0001876	0	0.0197354	0
TCGA-BT-A2LB-11	0.0640277	0.112274	0.205864	0.127268	0.0327529	0.426261	0.0699287	0.107196	0.0440185	0.121043	0	0.114546	0.013551	0.0468254	0.00288748	0.00182034	0	0.0654904	0.0255755	0	0.0152962	0.177935	0	0.0448354	0	0.131436	0	0.017614	0.0343152	0.0526031	0.0216006	0.0593976	0	0.0562097	0.00664972	0.022978	0.00141694	0.000893272	0	0.0321372	0.0125503	0	0.00750612	0.0873158	0	0.0220015	0	0.0644981	0
TCGA-BT-A2LB-01	0.0338432	0.180851	0.199521	0.146293	0.0569166	0.481301	0	0.0175389	0.0988301	0.122216	0	0	0.0708032	0.0651287	0.0370871	0	0.0231826	0	0.0157235	0	0.103625	0.265938	0	0.0509212	0	0.0604838	0	0.0685217	0	0.00930575	0.0524369	0.064845	0	0	0.0375665	0.0345557	0.0196775	0	0.0123001	0	0.00834251	0	0.0549812	0.1411	0	0.0270176	0	0.0320913	0
TCGA-BT-A2LD-01	0.0735749	0.116537	0.132512	0.106852	0.128777	0.406873	0.0420804	0	0.109171	0.161074	0	0.0256738	0	0.164457	0.000346214	0.00351342	0	0.064194	0.002425	0.0459492	0.105261	0.162869	0	0.0105115	0.102474	0	0	0	0.0128806	0	0.0334168	0.049304	0	0.00785863	0	0.0503394	0.000105974	0.00107544	0	0.0196495	0.00074228	0.0140648	0.0322198	0.0498535	0	0.00321753	0.0313668	0	0
TCGA-BT-A3PH-01	0.031534	0.0928581	0.106585	0.0639277	0.0531026	0.440024	0	0	0.0596307	0.0670873	0	0.143211	0	0.0603385	0.0717303	0	0.018344	0	0	0.0558814	0	0.148611	0	0.173103	0.168134	0	0	0.0339281	0	0	0.00662414	0.00745247	0	0.0159088	0	0.00670277	0.00796824	0	0.00203777	0	0	0.00620765	0	0.0165087	0	0.0192294	0.0186773	0	0
TCGA-BT-A3PJ-01	0.120267	0.117897	0.158454	0.22107	0.0350537	0.708508	0.00437644	0	0.0185123	0.087274	0	0.0508566	0	0.0973972	0.0442522	0	0.0298833	0.0458196	0	0.109809	0.15783	0.293834	0	0	0	0.0580167	0	0.0021382	0.00213811	0	0.0090442	0.0426378	0	0.024846	0	0.0475835	0.0216194	0	0.0145995	0.0223852	0	0.0536474	0.0771081	0.143553	0	0	0	0.0283441	0
TCGA-BT-A3PK-01	0.0425353	0.0713568	0.210187	0.301624	0.001596	0.476923	0.000721381	0.00154566	0.0026599	0.0262276	0	0.145143	0	0.061141	0.019461	0	0	0.030767	0	0.185189	0.063591	0.185825	0	0.145431	0	0.0907866	0	0.0415109	0.000431746	0.000925079	0.00159195	0.0156972	0	0.0868677	0	0.0365928	0.0116474	0	0	0.018414	0	0.110835	0.0380591	0.111216	0	0.0870404	0	0.0543357	0
TCGA-BT-A42C-01	0.0813313	0.0736715	0.122727	0.102761	0.0681678	0.337066	0	0.0311608	0.106817	0.0630319	0.111036	0.00708245	0	0.129428	0.0715943	0	0	0.0234821	0	0.00352758	0	0.143839	0	0.235696	0	0.0558033	0	0.0175021	0	0.00553619	0.0189776	0.0111986	0.0197272	0.0012583	0	0.0229948	0.0127198	0	0	0.00417195	0	0.000626728	0	0.0255552	0	0.0418749	0	0.0099143	0
TCGA-BT-A42E-01	0.0786826	0.240389	0.0938889	0.17979	0	0.608346	0	0.0630411	0.0304885	0.183538	0	0.0304807	0.0235686	0.0740145	0.0744981	0	0.00109089	0.0525843	0.0121157	0.03061	0.156756	0.16486	0.00616109	0.0343038	0	0.0565643	0	0.00532545	0	0.0318694	0.015413	0.0927844	0	0.015409	0.0119147	0.0374168	0.0376613	0	0.000551483	0.0265832	0.00612489	0.0154744	0.0792452	0.0833422	0.00311464	0.0173417	0	0.0285951	0
TCGA-BT-A42F-01	0.0505253	0.0919233	0.200507	0.170315	0	0.559165	0.00245517	0.0104977	0.0662404	0.118018	0	0.036538	0.0180008	0.118394	0.0273441	0	0	0.0353203	0.00212754	0.235372	0.0678692	0.183344	0	0	0	0.0759835	0	0.00249595	0.00139628	0.00597012	0.0376715	0.0671179	0	0.0207795	0.0102372	0.0673317	0.0155508	0	0	0.020087	0.00120995	0.133859	0.0385979	0.104269	0	0	0	0.0432125	0
TCGA-C4-A0EZ-01	0.014261	0.218056	0.0212491	0.0440865	0.0649951	0.280583	0	0.00223496	0.0240071	0.117996	0	0.053376	0	0.138881	0.0941775	0	0.0495523	0	0.0137701	0.141008	0	0.3207	0.013381	0.00676358	0	0.0241518	0	0	0	0.000351342	0.00377399	0.0185494	0	0.00839088	0	0.0218326	0.014805	0	0.00778978	0	0.00216471	0.0221669	0	0.050415	0.00210353	0.00106326	0	0.00379674	0
TCGA-C4-A0F0-01	0.0578754	0.0726783	0.235207	0.101449	0.0367452	0.563355	0.0094724	0	0.0202814	0.0932847	0	0.0413031	0.0134901	0.0391472	0	0.0247695	0	0.0428235	0.0217783	0.062548	0.108536	0.297146	0.0559602	0.00570874	0	0.149321	0	0.0144296	0.00217107	0	0.0046485	0.0213808	0	0.00946667	0.00309194	0.00897252	0	0.00567716	0	0.00981513	0.00499158	0.014336	0.0248765	0.0681057	0.0128261	0.00130844	0	0.0342244	0
TCGA-C4-A0F1-01	0.0322421	0.0964449	0.204279	0.100997	0.023653	0.459487	0.00340487	0	0.266014	0.017304	0	0.10426	0	0.0827868	0.0212602	0	0.0646343	0	0.0314775	0.0785385	0.165948	0.0645515	0.0295586	0.0129181	0	0.0510186	0.00632485	0	0.000695265	0	0.0543193	0.00353344	0	0.0212896	0	0.0169048	0.00434126	0	0.0131981	0	0.00642763	0.0160373	0.0338862	0.0131812	0.00603578	0.00263784	0	0.0104178	0.00129152
TCGA-C4-A0F6-01	0.0218967	0.123005	0.212474	0.0574184	0.0427509	0.369504	0	0.00326189	0.17417	0.120147	0	0.0186516	0	0.0485013	0	0.0466583	0	0.0183042	0	0.151859	0.0674435	0.315452	0.00142251	0.00203082	0	0.0290268	0	0.00307218	0	0.000752597	0.0401853	0.0277208	0	0.00430339	0	0.0111905	0	0.0107652	0	0.00422322	0	0.0350375	0.0155609	0.0727825	0.000328207	0.000468559	0	0.00669721	0
TCGA-C4-A0F7-01	0.0723864	0.114336	0.178435	0.0729911	0.0187059	0.434378	0	0.010476	0.00122408	0.162929	0.0371045	0	0	0.0977242	0.0187396	0	0	0.00376489	0.0848587	0.0824045	0.0405154	0.171248	0.0386721	0.172918	0.0642302	0	0.000179432	0.0130119	0	0.00183609	0.00021454	0.028556	0.00650317	0	0	0.0171278	0.00328443	0	0	0.000659858	0.0148729	0.0144427	0.00710099	0.030014	0.00677793	0.0303067	0.0112574	0	3.14484e-05
TCGA-CF-A1HR-01	0.0750665	0.1214	0.148805	0.0756011	0.0738188	0.42366	0	0.0197415	0.162438	0.221936	0	0	0.024511	0.0509889	0.0538639	0	0	0.0816227	0.0216008	0	0.0154406	0.21068	0.000170692	0.0429135	0.0940919	0	0	0	0	0.00631574	0.0519676	0.0710022	0	0	0.00784161	0.0163124	0.0172322	0	0	0.0261129	0.00691056	0	0.00493977	0.0674009	5.4608e-05	0.013729	0.030102	0	0
TCGA-CF-A1HS-01	0.111034	0.100938	0.248592	0.124234	0.0709623	0.629299	0.00652304	0	0.00855925	0.0345376	0	0.0364485	0	0.0608166	0	0	0	0.0440921	0.0363091	0.0477647	0.0632131	0.323184	0.227707	0.047236	0	0.0620035	0	0.00160582	0.0026194	0	0.00343707	0.013869	0	0.0146363	0	0.0244216	0	0	0	0.0177057	0.0145803	0.0191805	0.0253839	0.129778	0.0914382	0.0189682	0	0.0248982	0
TCGA-CF-A27C-01	0.0935028	0.0772001	0.128485	0.06265	0	0.330906	0	0.00134878	0.0189584	0.15442	0	0.307496	0	0.184806	0.00159139	0	0.00288082	0.104172	0.0595257	0.00753736	0	0.0643183	0.0149251	0.0213627	0.046772	0	0.00988525	0	0	0.000106864	0.00150208	0.0122348	0	0.0243631	0	0.0146423	0.000126087	0	0.000228249	0.00825362	0.00471626	0.000597189	0	0.00509598	0.00118252	0.00169258	0.00370577	0	0.000783213
TCGA-CF-A3MF-01	0.0407329	0.0670242	0.0518029	0.0325482	0	0.180477	0	0	0	0.168332	0.119994	0	0	0.210755	0	0	0.0824079	0	0.00351833	0	0	0.222774	0	0.0780256	0	0.108498	0	0.00569585	0	0	0	0.00670637	0.00478057	0	0	0.00839651	0	0	0.00328314	0	0.000140171	0	0	0.00887534	0	0.00310855	0	0.00432256	0
TCGA-CF-A3MG-01	0.0935998	0.0783575	0.146251	0.0738271	0.0548652	0.326995	0	0	0.319096	0	0.151424	0	0	0.114479	0	0	0.0895002	0	0.0291032	0	0.00768777	0.0919749	0.0434476	0.142901	0	0.0103864	0	0	0	0	0.0140008	0	0.00664393	0	0	0.00502292	0	0	0.00392695	0	0.00127694	0	0.000337312	0.00403553	0.00190633	0.00627	0	0.000455717	0
TCGA-CF-A3MH-01	0.0898136	0.115128	0.0973895	0.0659501	0	0.332935	0	0.0050269	0.0686231	0.081871	0.260859	0	0	0.189919	0	0	0	0	0.0195957	0	0	0.169611	0.0483468	0.114204	0	0.0389753	0	0.00296768	0	0.000556458	0.00759629	0.00906278	0.0288761	0	0	0.0210233	0	0	0	0	0.00216917	0	0	0.0187752	0.00535179	0.0126419	0	0.00431441	0
TCGA-CF-A3MI-01	0.0347495	0.104582	0.101585	0.045727	0	0.257449	0	0.0269372	0.0292948	0.184789	0.0500091	0.0407765	0	0	0.0327731	0	0	0.0605696	0.0119647	0.0766273	0	0.36059	0	0.0793612	0.0326568	0.00884438	0	0.00480709	0	0.0027878	0.00303179	0.0191242	0.00517556	0.00422005	0	0	0.00339177	0	0	0.00626849	0.00123825	0.00793034	0	0.0373183	0	0.00821328	0.00337973	0.000915327	0
TCGA-CF-A47S-01	0.0788378	0.14613	0.0841154	0.0842869	0	0.396414	0.0447516	0	0	0.0981299	0.0994612	0	0	0.114385	0.0866711	0	0	0.0336905	0.0261494	0	0.113874	0.146088	0	0.162565	0	0.0742341	0	0	0.00690179	0	0	0.015134	0.0153394	0	0	0.017641	0.0133668	0	0	0.0051959	0.00403288	0	0.0175621	0.0225304	0	0.0250716	0	0.0114487	0
TCGA-CF-A47T-01	0.0537472	0.11064	0.090573	0.0381771	0	0.301212	0.0312579	0	0.140319	0.00271094	0.338073	0	0	0.209092	0	0	0.0487144	0	0.0117143	0.0288173	0	0.117406	0.00251086	0.039636	0	0.0297483	0	0	0.00146153	0	0.00656091	0.000126756	0.0158074	0	0	0.00977658	0	0	0.00227775	0	0.000547726	0.00134742	0	0.00548957	0.000117401	0.00185327	0	0.00139095	0
TCGA-CF-A47V-01	0.0702227	0.161278	0.0808773	0.0936543	0	0.333319	0.0267637	0	0.0328491	0.122918	0	0	0	0.306178	0.10038	0	0	0.0577009	0.0627125	0	0.0281432	0.125396	0.00570871	0.0613038	0.069946	0	0	0	0.00566051	0	0.00694758	0.0259971	0	0	0	0.0647565	0.0212304	0	0	0.0122037	0.0132637	0	0.00595229	0.0265213	0.00120739	0.0129657	0.0147936	0	0
TCGA-CF-A47W-01	0.0799273	0.118232	0.0514208	0.0518743	0	0.315066	0.00336507	0.00288548	0.037746	0.0790078	0	0.247061	0	0.0228154	0.0467038	0	0.12363	0	0.0977638	0	0.0252413	0.177913	0.0255604	0	0.110307	0	0	0	0.000203291	0.000174318	0.00228032	0.00477303	0	0.0149255	0	0.00137833	0.00282148	0	0.00746875	0	0.00590612	0	0.00152488	0.0107481	0.00154416	0	0.00666387	0	0
TCGA-CF-A47X-01	0.0869595	0.0771623	0.0904407	0.0672145	0	0.292466	0.00872323	0.0382655	0.0699067	0.113107	0	0.0409283	0	0.12385	0.0917854	0	0	0.049424	0	0	0	0.282229	0.0396963	0.124534	0.0114767	0.0060731	0	0	0.000879217	0.00385678	0.00704591	0.0114001	0	0.00412518	0	0.0124829	0.00925107	0	0	0.00498145	0	0	0	0.028446	0.004001	0.0125518	0.00115674	0.000612109	0
TCGA-CF-A47Y-01	0.0486978	0.121197	0.0676862	0.0447664	0	0.307949	0	0.00384884	0.0188964	0	0	0.234089	0	0.0548152	0.188824	0	0.0832439	0	0	0.018901	0.0042689	0.176605	0.00461157	0	0.210784	0	0.00111196	0	0	0.000269203	0.00132169	0	0	0.0163731	0	0.00383399	0.0132071	0	0.00582241	0	0	0.00132201	0.000298584	0.0123525	0.000322551	0	0.0147431	0	7.77748e-05
TCGA-CF-A5U8-01	0.0677236	0.123115	0.0699513	0.0572764	0	0.32773	0.0645854	0	0.30369	0.163375	0.0537492	0.0361847	0	0.0481069	0.00345893	0	0	0.108824	0	0.00835595	0.0158177	0.095736	0	0.00716419	0.0384162	0	0	0.0525366	0.00475699	0	0.022368	0.0120333	0.00395886	0.00266516	0	0.00354328	0.000254765	0	0	0.00801532	0	0.000615451	0.00116504	0.00705137	0	0.000527673	0.00282952	0	0
TCGA-CF-A5UA-01	0.0597534	0.101698	0.0813591	0.0542232	0	0.312432	0	0.0111315	0.0824726	0.10255	0	0.107051	0	0.0914578	0.0349825	0	0.022675	0.0233117	0.0257245	0.171277	0	0.209097	0.086994	0	0	0.031275	0	0	0	0.00109663	0.00812485	0.0101028	0	0.0105462	0	0.00901004	0.00344633	0	0.00223385	0.00229657	0.00253427	0.0168735	0	0.0205994	0.00857029	0	0	0.00308108	0
TCGA-CF-A7I0-01	0.0466197	0.114175	0.108492	0.0633202	0	0.322542	0	0	0.0444871	0.261794	0	0.12184	0	0.0694061	0.033963	0	0	0.044321	0.0754038	0	0.0106664	0.178898	0.0312203	0.0331285	0.0948724	0	0	0	0	0	0.0113911	0.0670336	0	0.0311976	0	0.0177718	0.0086964	0	0	0.0113486	0.0193075	0	0.0027312	0.0458076	0.0079941	0.00848271	0.0242925	0	0
TCGA-CF-A8HX-01	0.0410205	0.115317	0.0478482	0.0453475	0	0.257437	0	0.0118096	0	0.0873766	0	0.147836	0	0.154177	0.0601843	0	0	0.0940725	0.0384319	0	0	0.239223	0.0592407	0.0855825	0	0.0202452	0.0018205	0	0	0.000919832	0	0.00680564	0	0.0115147	0	0.0120087	0.00468767	0	0	0.00732717	0.00299341	0	0	0.0186327	0.00461418	0.0066659	0	0.00157687	0.000141796
TCGA-CF-A8HY-01	0.0600798	0.079178	0.129972	0.0582418	0	0.287897	0	0.0134382	0.0431758	0.205975	0	0	0	0.194463	0.121119	0	0	0	0.0771141	0	0.00820972	0.0321081	0.297853	0	0.00654288	0	0	0	0	0.000931079	0.00299147	0.0142712	0	0	0	0.0134735	0.00839184	0	0	0	0.00534291	0	0.000568817	0.00222464	0.020637	0	0.000453328	0	0
TCGA-CF-A9FF-01	0.072196	0.158042	0.0985865	0.0537074	0	0.302651	0.304842	0	0.099771	0.12514	0	0.114545	0	0.0899727	0.0457141	0	0	0.0435041	0.00950665	0.00945211	0.0258604	0.0650884	0	0.0294591	0.0313116	0.00583309	0	0	0.0722727	0	0.023654	0.0296686	0	0.0271566	0	0.021331	0.010838	0	0	0.0103141	0.00225386	0.00224093	0.00613105	0.0154313	0	0.00698425	0.00742343	0.00138292	0
TCGA-CF-A9FH-01	0.053676	0.133609	0	0.197258	0	0.22228	0	0	0.172188	0.0700277	0.144367	0	0	0.0413842	0	0	0.0212215	0.0132926	0.0218967	0	0.0658817	0.123704	0	0.304902	0.0211347	0	0	0	0	0	0.0152866	0.00621699	0.0128167	0	0	0.00367405	0	0	0.00188403	0.00118011	0.00194397	0	0.00584891	0.0109823	0	0.0270689	0.00187632	0	0
TCGA-CF-A9FL-01	0.0735533	0.118365	0.106864	0.0538601	0.0103028	0.369122	0.00772879	0	0.14693	0.0238164	0	0.0214585	0	0.095806	0.00709465	0.0142046	0	0.020077	0.0127485	0.0564867	0.0156974	0.353657	0.0141698	0.0119167	0.186311	0	0.00858705	0.00331014	0.00149126	0	0.0283499	0.00459535	0	0.00414038	0	0.0184856	0.0013689	0.00274076	0	0.00387384	0.00245981	0.010899	0.00302879	0.0682377	0.00273405	0.00229931	0.0359485	0	0.00165686
TCGA-CF-A9FM-01	0.0790932	0.15458	0.0858704	0.109186	0.0006509	0.459704	0	0.00236299	0	0.0521535	0.0515825	0.121571	0	0.0378071	0.0287646	0	0	0.127964	0.0249387	0	0.0231434	0.165358	0.0359093	0.123019	0	0.18098	0	0.0244453	0	0.000687501	0	0.0151738	0.0150077	0.0353706	0	0.0109998	0.0083689	0	0	0.0372304	0.00725579	0	0.00673344	0.0481101	0.0104476	0.0357917	0	0.0526553	0
TCGA-CU-A0YN-11	0.0105334	0.156834	0.206006	0.11062	0.0403356	0.740976	0.0612555	0	0.0108263	0.0291958	0	0.152834	0	0.0418225	0.0036443	0	0	0.0418522	0.0463503	0	0.0053973	0.444352	0	0	0.162469	0	0	0	0.0132736	0	0.00234598	0.00632651	0	0.0331179	0	0.0090626	0.00078969	0	0	0.00906905	0.0100437	0	0.00116955	0.0962877	0	0	0.0352058	0	0
TCGA-CU-A0YN-01	0.0106797	0.15797	0.15384	0.18586	0.0149578	0.575899	0	0	0.05397	0.0925179	0	0.120386	0	0.0677904	0.0565914	0	0	0.0250576	0	0.272272	0.00472349	0.150399	0.0229832	0.037978	0	0.0739969	0	0.0213346	0	0	0.0324109	0.0555603	0	0.072296	0	0.0407105	0.0339852	0	0	0.015048	0	0.163509	0.00283662	0.0903201	0.0138022	0.0228072	0	0.0444378	0
TCGA-CU-A0YO-01	0.0681445	0.14124	0.183754	0.138967	0.0318413	0.461227	0	0.00662304	0.0238367	0.0680738	0	0.326035	0	0.0126077	0.00411126	0	0	0.0275642	0.0259216	0	0.0578969	0.266457	0.0319101	0.0974009	0.0439626	0.00759927	0	0	0	0.00327357	0.0117818	0.0336468	0	0.161149	0	0.00623161	0.00203207	0	0	0.0136242	0.0128123	0	0.0286167	0.131702	0.0157722	0.0481423	0.0217294	0.00375609	0
TCGA-CU-A0YR-11	0.088365	0.182166	0.278857	0.142682	0.00924164	0.740314	0.178737	0	0.0947754	0.132317	0	0.0953601	0	0.108447	0	0.0116994	0	0.0778002	0.00442332	0	0.0198858	0.137644	0	0	0.0948414	0.04407	0	0	0.115033	0	0.0609963	0.0851578	0	0.0613726	0	0.069795	0	0.00752962	0	0.0500713	0.0028468	0	0.0127982	0.0885858	0	0	0.0610388	0.0283629	0
TCGA-CU-A0YR-01	0.00981479	0.0610954	0.24458	0.106214	0.0458442	0.648624	0.0283556	0	0.050417	0.0315798	0	0.0203334	0.0104806	0.0544183	0.0229895	0	0	0.0358862	0	0.346699	0.0619755	0.231801	0.0402996	0.0063917	0	0.0567634	0.00160913	0	0.013338	0	0.0237152	0.0148545	0	0.00956446	0.00492988	0.0255974	0.0108139	0	0	0.0168802	0	0.163081	0.0291521	0.109035	0.0189562	0.00300654	0	0.0267005	0.000756904
TCGA-CU-A3KJ-01	0.00886057	0.158072	0.186144	0.187664	0.00179826	0.565605	0.00172944	0	0.00284665	0.0766376	0	0.25515	0.0588593	0.0335569	0.00673298	0	0.0208941	0.0190254	0.0169298	0.0862511	0.11036	0.117065	0.0189198	0	0	0.155373	0	0.0196694	0.000581415	0	0.000957007	0.0257646	0	0.0857781	0.0197877	0.0112814	0.00226354	0	0.00702433	0.00639608	0.0056916	0.0289965	0.0371015	0.0393559	0.00636059	0	0	0.0522344	0
TCGA-CU-A3QU-01	0.0730082	0.0515574	0.152465	0.0945929	0.010353	0.415665	0	0	0.0935103	0.0296036	0	0	0	0.0297919	0.023906	0.00725362	0.0233291	0	0.19898	0.232062	0	0.0878071	0	0.08068	0	0.193076	0	0	0	0	0.00999777	0.00316511	0	0	0	0.00318524	0.00255594	0.00077553	0.00249427	0	0.0212742	0.0248112	0	0.00938801	0	0.00862601	0	0.020643	0
TCGA-CU-A3YL-01	0.0915343	0.136405	0.0699599	0.0674094	0.0232554	0.32872	0.0134171	0	0.0915279	0.228022	0	0.074847	0	0.165554	0.002084	0	0	0.0828266	0.023957	0	0.0961389	0.180448	0.00876629	0.00276424	0.0296468	0	0	0	0.00367475	0	0.0250681	0.0624518	0	0.0204995	0	0.0453429	0.000570776	0	0	0.022685	0.00656145	0	0.026331	0.049422	0.00240096	0.000757085	0.00811982	0	0
TCGA-CU-A5W6-01	0.0357294	0.0804468	0.0927415	0.0876915	0.132799	0.337581	0.0318736	0	0.0799795	0.141906	0	0.00511467	0	0.103084	0.0282269	0	0	0.0236514	0.075557	0.0409326	0.0806152	0.160054	0.0396104	0.0456598	0	0.116035	0	0.0276995	0.00939684	0	0.0235792	0.041836	0	0.00150788	0	0.0303906	0.00832171	0	0	0.00697279	0.0222753	0.0120676	0.0237666	0.0471865	0.0116777	0.0134612	0	0.034209	0
TCGA-CU-A72E-01	0.0423184	0.104723	0.109757	0.0915282	0.0626218	0.380371	0.000704851	0	0.00439058	0.032006	0	0.175921	0	0.0493071	0.00842899	0	0.00725063	0.0519226	0.0274703	0.262156	0.0079264	0.344446	0	0	0.0244245	0	0	0.00364564	0.000166056	0	0.00103438	0.00754031	0	0.0414452	0	0.0116163	0.00198579	0	0.00170818	0.0122325	0.00647175	0.0617615	0.00186738	0.0811481	0	0	0.00575417	0	0
TCGA-DK-A1A3-01	0.100476	0.0770424	0.191382	0.115478	0.189095	0.426564	0.047053	0	0.0343116	0.0782214	0	0.147439	0	0.0479876	0.0122812	0	0	0.0486371	0.0188204	0.0202468	0.131366	0.328569	0.0025838	0	0.0824832	0	0	0	0.0224314	0	0.0163573	0.0372902	0	0.0702881	0	0.022877	0.00585477	0	0	0.0231866	0.00897218	0.00965218	0.0626259	0.156637	0.00123177	0	0.0393219	0	0
TCGA-DK-A1A5-01	0.00703363	0.145403	0.221027	0.0998213	0.0380196	0.597799	0	0.0159921	0.0280965	0.119213	0	0.0250256	0	0.141134	0.00911276	0	0	0.0462927	0.0147774	0.177093	0.062569	0.20154	0.0649881	0.0693407	0.0248263	0	0	0	0	0.00545013	0.00957529	0.0406278	0	0.00852872	0	0.0480985	0.00310563	0	0	0.0157766	0.00503613	0.0603533	0.0213236	0.0686848	0.022148	0.0236313	0.00846083	0	0
TCGA-DK-A1A6-01	0	0.0949542	0.208537	0.159824	0	0.48798	0	0	0.000540795	0.22434	0	0	0.100858	0.0799831	0.00192768	0	0	0.0801008	0.0237904	0	0	0.24958	0	0.165629	0	0.0710736	0	0.00217659	0	0	0.000201497	0.0835876	0	0	0.0375792	0.0298012	0.000718241	0	0	0.0298451	0.00886415	0	0	0.0929918	0	0.0617125	0	0.0264816	0
TCGA-DK-A1A7-01	0.0704662	0.0747215	0.0924348	0.0490044	0	0.229046	0.203053	0	0.143613	0.100495	0	0.150851	0	0.105976	0.0402285	0	0	0.0577362	0.00452531	0	0.00302189	0.110275	0.000826518	0.0250582	0.054341	0	0	0	0.0324691	0	0.0229645	0.0160696	0	0.0241217	0	0.016946	0.00643273	0	0	0.00923229	0.000723618	0	0.000483214	0.0176334	0.000132164	0.00400693	0.00868938	0	0
TCGA-DK-A1AA-01	0.0719067	0.116883	0.147372	0.0830702	0.0394091	0.435556	0	0.0207939	0.126613	0.001983	0	0.150409	0	0.00398361	0.0432816	0	0	0.0826198	0.0165843	0	0	0.261633	0.0640901	0.0827536	0.130863	0	0	0.0143926	0	0.0037024	0.0225439	0.000353079	0	0.0267807	0	0.000709294	0.00770642	0	0	0.0147107	0.00295288	0	0	0.0465844	0.0114114	0.0147345	0.0233004	0	0
TCGA-DK-A1AB-01	0.0746827	0.179271	0.116806	0.186063	0.0595888	0.619214	0	0.0233301	0.0405606	0.0383242	0	0.119633	0.00443046	0.0454435	0.0054292	0	0	0.050709	0.00358318	0.0916376	0.239671	0.216311	0.0488839	0	0.0673672	0	0	0.00468577	0	0.0145078	0.0252226	0.0238319	0	0.0743939	0.00275508	0.028259	0.00337615	0	0	0.0315333	0.0022282	0.0569848	0.149039	0.134513	0.0303984	0	0.0418923	0	0
TCGA-DK-A1AC-01	0.0172193	0.0802742	0.273911	0.169318	0.0882017	0.51428	0.0339959	0	0.0411335	0.209904	0	0.0497435	0.0136918	0.0823397	0.012775	0.0364677	0	0.0348615	0	0.0658716	0.0598593	0.159261	0	0	0	0.194546	0.00554927	0	0.0182245	0	0.0220508	0.112526	0	0.0266665	0.00733991	0.0441406	0.00684843	0.0195496	0	0.0186886	0	0.0353124	0.0320893	0.0853765	0	0	0	0.104292	0.00297485
TCGA-DK-A1AD-01	0.0115978	0.158844	0.0879453	0.053775	0.127159	0.27279	0.0497543	0	0.120515	0.215245	0	0	0.01862	0.0917664	0.0611143	0	0	0.0329102	0.0470809	0.0121993	0.195149	0.114573	0.0138185	0.0201227	0	0.00713123	0	0	0.0130995	0	0.0317297	0.0566707	0	0	0.00490235	0.0241607	0.0160905	0	0	0.00866476	0.0123957	0.0032119	0.0513799	0.0301654	0.0036382	0.00529801	0	0.00187755	0
TCGA-DK-A1AE-01	0.0777354	0.0661137	0.169847	0.135476	0.000247174	0.317822	0	0	0.160135	0.0420934	0	0.0763236	0.00295369	0.156768	0	0.0171053	0	0.186369	0.00804637	0.00596046	0.0697306	0.179355	0.0503231	0.0154782	0.0293585	0	0	0	0	0	0.0263766	0.0069334	0	0.0125716	0.000486516	0.0258219	0	0.00281749	0	0.0306977	0.00132535	0.000981775	0.0114857	0.0295424	0.00828894	0.00254948	0.00483577	0	0
TCGA-DK-A1AF-01	0.0736765	0.17201	0.362755	0.221037	0.18376	0.659966	0.00811212	0.00716426	0.0179368	0.112984	0	0.181889	0	0.020878	0.00198451	0.00952051	0	0.0327777	0.0571315	0.165849	0.0806052	0.236123	0.00321141	0	0.0104529	0.029087	0	0.0242924	0.00981749	0.00867037	0.0217076	0.136737	0	0.220127	0	0.0252671	0.00240171	0.011522	0	0.0396684	0.069142	0.200715	0.0975504	0.285762	0.00388653	0	0.0126504	0.0352018	0
TCGA-DK-A1AG-01	0.064582	0.137354	0.105656	0.0935914	0.00830173	0.390168	0	0	0.136384	0.173392	0	0.174409	0	0.122177	0.0142529	0	0	0.0977695	0.0341585	0	0	0.115834	0	0.0409221	0.0278699	0	0	0.0628316	0	0	0.0352935	0.0448705	0	0.0451338	0	0.0316172	0.00368839	0	0	0.0253009	0.00883957	0	0	0.0299756	0	0.0105899	0.00721222	0	0
TCGA-DK-A2HX-01	0.0161655	0.120991	0.205741	0.117731	0.139451	0.566473	0.0227393	0	0.0476534	0.0516681	0	0.128347	0	0.0322781	0.0342707	0	0	0.0527384	0.0323362	0	0.00209088	0.366724	0	0.0774443	0.150053	0	0	0.0016564	0.00901729	0	0.018897	0.020489	0	0.0508961	0	0.0127999	0.0135901	0	0	0.0209134	0.0128229	0	0.000829137	0.145425	0	0.0307106	0.0595035	0	0
TCGA-DK-A2I1-01	0.0833642	0.118295	0.132878	0.0721006	0.114508	0.390245	0.0796697	0	0.147233	0.0905914	0	0.0335206	0	0.0404237	0.0516312	0	0	0.0537068	0.0204247	0.0411036	0.143464	0.263439	0.0113873	0	0	0.0216365	0	0.00176882	0.0383509	0	0.0708738	0.0436083	0	0.0161359	0	0.0194589	0.0248539	0	0	0.025853	0.00983191	0.0197862	0.0690596	0.126813	0.00548154	0	0	0.0104152	0
TCGA-DK-A2I2-01	0	0.258005	0.187318	0.208179	0	0.870132	0	0.0263082	0.0116099	0	0	0.090653	0	0.0391394	0.045189	0	0.0285942	0	0	0.192513	0.0378896	0.19059	0.0565267	0	0	0.224013	0.00218393	0.0547907	0	0.0149285	0.00658796	0	0	0.0514406	0	0.0222095	0.0256423	0	0.0162256	0	0	0.10924	0.0215003	0.108149	0.0320758	0	0	0.127115	0.00123926
TCGA-DK-A2I4-01	0.0350013	0.256787	0.439309	0.399283	0.234132	1.06945	0	0	0.0251179	0.216249	0	0.0655838	0.0349787	0.0511727	0	0	0	0.0694247	0.0143064	0.0517432	0.0973136	0.369241	0	0	0.00206852	0	0	0.00280029	0	0	0.0381695	0.328614	0	0.0996619	0.053154	0.0777627	0	0	0	0.105499	0.0217402	0.0786295	0.147879	0.561104	0	0	0.00314335	0	0
TCGA-DK-A2I6-01	0.127357	0.0786331	0.134891	0.0763239	0	0.432235	0	0	0.0234697	0.117197	0.014443	0.107343	0.0249721	0.046593	0	0	0.0369159	0	0.0232112	0	0.0281707	0.218339	0	0.289335	0	0.0700105	0	0	0	0	0.00291187	0.0145406	0.00179194	0.013318	0.00309828	0.00578077	0	0	0.00458014	0	0.00287981	0	0.00349512	0.0270892	0	0.0358976	0	0.00868618	0
TCGA-DK-A3IK-01	0.0394093	0.11968	0.100303	0.0542577	0.0167185	0.300455	0.003414	0.107904	0.156969	0.0866533	0	0	0	0.136752	0.0315267	0.0601261	0	0.0121994	0.00518571	0.113123	0.0410958	0.165749	0	0.0171885	0.0621133	0	0	0	0.000904746	0.0285956	0.0415984	0.022964	0	0	0	0.0362406	0.00835489	0.015934	0	0.00323296	0.00137427	0.0299788	0.0108908	0.0439253	0	0.00455512	0.0164607	0	0
TCGA-DK-A3IL-01	0.0568188	0.135354	0.0784288	0.0633694	0	0.341166	0.179195	0.200724	0.00251202	0.0653915	0	0	0	0.182146	0.00807991	0.0068935	0	0.0549373	0	0.0902881	0.0283939	0.0851525	0	0.0498173	0.0464692	0	0	0	0.0308126	0.0345144	0.000431941	0.0112441	0	0	0	0.0313199	0.00138934	0.00118534	0	0.00944645	0	0.015525	0.00488232	0.014642	0	0.00856607	0.00799037	0	0
TCGA-DK-A3IM-01	0.040043	0.104557	0.184718	0.0722623	0.0296522	0.488081	0	0	0	0.020584	0	0	0	0.12368	0.0359649	0	0	0	0	0.552884	0.0127954	0.120952	0	0.00512831	0	0.128011	0	0	0	0	0	0.00318003	0	0	0	0.0191073	0.00555623	0	0	0	0	0.0854152	0.00197676	0.0186859	0	0.000792273	0	0.0197765	0
TCGA-DK-A3IN-01	0.057188	0.112769	0.26736	0.160506	0.135142	0.7029	0	0.00206545	0.0565384	0.0925345	0	0.0791327	0.0113017	0.0287253	0.0378111	0	0	0.0465642	0.0129449	0.0499339	0.0343002	0.501981	0.000467285	0	0	0.0268548	0	0.0188447	0	0.00147196	0.0402926	0.0659455	0	0.0563946	0.00805425	0.0204714	0.0269464	0	0	0.0331844	0.00922528	0.0355858	0.0244444	0.357741	0.000333015	0	0	0.0191383	0
TCGA-DK-A3IQ-01	0.0286223	0.157586	0.211897	0.106242	0.219649	0.464257	0.0218985	0	0.0858711	0.0382085	0.0536704	0.128356	0	0	0	0	0	0.0297897	0.00844423	0.0078903	0	0.414963	0	0.0138578	0.197051	0	0	0	0.00591058	0	0.0231773	0.0103128	0.0144861	0.0346444	0	0	0	0	0	0.0080405	0.00227917	0.00212966	0	0.112002	0	0.00374034	0.0531857	0	0
TCGA-DK-A3IS-01	0.105574	0.0760671	0.125336	0.0696982	0.0137012	0.346231	0	0	0.0881094	0.240936	0	0	0	0.218193	0	0	0	0.100539	0.0309812	0	0.0612278	0.181562	0.0191755	0.0113391	0.0462199	0	0	0.00171599	0	0	0.0100211	0.0274029	0	0	0	0.0248162	0	0	0	0.0114348	0.00352365	0	0.00696375	0.02065	0.00218092	0.00128966	0.00525683	0	0
TCGA-DK-A3IT-01	0.0914068	0.143315	0.176259	0.102835	0.0754942	0.438506	0.0446357	0.0362318	0.153812	0.0510754	0	0.114182	0	0.0431586	0.0280786	0	0	0.0171873	0.0304951	0.0173509	0.0763856	0.258401	0	0.00988425	0.119121	0	0	0	0.0211634	0.0171788	0.072928	0.0242167	0	0.054138	0	0.0204631	0.0133131	0	0	0.00814912	0.0144588	0.00822669	0.0362172	0.122517	0	0.00468649	0.0564797	0	0
TCGA-DK-A3IU-01	0.258925	0.427849	0.235291	0.302975	0	0.884569	0.0676376	0.030632	0.0217924	0.206926	0	0.101159	0.0260683	0.0368994	0.0439371	0.00514542	0	0.0805822	0	0.0866326	0.136131	0.118801	0.00657173	0	0.0110775	0	0	0.020008	0.0960259	0.0434885	0.0309389	0.293774	0	0.143616	0.0370095	0.0523864	0.062378	0.00730501	0	0.114403	0	0.122993	0.193266	0.168663	0.00932996	0	0.0157269	0	0
TCGA-DK-A3IV-01	0.169563	0.321437	0.111306	0.202935	0	0.569894	0.0202886	0.0957424	0	0.0810638	0	0.239449	0	0.0814216	0.0955005	0	0	0.031335	0	0.0131327	0.117386	0.130579	0	0.0531293	0.0409718	0	0	0	0.0192523	0.0908522	0	0.0769233	0	0.227219	0	0.0772629	0.0906227	0	0	0.0297345	0	0.0124619	0.11139	0.12391	0	0.0504157	0.0388791	0	0
TCGA-DK-A3WW-01	0.0578549	0.102566	0.368897	0.227804	0	0.622642	0.00378795	0	0.00998716	0.265178	0	0.0240257	0.126695	0.0674898	0	0	0.0280044	0.070412	0.0108378	0	0.142676	0.16231	0.0225996	0	0	0.0659958	0	0	0.00192026	0	0.00506289	0.134429	0	0.0121796	0.0642269	0.0342133	0	0	0.0141965	0.0356946	0.0054941	0	0.072328	0.0822815	0.0114566	0	0	0.0334559	0
TCGA-DK-A3WX-01	0.000157658	0.168811	0.206289	0.299111	0.0666325	0.562276	0	0	0	0.103816	0	0.128257	0.0210712	0.0564754	0	0	0.0141837	0.0637484	0	0.122926	0.154468	0.0454465	0.0283795	0	0	0.0763073	0	0.184921	0	0	0	0.0727147	0	0.0898341	0.0147587	0.0395566	0	0	0.00993459	0.0446508	0	0.0861002	0.108193	0.0318317	0.0198776	0	0	0.0534474	0
TCGA-DK-A3WY-01	2.08683	0.758634	0	0.251228	0	1.03593	0.212517	0.202669	0.0313222	0.0873477	0	0.053597	0	0.153653	0.044617	0	0	0.028928	0.00139576	0.0525343	0.0294474	0.0848059	0	0	0.0171658	0	0	0	0.280984	0.267964	0.0414134	0.115489	0	0.0708645	0	0.203156	0.0589914	0	0	0.0382479	0.00184543	0.0694594	0.0389346	0.112128	0	0	0.0226962	0	0
TCGA-DK-A3X1-01	0.0741859	0.106126	0.105083	0.0573845	0.00740392	0.329371	0.00734295	0	0.0558119	0.128266	0	0	0	0.165522	0.0408927	0.0308616	0.00628937	0	0.0351693	0.157202	0.00911041	0.194911	0.00392836	0.0222042	0	0.142487	0	0	0.00121855	0	0.00926193	0.0212857	0	0	0	0.0274682	0.0067861	0.00512145	0.00104371	0	0.0058363	0.0260876	0.00151186	0.0323453	0.000651907	0.00368476	0	0.0236455	0
TCGA-DK-A3X2-01	0.0597169	0.12898	0.0832121	0.0762127	0.0231884	0.342566	0	0	0.217798	0.0620675	0	0	0	0.0764277	0	0	0	0.0866103	0.0152737	0.0706125	0	0.382822	0	0.0506266	0	0.037762	0	0	0	0	0.0230168	0.00655926	0	0	0	0.00807684	0	0	0	0.00915293	0.00161412	0.00746229	0	0.0404564	0	0.0053502	0	0.00399067	0
TCGA-DK-A6AV-01	0.0695008	0.107211	0.204944	0.0708425	0.0367001	0.393998	0.0257794	0.0514777	0.07045	0.131748	0	0.0508571	0	0.121582	0.0378355	0	0	0.0776471	0.0145895	0	0.0711919	0.205242	0	0.104988	0.0366127	0	0	0	0.00729658	0.0145702	0.0199401	0.0372898	0	0.0143945	0	0.0344123	0.0107089	0	0	0.0219772	0.0041294	0	0.0201501	0.0580914	0	0.0297158	0.0103628	0	0
TCGA-DK-A6AW-01	0.0759646	0.0995882	0.0678595	0.0710466	0	0.343851	0	0.0151133	0.045389	0.197604	0	0.0268064	0	0.142154	0.085626	0	0	0.135926	0.0282847	0	0.00127901	0.222895	0	0.0483576	0	0.0505655	0	0	0	0.00183873	0.00552213	0.0240409	0	0.00326134	0	0.0172948	0.0104175	0	0	0.016537	0.00344119	0	0.000155608	0.027118	0	0.00588331	0	0.00615192	0
TCGA-DK-A6B0-01	0.0764221	0.1323	0.0569815	0.0632804	0	0.399371	0	0.00429563	0.0537112	0.0460995	0	0.111816	0	0.0342641	0.0531453	0	0	0.108751	0.100726	0	0	0.355249	0.00297817	0.0316965	0	0.0972686	0	0	0	0.000449992	0.00562656	0.00482919	0	0.0117133	0	0.00358936	0.00556728	0	0	0.0113923	0.0105516	0	0	0.0372144	0.000311981	0.00332039	0	0.0101895	0
TCGA-DK-A6B1-01	0.0792389	0.0928376	0.125179	0.0813976	0.041613	0.388284	0.00440271	0	0.0626444	0.0813613	0	0.129732	0	0.0839049	0.0423298	0	0	0.00143336	0.120713	0.0315679	0	0.15603	0	0.151419	0.119654	0	0.0148077	0	0.000779899	0	0.0110969	0.0144124	0	0.0229809	0	0.014863	0.00749834	0	0	0.000253906	0.0213831	0.00559196	0	0.0276392	0	0.0268226	0.0211956	0	0.00262304
TCGA-DK-A6B2-01	0.138576	0.190183	0.149746	0.121237	0.129171	0.559558	0.0294483	0	0.0847543	0.0888421	0	0.0611814	0	0.0288765	0.0627596	0.00225782	0	0.0368323	0.0152123	0.0228527	0.13321	0.347729	0.0230789	0.0116217	0.046147	0	0	0.00519618	0.0213688	0	0.0615009	0.0644672	0	0.0443955	0	0.0209539	0.0455407	0.00163836	0	0.0267269	0.0110386	0.0165828	0.0966625	0.252325	0.0167469	0.00843312	0.033486	0	0
TCGA-DK-A6B5-01	0.0575577	0.178631	0.129143	0.14641	0.0685579	0.574398	0	0.00153847	0	0.12596	0	0.0146423	0	0.187597	0.0105314	0	0	0.0274187	0.035524	0.100818	0.0747895	0.107773	0.193805	0.0306314	0.0884332	0	0.000538683	0	0	0.000718198	0	0.0588012	0	0.0068354	0	0.0875749	0.00491632	0	0	0.0127998	0.0165835	0.0470644	0.0349137	0.0503112	0.0904733	0.0142995	0.0412829	0	0.000251471
TCGA-DK-A6B6-01	0.0848768	0.130589	0.137618	0.0934783	0.00955559	0.415053	0.0134256	0	0.123514	0.198162	0	0	0.0530834	0.147762	0.0752224	0.0234849	0.0387083	0.0253283	0	0	0.105864	0.138698	0	0.0391561	0.0156578	0	0	0.0019329	0.00471826	0	0.0434074	0.0696414	0	0	0.0186555	0.0519291	0.0264359	0.00825347	0.0136035	0.00890129	0	0	0.0372046	0.0487436	0	0.0137609	0.00550273	0	0
TCGA-DK-AA6L-01	0.090985	0.178381	0.109051	0.118378	0.0707635	0.554873	0	0.017703	0	0.0649347	0	0.0989659	0	0.0498272	0.035802	0	0	0.0427222	0	0.247531	0.0210623	0.282439	0.110517	0	0	0.0284952	0	0	0	0.00741223	0	0.0271882	0	0.041437	0	0.0208627	0.0149903	0	0	0.0178878	0	0.103641	0.0088188	0.118257	0.0462736	0	0	0.011931	0
TCGA-DK-AA6M-01	0.0906466	0.215533	0.087711	0.133043	0.101067	0.65727	0	0.0109121	0.00381679	0.0363137	0	0.0854594	0	0.0726307	0.0815931	0	0	0.0641463	0.0498408	0	0.0543939	0.339245	0.148471	0	0.0502888	0	0	0.00288862	0	0.00600456	0.00210025	0.0199822	0	0.0470255	0	0.0399662	0.044898	0	0	0.0352975	0.0274257	0	0.0299312	0.186675	0.0816985	0	0.0276722	0	0
TCGA-DK-AA6P-01	0.0790607	0.13438	0.0766995	0.0623081	0.0631035	0.298199	0	0.0203764	0.064994	0.0329219	0	0.190799	0	0.122938	0.0491402	0	0.0365966	0.07972	0.0492115	0.120645	0.00352812	0.130668	0	0.00902314	0.0894381	0	0	0	0	0.00293867	0.0093734	0.00474797	0	0.0275169	0	0.0177301	0.00708697	0	0.00527795	0.0114972	0.00709726	0.0173994	0.000508824	0.0188449	0	0.00130131	0.0128987	0	0
TCGA-DK-AA6Q-01	0.0367926	0.143579	0.202874	0.167353	0.135149	0.422737	0.000615153	0	0.0085135	0.354373	0	0	0.0568299	0.153707	0.0054486	0	0	0.051786	0.0921613	0	0.123083	0.0825603	0.0422662	0	0.0125239	0.0161319	0	0	0.000258498	0	0.00357753	0.148914	0	0	0.0238809	0.0645906	0.0022896	0	0	0.0217614	0.0387278	0	0.0517216	0.0346933	0.017761	0	0.00526277	0.0067789	0
TCGA-DK-AA6R-01	0	0.182357	0.212029	0.138926	0	0.605803	0.00421246	0	0.0143019	0.0912568	0	0.119887	0.0211553	0.0723803	0.0156292	0	0.0677223	0.0864365	0.0230843	0.0682046	0.100603	0.0699824	0.0274886	0.109218	0	0.103822	0.000684203	0.00393156	0.00120865	0	0.00410354	0.0261836	0	0.0343982	0.00606992	0.0207675	0.00448436	0	0.019431	0.0248006	0.00662341	0.0195694	0.0288652	0.0200795	0.00788709	0.031337	0	0.0297889	0.000196313
TCGA-DK-AA6S-01	0.0301687	0.237936	0.0843234	0.144524	0.0745386	0.533498	0.00402571	0	0.0218902	0.117284	0	0.0925669	0.00909301	0.0984912	0.0547955	0	0	0.120812	0.0264032	0.0740423	0.15522	0.190745	0.0264302	0	0.000668445	0.00560354	0	0.0019289	0.00208041	0	0.0113124	0.0606101	0	0.0478368	0.00469909	0.0508984	0.0283173	0	0	0.0624333	0.0136447	0.0382637	0.0802149	0.0985734	0.0136586	0	0.00034544	0.0028958	0
TCGA-DK-AA6T-01	1.6627	0.303983	0	0.196173	0	0.866513	0.105887	0.65311	0	0.0456289	0	0.0269969	0.0364832	0.0358242	0.000606359	0	0	0	0.0155648	0	0	0.0501349	0	0.0297645	0	0	0	0	0.0430796	0.265715	0	0.0185639	0	0.0109836	0.0148431	0.0145749	0.000246695	0	0	0	0.0063325	0	0	0.0203972	0	0.0121096	0	0	0
TCGA-DK-AA6U-01	0.0741237	0.114033	0.102552	0.0743149	0.0357701	0.364716	0.00345023	0.0315619	0.0364236	0.152778	0	0	0	0.0887356	0.149602	0	0	0.0639273	0.0123005	0.0435216	0.0474739	0.0902649	0	0.0537593	0.18563	0	0	0.0405718	0.000754774	0.00690449	0.00796804	0.0334217	0	0	0	0.0194118	0.032727	0	0	0.0139848	0.00269085	0.0095208	0.0103854	0.0197464	0	0.0117604	0.0406084	0	0
TCGA-DK-AA6W-01	0.0943325	0.127231	0.0933602	0.071447	0.0743675	0.458517	0	0.0329355	0	0	0	0.0226947	0	0.0662201	0.118183	0	0.0240962	0.0160402	0	0.174461	0.0485376	0.351448	0.139147	0	0	0.00623636	0	0	0	0.0128734	0	0	0	0.00887055	0	0.0258831	0.0461938	0	0.00941836	0.00626956	0	0.0681907	0.0189717	0.137369	0.0543878	0	0	0.00243758	0
TCGA-DK-AA6X-01	0.165697	0.139183	0.139744	0.142319	0.180544	0.496271	0.0189626	0.0321126	0	0	0	0.0745086	0	0.0917719	0.0878166	0	0	0.0125467	0.0235961	0.00681752	0.0517548	0.265717	0.117198	0.0435568	0.163876	0	0	0.00976518	0.0130414	0.0220852	0	0	0	0.0512428	0	0.0631155	0.0603953	0	0	0.00862892	0.016228	0.0046887	0.035594	0.182745	0.080602	0.0299559	0.112704	0	0
TCGA-DK-AA71-01	0.0443876	0.0917409	0.0693775	0.0777452	0	0.333988	0	0.0161865	0.0129755	0.174972	0	0	0.00230857	0.0687465	0.0267245	0	0.0294811	0	0.00716574	0.144729	0.0479755	0.135823	0	0.0884737	0.244438	0	0	0	0	0.00262143	0.00210139	0.0283369	0	0	0.000373876	0.0111336	0.00432807	0	0.0047745	0	0.0011605	0.0234391	0.00776968	0.0219966	0	0.0143284	0.0395871	0	0
TCGA-DK-AA74-01	0.0856286	0.23281	0.15551	0.187936	0.170275	0.699696	0	0.00968846	0.00642927	0.139571	0	0.0532052	0	0.124055	0.0283032	0	0	0.0519938	0.0103738	0.0670661	0.112651	0.364901	0.00648989	0	0.0169204	0	0	0.00835159	0	0.00742479	0.00492709	0.106961	0	0.040774	0	0.0950698	0.0216903	0	0	0.0398456	0.00794998	0.0513963	0.0863302	0.279643	0.00497355	0	0.012967	0	0
TCGA-DK-AA75-01	0.0324733	0.138373	0.0139953	0.0415257	0.0119211	0.253359	0.0125567	0	0.107767	0.154276	0.204396	0	0	0.061295	0.0406327	0	0.0425528	0.0472692	0.0611381	0	0.0369888	0.0787119	0	0.0449916	0.107423	0	0	0	0.00115104	0	0.00987874	0.0141421	0.0187365	0	0	0.00561876	0.0037247	0	0.00390071	0.00433305	0.00560437	0	0.00339067	0.00721532	0	0.00412427	0.00984723	0	0
TCGA-DK-AA76-01	0.0854305	0.12159	0.0428728	0.0661365	0.0746984	0.270062	0	0.0484994	0.123626	0.0480611	0.0793314	0.0213891	0	0.0203006	0.0769672	0	0.0105623	0	0.00447245	0.0872368	0	0.264331	0	0.135569	0	0.0796541	0	0	0	0.00354464	0.00903534	0.0035126	0.00579803	0.00156325	0	0.0014837	0.00562524	0	0.000771957	0	0.000326874	0.00637581	0	0.0193189	0	0.00990823	0	0.00582161	0
TCGA-DK-AA77-01	0.122073	0.102185	0.105603	0.10672	0.0253134	0.451238	0	0	0.116177	0.269376	0	0.0294017	0.00562047	0.145677	0.0046343	0	0	0.0477885	0.0264038	0	0.0923448	0.181028	0.000551804	0.0809964	0	0	0	0	0	0	0.0296078	0.0686507	0	0.00749304	0.00143238	0.0371258	0.00118105	0	0	0.0121789	0.00672902	0	0.0235341	0.0461351	0.000140627	0.020642	0	0	0
TCGA-E5-A2PC-01	0.0542448	0.116239	0.112373	0.124443	0.0280629	0.409254	0	0	0.0465622	0.172954	0	0.00112575	0.00939615	0.226856	0.0126664	0	0	0.123158	0.0548093	0	0.0958096	0.204801	0.0301677	0.0108007	0	0.0108939	0	0	0	0	0.00772215	0.0286837	0	0.000186702	0.00155831	0.0376232	0.00210067	0	0	0.0204252	0.00908991	0	0.0158896	0.0339654	0.00500319	0.00179125	0	0.00180672	0
TCGA-E5-A4TZ-01	0.0474719	0.129292	0.191382	0.0876759	0.0411555	0.452001	0.0919047	0	0.0144931	0.0643441	0	0	0	0.133964	0.117789	0	0.0129327	0.0186998	0.0128328	0.254483	0	0.157027	0	0.0911668	0.0284991	0	0.00186428	0	0.0191942	0	0.00302686	0.0134382	0	0	0	0.0279782	0.0246	0	0.00270099	0.00390543	0.00268012	0.0531485	0	0.032795	0	0.0190401	0.005952	0	0.000389353
TCGA-E5-A4U1-01	0.0553913	0.103585	0.0812384	0.0497282	0	0.257223	0	0	0.0726292	0.0897586	0.284416	0	0	0.118195	0	0	0.0955717	0.0422526	0.0161537	0	0	0.176117	0	0.0440767	0.0608295	0	0	0	0	0	0.00743254	0.00918547	0.0291058	0	0	0.0120955	0	0	0.00978036	0.00432393	0.00165309	0	0	0.018023	0	0.0045106	0.00622501	0	0
TCGA-E7-A3X6-01	0.0592731	0.186659	0.122256	0.182167	0.0415323	0.479425	0	0	0.0173309	0.190326	0	0	0.0189136	0.146259	0.0516803	0	0	0.11576	0.0265348	0.000997065	0.145431	0.196666	0.0552865	0.0166466	0.0150147	0	0	0.0031535	0	0	0.00698494	0.0767082	0	0	0.00762283	0.0589475	0.020829	0	0	0.0466553	0.0106945	0.000401852	0.0586138	0.0792631	0.0222824	0.00670917	0.00605144	0	0
TCGA-E7-A3Y1-01	0.0672073	0.115078	0.0634988	0.0482221	0	0.300994	0	0.0436617	0.0756601	0.206388	0	0.087468	0	0.119816	0.0238329	0	0.0375187	0.092017	0.0256509	0	0.0101097	0.21059	0	0.00229417	0.0649928	0	0	0	0	0.00511224	0.00885885	0.0241655	0	0.0102414	0	0.014029	0.00279054	0	0.00439298	0.010774	0.0030034	0	0.00118372	0.0246574	0	0.000268619	0.00760985	0	0
TCGA-E7-A4IJ-01	0.0571005	0.0994579	0.160685	0.0825225	0.0053643	0.395094	0.000752989	0.00277056	0.0519	0.245506	0	0	0	0.261782	0	0	0.0211735	0.105731	0.0037807	0	0.0236055	0.125873	0	0.0889102	0	0.0682143	0	0	0.000230762	0.000849071	0.0159054	0.0752382	0	0	0	0.0802262	0	0	0.00648887	0.0324026	0.00115864	0	0.00723419	0.0385753	0	0.0272476	0	0.0209051	0
TCGA-E7-A4XJ-01	0.0324972	0.126221	0.0677966	0.0428671	0	0.28505	0.138137	0	0.0881217	0.00432719	0.063104	0.093131	0	0.0314057	0.0665086	0	0.0371285	0.0499858	0.0132644	0	0	0.231197	0.038372	0.119633	0.00311201	0.0225727	0	0	0.010927	0	0.00697066	0.000342292	0.00499169	0.00736691	0	0.00248428	0.005261	0	0.00293696	0.00395401	0.00104925	0	0	0.0182883	0.00303532	0.00946326	0.000246168	0.00178556	0
TCGA-E7-A519-01	0.153766	0.254214	0	0.0761254	0	0.450507	0	0.108631	0.0334165	0.166192	0	0.0793251	0	0.0792541	0.126235	0	0	0.0112802	0.108244	0.100562	0	0.0890135	0	0.0750596	0	0.0227875	0	0	0	0.0205287	0.00631494	0.0314063	0	0.0149906	0	0.0149772	0.0238555	0	0	0.0021317	0.0204556	0.0190039	0	0.0168215	0	0.0141845	0	0.00430631	0
TCGA-E7-A541-01	0.0872533	0.154618	0.172353	0.125847	0.0926475	0.44417	0	0.0059581	0.0250971	0.355501	0	0.0507791	0	0.127315	0.00640564	0	0	0.113408	0.0121243	0	0.0457661	0.189593	0.0208249	0.0238531	0.0207368	0	0	0.00263729	0	0.00293893	0.0123795	0.175357	0	0.0250476	0	0.0628003	0.00315969	0	0	0.0559404	0.00598052	0	0.0225749	0.0935198	0.0102722	0.0117659	0.0102287	0	0
TCGA-E7-A5KE-01	0.0770715	0.0923788	0.0797231	0.0498308	0.0485889	0.335619	0.0183252	0.00787835	0.0561683	0.0705193	0	0	0	0.0364267	0.215776	0	0.13613	0	0.0397274	0.0246341	0	0.155239	0	0.191118	0	0.0188371	0.00246336	0.0267579	0.00119226	0.000512576	0.00365438	0.00458808	0	0	0	0.00236997	0.0140386	0	0.00885678	0	0.00258472	0.00160273	0	0.0101001	0	0.0124344	0	0.00122557	0.000160269
TCGA-E7-A5KF-01	0.0951672	0.124696	0.0748457	0.0867667	0	0.399632	0	0.0103865	0.125575	0	0.181151	0.0368511	0	0.20808	0.0586948	0	0.0682537	0	0.00261557	0	0	0.0925049	0	0.102954	0	0.108651	0	0.00428162	0	0.000684777	0.00827904	0	0.0119432	0.00242957	0	0.0137186	0.0038697	0	0.00449991	0	0.000172443	0	0	0.00609878	0	0.00678769	0	0.00716329	0
TCGA-E7-A677-01	0.0501531	0.101828	0.252858	0.164611	0.0227026	0.62487	0	0.00758014	0.0455958	0.129192	0.00649435	0	0	0.18561	0.110356	0	0	0.070002	0.0164997	0.0226257	0.0699712	0.0755608	0.0378609	0.0867111	0.135227	0	0	0.00071205	0	0.00295751	0.0177899	0.0504063	0.00253387	0	0	0.0724185	0.0430572	0	0	0.0273123	0.00643759	0.00882776	0.0273003	0.0294812	0.014772	0.0338316	0.052761	0	0
TCGA-E7-A678-01	0.0844521	0.122513	0.104388	0.0582926	0	0.359521	0	0.00463754	0.2737	0.0644254	0	0.40884	0	0.0155515	0.0403097	0	0.0488869	0.0383906	0.0156204	0	0.00376119	0.0595324	0	0.0234732	0.00287082	0	0	0	0	0.000490249	0.0289337	0.00681062	0	0.0432198	0	0.001644	0.00426126	0	0.00516799	0.0040584	0.00165128	0	0.000397607	0.00629336	0	0.00248142	0.000303484	0	0
TCGA-E7-A6MD-01	0.154912	0.252792	0.0788048	0.0955906	0.0817494	0.443751	0.0458263	0.0860439	0.0276729	0.142438	0	0.230189	0	0.079912	0.0482285	0	0	0.0142734	0.0327893	0	0.02991	0.204372	0.00233464	0.0126472	0.0433632	0	0	0	0.0299618	0.0562565	0.0180929	0.0931274	0	0.1505	0	0.0522473	0.0315323	0	0	0.00933208	0.021438	0	0.0195555	0.13362	0.00152642	0.00826886	0.0283513	0	0
TCGA-E7-A6ME-01	0.257041	0.0619946	0.158601	0.0811996	0	0.640082	0.0485976	0	0.0921652	0.277085	0	0	0	0.157797	0.0209165	0	0	0.0878957	0.0081768	0	0.0426924	0.170329	0	0.0548085	0	0.0334428	0	0.0060939	0.0209596	0	0.0397498	0.119504	0	0	0	0.0680563	0.00902106	0	0	0.0379085	0.00352657	0	0.0184127	0.0734609	0	0.0236383	0	0.0144235	0
TCGA-E7-A6MF-01	0.0413472	0.10901	0.208595	0.0965837	0.0624248	0.4166	0.0377455	0	0	0.11557	0	0.27333	0	0.0768459	0	0	0.0156901	0.039721	0.105202	0	0.000606195	0.252673	0.00929339	0.0379209	0.032838	0	0	0.00256391	0.00868083	0	0	0.0265793	0	0.0628613	0	0.0176733	0	0	0.00360847	0.00913517	0.0241946	0	0.000139415	0.0581106	0.00213732	0.00872117	0.00755219	0	0
TCGA-E7-A7DU-01	0.0883878	0.121099	0.0579446	0.061605	0	0.337114	0	0	0	0.0917125	0	0.273169	0	0.0487428	0.0628582	0	0.0578939	0	0.0465804	0	0.00822291	0.295957	0	0.0793042	0.0348001	0	0	0.000759775	0	0	0	0.0106426	0	0.0316992	0	0.00565624	0.00729422	0	0.00671816	0	0.00540532	0	0.000954208	0.0343436	0	0.00920266	0.00403829	0	0
TCGA-E7-A7DV-01	0	0.178148	0.247491	0.161706	0.369805	0.953365	0	0.00942515	0	0.0385607	0	0.0331894	0.002804	0	0.0156334	0	0	0.00826655	0.0349477	0.0478181	0.0284162	0.735804	0	0	0	0.0417507	0	0.00338398	0	0.00434741	0	0.0177863	0	0.0153088	0.00129336	0	0.00721101	0	0	0.003813	0.0161199	0.0220564	0.0131072	0.339394	0	0	0	0.0192578	0
TCGA-E7-A7PW-01	0.0370611	0.120211	0.0728333	0.0458495	0.00446564	0.299219	0	0.00394374	0.105508	0.290509	0	0	0	0.2055	0	0	0	0.0507293	0.0419347	0	0.0873793	0.0998439	0.00113961	0.0693888	0	0.0441229	0	0	0	0.000607297	0.0162473	0.0447356	0	0	0	0.031645	0	0	0	0.00781181	0.00645754	0	0.0134556	0.015375	0.000175489	0.0106852	0	0.0067945	0
TCGA-E7-A7XN-01	0	0.217012	0.217961	0.340631	0	0.49857	0	0	0.0206463	0.31558	0	0	0.127922	0.107569	0.0113565	0	0	0.123913	0.0152716	0	0.144067	0.105981	0.00665275	0.00231577	0	0.016167	0	0.00255887	0	0	0.0118355	0.180906	0	0	0.0733312	0.0616639	0.00651013	0	0	0.071033	0.00875447	0	0.0825864	0.0607539	0.00381369	0.00132752	0	0.00926774	0
TCGA-E7-A85H-01	0.0679471	0.132262	0.0849978	0.0676187	0.0677161	0.345096	0.0458328	0	0.033654	0.151294	0	0	0.0115164	0.0887607	0.146771	0	0	0.0769331	0.0113149	0.0379425	0.123938	0.198479	0.0441102	0	0	0.0294524	0	0	0.0147075	0	0.0107994	0.0485496	0	0	0.00369554	0.0284828	0.047098	0	0	0.0246874	0.00363088	0.0121755	0.0397712	0.0636909	0.0141547	0	0	0.00945113	0
TCGA-E7-A8O7-01	0.139979	0.17411	0.12598	0.173285	0	0.536108	0	0.0380285	0.0708748	0.130417	0.0298967	0	0	0.128683	0.0709931	0	0	0	0.0212146	0	0.033447	0.140901	0.0965673	0.0912918	0	0.11827	0	0.0294156	0	0.0162865	0.0303537	0.0558538	0.0128039	0	0	0.0551114	0.0304043	0	0	0	0.00908562	0	0.0143244	0.0603439	0.041357	0.0390977	0	0.0506515	0
TCGA-E7-A8O8-01	0.0459858	0.0745267	0.100623	0.0374016	0	0.257121	0	0.00170525	0.0353448	0.120423	0	0.0649785	0	0.147029	0.0801674	0.00962512	0	0.00108266	0	0.195793	0	0.217193	0.0400512	0.0652083	0.00893021	0	0.0124675	0	0	0.00017359	0.00359801	0.0122588	0	0.00661466	0	0.0149672	0.00816084	0.000979814	0	0.000110212	0	0.0199312	0	0.0221098	0.00407712	0.00663805	0.000909074	0	0.00126917
TCGA-E7-A97P-01	0	0.171882	0.262031	0.271533	0	0.587524	0.0128428	0	0.0534387	0.284341	0	0	0.0937666	0.158079	0	0	0	0.107344	0.0168336	0	0.138893	0.0711878	0.0114179	0.0106512	0	0.0342386	0.00696608	0	0.0099602	0	0.0414442	0.22052	0	0	0.0727205	0.122598	0	0	0	0.0832501	0.0130552	0	0.107718	0.0552095	0.0088551	0.00826052	0	0.0265536	0.00540253
TCGA-E7-A97Q-01	0.03136	0.144469	0.125139	0.0772615	0.102729	0.360572	0.00331257	0.00940131	0.095587	0.166079	0	0.0835674	0	0.0364376	0.0288589	0	0	0.0840765	0.0117876	0	0.111665	0.288728	0	0.0152186	0.0652815	0	0	0	0.00126371	0.00358651	0.0364655	0.0633573	0	0.0318801	0	0.0139006	0.0110094	0	0	0.0320743	0.00449685	0	0.042599	0.110147	0	0.00580572	0.0249042	0	0
TCGA-FD-A3B3-01	0.0606308	0.251676	0.204187	0.289663	0.0248252	0.708946	0	0.0185185	0.0700899	0.138729	0	0.0330684	0.025229	0.109494	0.00188667	0	0	0.0775197	0.00490156	0.0887186	0.189247	0.203804	0	0	0	0.0293656	0	0.00942845	0	0.0190008	0.0719152	0.142342	0	0.0339296	0.025886	0.112346	0.0019358	0	0	0.0795385	0.00502921	0.0910291	0.194175	0.209112	0	0	0	0.0301304	0
TCGA-FD-A3B4-01	0.125767	0.235327	0.161513	0.17841	0.100465	0.521329	0.0885059	0.0424599	0.0583178	0.0690318	0	0.0749819	0.0020288	0.0818924	0.00573465	0	0	0.0597759	0.00120674	0.106692	0.11957	0.179287	0	0.0174096	0.0924837	0	0	0.000621912	0.0649744	0.0311709	0.0428126	0.050678	0	0.0550461	0.00148939	0.0601193	0.00420996	0	0	0.043883	0.000885901	0.0783254	0.0877796	0.131619	0	0.0127808	0.0678946	0	0
TCGA-FD-A3B5-01	0.0523543	0.0927826	0.19351	0.0982786	0.046715	0.449917	0	0	0.156292	0.00709031	0	0.0331741	0	0.0980266	0	0	0.0284129	0	0.0458138	0.225718	0.0372238	0.219263	0	0.0136612	0	0.12451	0.0108147	0	0	0	0.0406415	0.00184373	0	0.00862645	0	0.0254904	0	0	0.00738837	0	0.0119132	0.0586948	0.00967951	0.0570161	0	0.0035524	0	0.0323769	0.0028122
TCGA-FD-A3B6-01	0.10132	0.150712	0.26059	0.194908	0.0900909	0.72902	0.0110214	0	0	0.187496	0	0.0561857	0.0367575	0.0979374	0	0	0	0.0727705	0.0161751	0.0378624	0.0955175	0.355509	0	0	0	0.0311102	0	0.00165702	0.00762362	0	0	0.129693	0	0.0388641	0.0254254	0.0677441	0	0	0	0.050336	0.0111884	0.0261898	0.0660703	0.245909	0	0	0	0.0215192	0
TCGA-FD-A3B7-01	0.10329	0.136748	0.462452	0.242429	0.166853	0.81703	0	0.00764405	0.0296694	0.246174	0	0.0138573	0.0330759	0.046482	0.0100543	0.0268526	0	0.0187997	0	0.154267	0.104964	0.232021	0	0	0	0.0708615	0	0.00527739	0	0.00896147	0.0347827	0.288601	0	0.0162456	0.0387764	0.054493	0.0117871	0.0314805	0	0.0220398	0	0.180855	0.123054	0.272009	0	0	0	0.0830741	0
TCGA-FD-A3B8-01	0.140984	0.336814	0.276007	0.371251	0.210376	0.957317	0.0399081	0	0.0014045	0.134177	0	0.221723	0.0031467	0.0387335	0.00276326	0	0	0.0257296	0.0238931	0.06081	0.186955	0.199404	0	0	0.050997	0	0	0.0103551	0.064424	0	0.0022673	0.216604	0	0.35793	0.00507975	0.0625278	0.00446076	0	0	0.0415355	0.0385709	0.0981662	0.301803	0.3219	0	0	0.0823249	0	0
TCGA-FD-A3N5-01	0.025156	0.18548	0.131715	0.12197	0.00837674	0.567101	0	0	0	0.0798189	0	0	0.0216571	0.0653494	0.00797091	0	0	0.0954554	0	0.418893	0.0249686	0.158215	0.00792502	0	0	0.107046	0	0.012701	0	0	0	0.0274177	0	0	0.00743921	0.0224475	0.002738	0	0	0.0327889	0	0.14389	0.00857669	0.0543467	0.00272224	0	0	0.0367701	0
TCGA-FD-A3N6-01	0.0466411	0.135338	0.14495	0.130239	0	0.432486	0.0134452	0	0.222555	0.0989226	0	0	0	0.0998714	0.0145712	0	0	0.0649073	0.00487365	0.0746956	0.225557	0.0426218	0.0236179	0	0	0.106805	0	0.00755609	0.00330988	0	0.0547877	0.0243524	0	0	0	0.024586	0.00358709	0	0	0.0159786	0.00119978	0.0183883	0.0555268	0.0104925	0.00581417	0	0	0.0262929	0
TCGA-FD-A3NA-01	0.0391461	0.0787893	0.25026	0.141668	0.0773454	0.543151	0	0.00154159	0.00656815	0.169023	0	0	0.0747912	0.0843549	0.0198166	0	0.0126562	0.0312874	0.00571587	0.123945	0.0621936	0.336372	0	0.0406682	0	0.013515	0	0.0175507	0	0.000783015	0.00333613	0.0858512	0	0	0.0379884	0.042846	0.0100653	0	0.00642842	0.0158917	0.00290324	0.0629551	0.0315897	0.170852	0	0.0206564	0	0.00686462	0
TCGA-FD-A3SJ-01	0.0737814	0.13738	0.107679	0.0670016	0.0644364	0.389379	0.130472	0	0.0751898	0.0325265	0.0464438	0.0410886	0	0.0468211	0	0	0	0.0368662	0.0445356	0.0787182	0.0609319	0.309184	0.00440942	0	0.0928133	0	0	0	0.0466015	0	0.0268561	0.0116177	0.0165887	0.0146759	0	0.0167234	0	0	0	0.0131678	0.0159071	0.0281163	0.0217635	0.110433	0.00157494	0	0.0331508	0	0
TCGA-FD-A3SL-01	0.0128761	0.132338	0.238521	0.121511	0.172016	0.488577	0.0602659	0	0.00431246	0.0450859	0	0.0378083	0	0.0702192	0	0	0	0.0497834	0.00132369	0.112924	0.146018	0.357727	0.0197758	0	0.0947554	0	0	0	0.0260584	0	0.00186467	0.0194948	0	0.016348	0	0.0303622	0	0	0	0.0215259	0.000572351	0.0488276	0.0631371	0.154678	0.00855089	0	0.0409714	0	0
TCGA-FD-A3SM-01	0.060031	0.100756	0.140187	0.0828606	0.145013	0.436402	0	0.0208539	0.100804	0.021489	0	0.0463584	0	0.0494273	0	0.00727356	0	0.0251421	0	0.397292	0.0701944	0.203195	0	0	0.0579699	0	0	0	0	0.00462926	0.0223771	0.00477024	0	0.0102909	0	0.0109721	0	0.00161462	0	0.00558119	0	0.0881931	0.0155821	0.0451063	0	0	0.0128685	0	0
TCGA-FD-A3SN-01	0.0224798	0.122837	0.181136	0.110415	0.0485336	0.4997	0	0.0029351	0.0710824	0.174195	0	0	0.0631727	0.0708811	0	0	0	0.100746	0.00478122	0.0751083	0.0698032	0.293333	0	0.0312129	0	0.0423457	0	0.000403142	0	0.000945749	0.0229042	0.0561293	0	0	0.0203555	0.0228393	0	0	0	0.0324626	0.00154061	0.0242014	0.022492	0.0945178	0	0.0100574	0	0.0136447	0
TCGA-FD-A3SO-01	0.0239508	0.137905	0.209051	0.191083	0.0541784	0.640425	0.0166136	0	0.0287428	0.0548373	0	0.10534	0	0.0681227	0.0212309	0	0.002409	0.0306967	0.0883743	0.0710764	0.116522	0.353697	0	0	0	0.0285035	0	0.0138335	0.00811693	0	0.014043	0.026792	0	0.0514662	0	0.0332829	0.0103728	0	0.00117697	0.0149976	0.0431772	0.034726	0.0569295	0.172807	0	0	0	0.013926	0
TCGA-FD-A3SP-01	0.0534393	0.211353	0.21597	0.233286	0.207505	0.823993	0	0.0011922	0.00797775	0.0825871	0	0.140087	0	0.0320311	0.0300255	0	0	0.0105056	0	0.22354	0.084417	0.31815	0.0249816	0	0	0.0431027	0	0.00140291	0	0.00112036	0.00749702	0.0776104	0	0.131646	0	0.0301009	0.0282162	0	0	0.00987256	0	0.210069	0.0793301	0.298978	0.0234762	0	0	0.0405054	0
TCGA-FD-A3SQ-01	0.09605	0.180972	0.108814	0.147869	0.101238	0.576982	0.0140324	0.024201	0.167726	0.0495593	0	0.0207801	0	0.0331791	0.052247	0	0.0120535	0.00901064	0	0.190639	0.0660014	0.272325	0.00545355	0.00897258	0.0738197	0	0	0	0.00809122	0.0139545	0.0967125	0.0285764	0	0.011982	0	0.0191314	0.0301262	0	0.00695019	0.00519563	0	0.109924	0.0380571	0.157025	0.00314457	0.00517368	0.0425652	0	0
TCGA-FD-A3SR-01	0.0644279	0.233506	0.0498937	0.209651	0.167616	0.47617	0.00750875	0	0.0273499	0.124524	0	0.138789	0	0.037375	0.0769844	0.000301196	0	0.0461727	0.0395162	0	0.195912	0.204986	0.00334425	0	0.0972363	0	0	0	0.0056691	0	0.0206491	0.0940154	0	0.104785	0	0.0282181	0.0581232	0.000227403	0	0.0348603	0.0298347	0	0.147914	0.154764	0.0025249	0	0.0734133	0	0
TCGA-FD-A3SS-01	0.0512499	0.0794314	0.133334	0.101137	0.0265426	0.444129	0	0	0.0763237	0.0814353	0	0	0	0.184171	0	0	0	0.0579609	0	0.0654686	0.0487798	0.312018	0	0.0617455	0	0.105277	0	0.00681961	0	0	0.0136179	0.0145299	0	0	0	0.0328603	0	0	0	0.0103415	0	0.0116811	0.00870343	0.0556712	0	0.0110168	0	0.0187838	0
TCGA-FD-A43N-01	0.0241442	0.104432	0.130051	0.0904148	0	0.358821	0.0187825	0	0.0882872	0.0600391	0	0.124028	0	0.0335681	0.0495393	0	0.0439582	0.0156028	0.0197986	0.051394	0.0518142	0.207523	0	0.100115	0	0.114462	0	0.0210879	0.00688829	0	0.0323784	0.0220187	0	0.0454858	0	0.0123108	0.018168	0	0.0161212	0.00572217	0.00726092	0.0188482	0.0190023	0.0761069	0	0.0367162	0	0.0419778	0
TCGA-FD-A43P-01	0.118156	0.289929	0.276393	0.157664	0.0310341	0.60016	0.0128329	0.0148216	0.0575341	0.213964	0	0.0275951	0.0478144	0.0991856	0.0631996	0	0	0.117255	0.0245727	0.0499509	0.146415	0.0907118	0.00420496	0	0	0.0299424	0	0	0.0124323	0.0143589	0.0557381	0.207285	0	0.0267336	0.0463218	0.0960894	0.0612267	0	0	0.113595	0.0238056	0.0483916	0.141844	0.0878801	0.00407369	0	0	0.0290077	0
TCGA-FD-A43S-01	0.244263	0.462953	0	0.128723	0.0497474	0.478256	0.079892	0.096831	0.00928769	0.232595	0	0.0394653	0	0.146875	0.0332877	0	0	0.0839731	0.0211098	0.0025241	0.0088336	0.181828	0	0	0.0634974	0	0	0	0.0689571	0.0835777	0.00801648	0.20076	0	0.0340637	0	0.126772	0.0287316	0	0	0.0724796	0.0182205	0.00217862	0.00762454	0.156941	0	0	0.0548064	0	0
TCGA-FD-A43U-01	0.0397833	0.269863	0.1314	0.119348	0.102152	0.609819	0	0.0210895	0.0315744	0.121604	0	0.0516689	0	0.0417712	0.0325844	0	0	0.0260741	0.0343371	0.409973	0.0192539	0.202218	0	0	0.00785113	0	0	0	0	0.0134945	0.0202035	0.0778106	0	0.0330613	0	0.0267281	0.0208498	0	0	0.016684	0.0219712	0.262329	0.01232	0.129393	0	0	0.0050237	0	0
TCGA-FD-A43X-01	0.049255	0.124892	0.0634523	0.0435668	0	0.350017	0	0.00201316	0.0294272	0.134882	0	0.139392	0	0.0733242	0.030291	0	0	0.0392393	0.0272908	0.146598	0.0153905	0.126137	0.00800394	0	0.223505	0	0.00450509	0	0	0.00014114	0.0020631	0.00945638	0	0.00977263	0	0.00514067	0.00212366	0	0	0.00275102	0.00191333	0.0102778	0.00107901	0.00884333	0.000561146	0	0.0156697	0	0.000315846
TCGA-FD-A43Y-01	0.00612019	0.185324	0.12203	0.120208	0.0425239	0.64832	0	0	0.00356328	0.098071	0	0	0.000821104	0.109984	0.00303422	0	0	0.0825807	0.0705263	0.0791507	0.200277	0.249956	0.0715622	0.0111959	0	0.0192782	0	0	0	0	0.0012621	0.0347365	0	0	0.000290833	0.0389559	0.00107471	0	0	0.0292499	0.0249802	0.028035	0.0709376	0.0885338	0.0253472	0.00396555	0	0.00682828	0
TCGA-FD-A5BR-01	0.120883	0.18283	0.124336	0.102056	0.0286396	0.434668	0.101591	0	0.134051	0.0475996	0	0.246889	0.000258913	0.105389	0.0675016	0	0.0195068	0	0.0305947	0.0422999	0.00987569	0.143549	0	0.0181369	0.00827825	0.0224783	0	0.002	0.0756971	0	0.0998831	0.0354671	0	0.183961	0.00019292	0.0785267	0.0502963	0	0.0145348	0	0.0227965	0.0315183	0.00735851	0.10696	0	0.013514	0.00616824	0.0167489	0
TCGA-FD-A5BS-01	0.422738	0.196798	0.437036	0.237444	0.0417954	0.886644	0	0.0920645	0.0479321	0.171301	0	0.0168503	0.0284687	0.0884485	0.0351739	0.0118728	0	0.107449	0.0124018	0.0859993	0.139667	0.11266	0.0145434	0	0.035169	0	0	0	0	0.10109	0.052631	0.188094	0	0.0185022	0.0312595	0.0971194	0.0386222	0.0130367	0	0.117982	0.0136175	0.0944301	0.153359	0.123704	0.0159691	0	0.0386167	0	0
TCGA-FD-A5BT-01	0.0427447	0.223067	0.170132	0.151406	0.0781795	0.654552	0	0.0604984	0	0.258342	0	0	0.0211119	0.0611223	0.0349322	0	0	0.115746	0.0301353	0	0.0798069	0.287262	0.00696648	0	0	0.0396767	0	0.00439973	0	0.0366589	0	0.156542	0	0	0.0127927	0.037037	0.0211671	0	0	0.0701361	0.0182604	0	0.0483588	0.174066	0.00422133	0	0	0.024042	0
TCGA-FD-A5BU-01	0.0954253	0.219971	0.0952868	0.154216	0.0743567	0.663472	0.0450254	0.00518401	0.0329456	0.0426012	0	0.107511	0.00301351	0.065477	0.0536169	0	0.0250709	0.0634538	0.0306845	0.0681066	0.110059	0.215164	0.101994	0	0.0287977	0	0	0.00129395	0.0241768	0.0027836	0.0176905	0.0228751	0	0.0577293	0.00161813	0.0351585	0.0287901	0	0.0134621	0.0340722	0.0164763	0.0365705	0.0590971	0.115535	0.0547669	0	0.0154632	0	0
TCGA-FD-A5BV-01	0.0758153	0.0929947	0.115589	0.0584466	0.00728342	0.35105	0	0	0.0529272	0.11448	0.0982418	0.0498371	0	0.0916671	0.0477781	0	0	0.0261994	0.0254303	0	0	0.376428	0	0.0512233	0	0.0556417	0.0101467	0	0	0	0.00862718	0.0186603	0.0160135	0.00812349	0	0.0149418	0.00778787	0	0	0.00427052	0.00414516	0	0	0.061358	0	0.00834944	0	0.00906964	0.00165393
TCGA-FD-A5BX-01	0	0	0.771949	0.119715	0.172095	0.715301	0	0.00445638	0	0.0358585	0	0.0284435	0	0.0185905	0.0264237	0.0452515	0	0.0337136	0.027065	0.197982	0.0299473	0.468259	0.0289747	0	0	0.0550343	0	0	0	0.001633	0	0.01314	0	0.0104229	0	0.00681232	0.0096827	0.016582	0	0.012354	0.0099177	0.0725485	0.0109739	0.171589	0.0106175	0	0	0.0201668	0
TCGA-FD-A5BY-01	0.0604202	0.136932	0.157285	0.107313	0.0890496	0.477138	0	0	0.00667528	0.0559392	0	0.125845	0	0.0298253	8.0034e-06	0	0	0.0753848	0	0.187301	0.0467956	0.271058	0.0317704	0.0437574	0.119171	0	0	0.00646942	0	0	0.00264263	0.0221454	0	0.0498201	0	0.0118074	3.16842e-06	0	0	0.0298436	0	0.0741493	0.0185256	0.107307	0.0125774	0.0173229	0.0471778	0	0
TCGA-FD-A5BZ-01	0.0228824	0.143179	0.187854	0.110632	0.12842	0.405084	0.0286469	0	0.104672	0.00507415	0	0.0301052	0	0.00829483	0.0214632	0	0	0.0202751	0	0.373133	0.0950319	0.207588	0	0	0.105716	0	0	0	0.0114359	0	0.041785	0.0020256	0	0.012018	0	0.00331129	0.00856809	0	0	0.00809382	0	0.148954	0.0379367	0.0828693	0	0	0.0422017	0	0
TCGA-FD-A5C0-01	0.0517559	0.0987211	0.200836	0.108732	0.0669365	0.422755	0.00334945	0.0298777	0.0236871	0.144265	0	0.133662	0	0.100124	0.0203725	0	0	0	0.0821612	0.0117457	0.0253411	0.199928	0.0281804	0.0376891	0	0.152565	0	0.00705099	0.00117773	0.0105056	0.00832887	0.0507265	0	0.0469984	0	0.0352058	0.00716339	0	0	0	0.0288896	0.00413002	0.00891044	0.0702988	0.0099088	0.0132523	0	0.053645	0
TCGA-FD-A5C1-01	0.182698	0.128413	0.110745	0.179725	0	0.756529	0	0.0335735	0.052255	0.147271	0	0	0.0441116	0.0810582	0	0	0	0.0467423	0.0144366	0.0242193	0.101009	0.293553	0.00625474	0.0676259	0	0.080319	0	0.00757038	0	0.0194488	0.0302708	0.0853126	0	0	0.0255534	0.0469562	0	0	0	0.0270773	0.00836298	0.01403	0.0585136	0.170052	0.00362331	0.0391749	0	0.0465279	0
TCGA-FD-A62N-01	0.0406444	0.307954	0.300961	0.296705	0	1.01214	0	0.0400662	0	0.207623	0	0.0524453	0.0585318	0.0859812	0.0292293	0.0410764	0	0.0573029	0	0	0.155147	0.208194	0.0237234	0	0	0.031569	0	0.00910985	0	0.0497045	0	0.257569	0	0.0650615	0.0726122	0.106665	0.0362607	0.0509577	0	0.0710877	0	0	0.192469	0.258277	0.0294303	0	0	0.0391632	0
TCGA-FD-A62O-01	0	0.0844881	0.227953	0.0675836	0	0.373368	0	0.0326446	0.192163	0.0556526	0.0826467	0	0	0.0540946	0.0290855	0.00977375	0.0106921	0	0.0496057	0.0468507	0	0.114609	0	0.0748977	0	0.210839	0	0.0364446	0	0.00504957	0.0297244	0.00860851	0.012784	0	0	0.00836751	0.00449903	0.00151183	0.00165389	0	0.00767315	0.00724701	0	0.0177281	0	0.0115854	0	0.0326132	0
TCGA-FD-A62P-01	0.0496479	0.128413	0.186627	0.110853	0.0926056	0.591211	0.0143091	0	0.0154683	0.171557	0	0	0.0474412	0.0971719	0	0	0	0.0217338	0	0.251114	0.0540902	0.26233	0.00653419	0	0	0.0539281	0	0.00432226	0.00792464	0	0.00856666	0.0950117	0	0	0.0262739	0.0538157	0	0	0	0.0120366	0	0.139072	0.0299562	0.145283	0.00361876	0	0	0.0298665	0
TCGA-FD-A62S-01	0.104826	0.23497	0.14313	0.18638	0.151789	0.688143	0.00577335	0.00150933	0.0238904	0.0332367	0	0.133138	0	0.0390227	0.0546141	0	0.00681878	0	0	0.146003	0.0773697	0.346598	0.0809714	0	0.0460438	0	0	0.0050102	0.00521447	0.00136322	0.0215777	0.0300193	0	0.12025	0	0.0352452	0.0493273	0	0.0061587	0	0	0.13187	0.0698801	0.313047	0.0731332	0	0.0415866	0	0
TCGA-FD-A6TA-01	0.137533	0.16499	0.133825	0.128938	0.0968089	0.46097	0	0.0417942	0.166256	0.0786095	0	0.0685952	0	0.0646077	0.0763176	0	0	0.0322889	0.0115651	0.0585199	0.0818215	0.273953	0.0123468	0	0.0203431	0	0	0.012982	0	0.0277511	0.110393	0.0521962	0	0.0455468	0	0.0428991	0.0506744	0	0	0.0214396	0.00767913	0.0388568	0.0543289	0.181903	0.00819816	0	0.0135077	0	0
TCGA-FD-A6TB-01	0.293001	0.265227	0.249758	0.174619	0.160045	0.645133	0.207923	0	0.0431094	0.190841	0	0	8.55696e-05	0.114353	0.0242964	0	0	0.0820321	0.0136229	0.0359721	0.0660967	0.214413	0	0	0.00420787	0.00304641	0	0	0.26067	0	0.0540456	0.239254	0	0	0.000107277	0.143363	0.03046	0	0	0.102842	0.0170788	0.0450976	0.0828644	0.268806	0	0	0.00527533	0.00381923	0
TCGA-FD-A6TC-01	0.0463964	0.124395	0.164247	0.11369	0.118554	0.405564	0	0.00992094	0.0803634	0.0257403	0.011453	0.00175803	0	0.0371044	0.00616512	0	0	0.0288263	0	0.309568	0	0.347476	0	0.0257962	0	0.104074	0	0.0117539	0	0.00300968	0.0243796	0.00780874	0.00347447	0.000533326	0	0.0112562	0.00187029	0	0	0.00874494	0	0.0939126	0	0.105413	0	0.00782572	0	0.0315727	0
TCGA-FD-A6TD-01	0.123975	0.122413	0.180878	0.183946	0.0442379	0.723744	0	0.0153335	0.0524781	0.108534	0	0.0166389	0.0120173	0.0664292	0.0175864	0	0	0.114869	0.0342895	0.0157138	0.103706	0.358581	0.0578767	0	0.00410582	0.0186895	0	0.00315035	0	0.0119095	0.0407594	0.0842978	0	0.0129234	0.00933379	0.0515951	0.0136593	0	0	0.0892183	0.0266324	0.0122048	0.0805482	0.278508	0.0449525	0	0.00318897	0.014516	0
TCGA-FD-A6TE-01	0.156404	0.0792429	0.107783	0.0605617	0.00358245	0.499769	0	0.0136468	0.128991	0.153927	0	0.0344111	0	0.244704	0.00901149	0.114142	0	0	0	0.100408	0.0370858	0.0453749	0.00842586	0.0272997	0.0723355	0	0.010236	0	0	0.00305719	0.0288968	0.0344831	0	0.00770885	0	0.0548192	0.00201877	0.0255703	0	0	0	0.0224936	0.00830803	0.010165	0.00188758	0.00611574	0.0162047	0	0.00229309
TCGA-FD-A6TF-01	0.0558875	0.136095	0.175487	0.119587	0.0748462	0.512128	0.044048	0.0222506	0.0398859	0.120803	0	0.0268931	0	0.0773099	0.0195475	0	0	0.0697099	0.0202533	0.0875488	0.0567877	0.307948	0	0	0.107014	0	0	0	0.0227678	0.011501	0.0206165	0.0624415	0	0.0139007	0	0.0399604	0.0101039	0	0	0.0360321	0.0104686	0.0452528	0.0293528	0.159174	0	0	0.055314	0	0
TCGA-FD-A6TG-01	0.125936	0.132046	0.127866	0.0820747	0.0973334	0.513977	0.0274017	0	0.110633	0.107403	0	0	0	0.0577252	0.05181	0.00883956	0	0.0532718	0.0188192	0.0713776	0.0435825	0.356858	0.00922433	0	0.0830542	0	0	0	0.0143912	0	0.0581036	0.0564072	0	0	0	0.0303169	0.0272103	0.00464247	0	0.027978	0.00988369	0.037487	0.0228892	0.187419	0.00484455	0	0.0436195	0	0
TCGA-FD-A6TH-01	0.0300178	0.0929391	0.132331	0.119508	0.0219661	0.71737	0.0834173	0	0.0114827	0.0260388	0	0.12002	0	0.0964015	0	0	0	0.0445538	0	0.329003	0.0732718	0.18815	0	0	0	0.0276614	0	0	0.0292163	0	0.00402173	0.00911991	0	0.0420361	0	0.0337639	0	0	0	0.0156046	0	0.115231	0.0256629	0.0658982	0	0	0	0.00968822	0
TCGA-FD-A6TI-01	0.0442888	0.0316268	0.227904	0.125655	0.0755752	0.417223	0	0.00165018	0.0131904	0.150961	0	0.078747	0	0.111642	0	0	0	0.0804679	0.0178159	0	0.0283208	0.326616	0	0.00313469	0	0.184669	0	0.00278521	0	0.000377716	0.00301922	0.0345542	0	0.0180248	0	0.0255542	0	0	0	0.0184187	0.00407797	0	0.00648249	0.0747605	0	0.000717514	0	0.0422697	0
TCGA-FD-A6TK-01	0.047145	0.240811	0.29177	0.196661	0.0654156	0.898187	0	0	0.0336857	0.173512	0	0.0181833	0.0817808	0.0998831	0.00076362	0.00379835	0	0.0675859	0	0.00428339	0.127175	0.346562	0	0.0123825	0.0220428	0.00829354	0	6.80483e-05	0	0	0.0275033	0.141668	0	0.0148461	0.0667715	0.0815515	0.000623473	0.00310124	0	0.0551818	0	0.00349725	0.103834	0.282957	0	0.0101099	0.0179973	0.00677143	0
TCGA-FJ-A3Z7-01	0.018695	0.0585593	0.214661	0.108608	0	0.313094	0.137406	0	0.133395	0.161462	0	0.0800854	0	0.102228	0	0	0	0.00574344	0.0240023	0	0.0841077	0.131488	0	0.01519	0	0.124892	0	0	0.0296058	0	0.0287417	0.034789	0	0.0172554	0	0.0220264	0	0	0	0.0012375	0.0051716	0	0.0181221	0.0283309	0	0.00327289	0	0.0269097	0
TCGA-FJ-A3Z9-01	0.0374071	0.131148	0.118344	0.0429591	0	0.32741	0.0698896	0	0	0.00575423	0.288442	0	0	0.159838	0	0.0114247	0	0.0703601	0	0.180695	0	0.0961956	0	0.0806347	0.0367665	0	0	0	0.00397378	0	0	0.000327174	0.0164002	0	0	0.00908806	0	0.000649588	0	0.00400053	0	0.0102739	0	0.00546949	0	0.00458472	0.00209047	0	0
TCGA-FJ-A3ZE-01	0.0555527	0.102234	0.0942277	0.0634836	0.00854526	0.300276	0	0.00409013	0.117199	0.265186	0	0	0	0.125225	0.133624	0	0	0.0192118	0	0.026802	0	0.135334	0	0.0372239	0.0943681	0	0.0350457	0.00669042	0	0.000298009	0.00853918	0.0193216	0	0	0	0.00912396	0.00973593	0	0	0.00139978	0	0.00195281	0	0.00986048	0	0.00271215	0.0068757	0	0.00255345
TCGA-FJ-A3ZF-01	0.0509928	0.086388	0.0942004	0.0456192	0.010983	0.286888	0.0569675	0	0.212924	0.148932	0	0	0	0.0713236	0.123506	0	0.0321317	0.00560737	0.0410738	0	0	0.182925	0	0.0932049	0	0.0314054	0	0	0.00502203	0	0.0187705	0.0131292	0	0	0	0.00628761	0.0108878	0	0.0028326	0.000494324	0.00362091	0	0	0.0161259	0	0.00821658	0	0.00276858	0
TCGA-FJ-A871-01	0	0	0.438628	0.0509093	0.0324417	0.547697	0.00140322	0	0	0.0554296	0.0568594	0.0673902	0.0476	0	0	0	0.0209313	0.00314619	0	0.341811	0	0.313191	0	0.0720939	0.020144	0	0	0	0.000152806	0	0	0.00603609	0.0061918	0.00733855	0.00518348	0	0	0	0.00227935	0.00034261	0	0.037222	0	0.0341055	0	0.00785077	0.00219362	0	0
TCGA-FT-A3EE-01	0.0286678	0.125884	0.222421	0.0806033	0	0.523955	0.0512907	0.0622245	0.0767063	0.0374589	0	0.122095	0	0.080818	0.00481114	0	0	0.0404444	0.00977248	0	0	0.269605	0	0.164496	0.0458736	0.00784859	0	0.0265543	0.0112468	0.0136443	0.0168198	0.00821382	0	0.0267725	0	0.0177214	0.00105497	0	0	0.00886847	0.00214286	0	0	0.0591178	0	0.03607	0.010059	0.001721	0
TCGA-FT-A61P-01	0.0111923	0.237892	0	0.168682	0.0144407	0.603489	0.00823499	0	0.0147927	0.1044	0	0.0473778	0.0396039	0.133127	0	0	0.0288412	0.0696869	0	0.101731	0.107537	0.317718	0.0146024	0	0	0.0123456	0	0	0.00499806	0	0.00897811	0.0633637	0	0.028755	0.0240368	0.0807985	0	0	0.0175046	0.042295	0	0.0617438	0.0652675	0.192832	0.00886262	0	0	0.00749293	0
TCGA-G2-A2EC-01	0.0773223	0.203352	0.143448	0.0710953	0.0680687	0.505968	0.0131	0	0.0910434	0.0733263	0	0.29935	0	0.0246639	0.122753	0	0	0.0513858	0.0114669	0	0.00382588	0.141791	0	0.0555796	0.111714	0	0	0	0.00627217	0	0.0435908	0.035108	0	0.143326	0	0.0118089	0.0587732	0	0	0.0246031	0.00549024	0	0.0018318	0.0678881	0	0.026611	0.0534877	0	0
TCGA-G2-A2EF-01	0	0.141366	0.298913	0.267221	0	0.817472	0.00810162	0	0.0124373	0.158994	0	0	0.158124	0.0514719	0	0	0	0.133874	0	0.0270136	0.144781	0.21888	0.0117753	0	0	0.0745478	0	0	0.00539547	0	0.00828293	0.105886	0	0	0.105307	0.0342789	0	0	0	0.0891564	0	0.0179903	0.0964207	0.145768	0.00784205	0	0	0.0496469	0
TCGA-G2-A2EJ-01	0	0.139488	0.161169	0.29686	0	0.509948	0.00349934	0	0.00460041	0.0870456	0	0	0.085675	0.0656952	0.00330691	0	0	0.0640378	0	0.125998	0.0797192	0.0736475	0	0.153919	0	0.250208	0	0.00264785	0.000810046	0	0.00106493	0.0201498	0	0	0.0198325	0.0152075	0.000765502	0	0	0.0148238	0	0.0291667	0.0184538	0.0170483	0	0.0356299	0	0.0579195	0
TCGA-G2-A2EK-01	0.0941108	0.161224	0.106718	0.0791142	0.020523	0.341275	0.0179249	0.193833	0	0.110416	0	0.182921	0	0.0488564	0.0807597	0	0	0.0723701	0.0213375	0.0144511	0	0.13027	0	0.040659	0.0862015	0	0	0	0.00550749	0.059556	0	0.0339257	0	0.0562031	0	0.0150113	0.0248137	0	0	0.022236	0.00655602	0.00444015	0	0.0400258	0	0.0124926	0.0264857	0	0
TCGA-G2-A2EL-01	0.0770824	0.133278	0.0854434	0.0620898	0.0159612	0.318161	0.0826362	0	0.0921508	0.147465	0	0	0	0.207628	0.0226226	0	0	0.0965583	0.0031268	0.177963	0.0525879	0.0639202	0.0418242	0	0	0.0115175	0	0	0.00841646	0	0.00938551	0.0150192	0	0	0	0.0211468	0.0023041	0	0	0.00983442	0.000318463	0.0181255	0.00535605	0.00651024	0.00425977	0	0	0.00117305	0
TCGA-G2-A2EO-01	0.068267	0.123918	0.27999	0.106394	0.0811972	0.446873	0	0.00976703	0.0587694	0.199253	0	0	0.088181	0.134559	0.00887215	0	0	0.0692611	0	0.104933	0.0764908	0.242283	0	0	0.00763005	0	0	0	0	0.0047479	0.0285687	0.0968598	0	0	0.0428661	0.0654111	0.00431288	0	0	0.0336688	0	0.0510095	0.0371833	0.117777	0	0	0.00370908	0	0
TCGA-G2-A2ES-01	0.0351272	0.120963	0.117166	0.204219	0	0.447196	0.00765728	0	0	0.0504986	0	0.179009	0.0338152	0.0867084	0	0	0.0306358	0.0406605	0.0179566	0.116654	0.0921652	0.164033	0	0.0802332	0	0.0947136	0.00444016	0.00081921	0.00286868	0	0	0.0189185	0	0.067063	0.0126683	0.032484	0	0	0.0114772	0.0152328	0.00672718	0.0437025	0.0345283	0.0614526	0	0.0300581	0	0.035483	0.00166344
TCGA-G2-A3IB-01	0.0221101	0.108627	0.173274	0.137255	0.00892208	0.477788	0	0	0.0548654	0.113031	0	0.0523192	0.000736044	0.0204278	0	0	0	0.0881103	0.0334468	0.28855	0.00818461	0.227201	0	0.0792197	0	0.0339079	0	0	0	0	0.00801468	0.0165115	0	0.00764274	0.000107521	0.00298407	0	0	0	0.0128711	0.00488588	0.0421512	0.0011956	0.0331892	0	0.0115723	0	0.00495323	0
TCGA-G2-A3IE-01	0.054828	0.107884	0.142399	0.0426521	0.0345135	0.334808	0	0.0183023	0.158297	0.105571	0	0.0775591	0	0.083988	0.172201	0	0	0.0246769	0.00213458	0	0	0.296352	0	0.041545	0.019373	0	0	0	0	0.00232747	0.0201303	0.0134253	0	0.00986303	0	0.0106806	0.0218984	0	0	0.00313811	0.00027145	0	0	0.0376864	0	0.00528319	0.00246363	0	0
TCGA-G2-A3VY-01	0.0723673	0.084863	0.128071	0.0640381	0.0998169	0.35059	0.0495058	0	0.325546	0.113591	0.204652	0	0	0	0	0	0.0303734	0	0.0039457	0	0	0.103065	0.024252	0.0884658	0	0.056603	0	0	0.00533139	0	0.0350588	0.0122329	0.0220395	0	0	0	0	0	0.00327098	0	0.000424922	0	0	0.0110994	0.00261176	0.00952708	0	0.0060957	0
TCGA-G2-AA3B-01	0.0801031	0.0974318	0.0681734	0.0784858	0	0.332618	0	0.00647499	0.0926534	0.152507	0	0	0.0537192	0.253142	0.0644509	0	0.00898348	0.0512595	0.00544503	0	0.043676	0.130037	0	0.0864059	0	0.0512459	0	0	0	0.0012658	0.0181129	0.0298137	0	0	0.0105016	0.0494869	0.0125996	0	0.00175619	0.0100208	0.00106445	0	0.00853827	0.0254211	0	0.0168916	0	0.0100181	0
TCGA-G2-AA3C-01	0.00424078	0.222931	0.138776	0.136908	0.409609	0.628741	0.0028217	0.0012252	0	0.0299643	0	0.0951186	0	0.0094145	0.00804255	0	0.0238918	0.0477666	0.237653	0	0.00444543	0.536332	0	0	0.000881118	0.00244318	0	0	0.000836517	0.00036322	0	0.00888319	0	0.0281988	0	0.00279101	0.00238428	0	0.00708294	0.0141608	0.0704543	0	0.00131789	0.159	0	0	0.000261215	0.000724302	0
TCGA-G2-AA3D-01	0.134972	0.158779	0.0264088	0.0874175	0	0.445294	0	0.240446	0.0551062	0.0958997	0	0.0898145	0	0.202132	0.0401039	0	0.0242696	0.0102485	0.0347477	0	0	0.100859	0	0.0602676	0	0.0461052	0	0	0	0.0512434	0.0117441	0.020438	0	0.0191411	0	0.0430781	0.00854686	0	0.0051723	0.00218414	0.00740538	0	0	0.021495	0	0.0128441	0	0.00982586	0
TCGA-G2-AA3F-01	0.0578566	0.112097	0.126666	0.0517687	0.039217	0.355255	0.0577152	0	0.0952461	0.0520929	0.0872641	0	0	0.000879583	0.0349067	0	0.0733989	0.0222425	0	0.0863831	0.0642109	0.405485	0.00313441	0	0	0.0170403	0	0	0.00959269	0	0.0158306	0.00865823	0.0145039	0	0	0.000146193	0.00580176	0	0.0121994	0.00369687	0	0.0143575	0.0106723	0.0673947	0.000520962	0	0	0.00283222	0
TCGA-GC-A3BM-11	0	0	0.459803	0.229418	0	0.58638	0.0537173	0	0.00923514	0.110005	0	0.127481	0	0.0397929	0	0.00302731	0	0.0855386	0.0458609	0	0.00311772	0.0476923	0	0.0119119	0	0.453312	0.00930747	0	0.0242629	0	0.00417131	0.049687	0	0.0575802	0	0.0179736	0	0.00136737	0	0.0386359	0.0207144	0	0.00140821	0.0215416	0	0.00538032	0	0.204751	0.00420398
TCGA-GC-A3BM-01	0.0716191	0.0986621	0.188357	0.104085	0.0182884	0.389932	0.0292637	0	0.0775826	0.128527	0	0.0912765	0	0.177	0	0	0	0.0489807	0.0139332	0	0.128942	0.17445	0.0596623	0.00683437	0	0.0632704	0	0.00027676	0.00733305	0	0.019441	0.0322069	0	0.0228725	0	0.0443535	0	0	0	0.0122738	0.00349145	0	0.032311	0.0437146	0.0149505	0.00171259	0	0.0158546	0
TCGA-GC-A3I6-01	0.0437363	0.17756	0.172753	0.186207	0.0547669	0.580438	0	0	0.0628838	0.0635488	0	0.0580312	0	0.0823547	0.0140385	0	0	0.077175	0.00105088	0.0755451	0.108447	0.308965	0	0.105755	0.0414931	0	0	0.000712378	0	0	0.0364896	0.0368755	0	0.0336738	0	0.047788	0.00814612	0	0	0.0447824	0.000609792	0.0438366	0.0629284	0.179283	0	0.0613667	0.0240772	0	0
TCGA-GC-A3OO-01	0.0682315	0.124524	0.163421	0.117904	0.06809	0.529186	0.0152583	0	0.0152414	0.025494	0	0.000534458	0	0.120446	0.0281879	0	0.0213849	0.000747328	0	0.361375	0.0270337	0.300957	0.00876992	0	0.0368819	0.0376879	0	0	0.0063891	0	0.00638204	0.0106751	0	0.000223794	0	0.0504343	0.0118031	0	0.00895449	0.000312928	0	0.151319	0.0113198	0.12602	0.00367223	0	0.0154436	0.015781	0
TCGA-GC-A3RB-01	0.102219	0.119433	0.101599	0.0860405	0.0123312	0.432221	0.0199692	0	0.0264023	0.0627662	0	0.0282689	0.011504	0.115571	0	0	0	0.0779281	0	0.0547474	0.0570587	0.275845	0.206273	0	0	0.0636669	0	0	0.00405429	0	0.00536038	0.0127432	0	0.00573935	0.00233563	0.023464	0	0	0	0.0158215	0	0.0111152	0.0115845	0.0560041	0.0418789	0	0	0.0129261	0
TCGA-GC-A3RC-01	0.000391941	0.233981	0.168515	0.144177	0.0753746	0.829545	0.0013649	0	0.00697985	0.106304	0	0.0652081	0.00319345	0.072471	0.0203652	0	0	0.0732846	0	0.239383	0.0431992	0.326976	0.00940893	0.00674877	0	0.0251138	0	0	0.000838987	0	0.00429044	0.0653438	0	0.0400827	0.00196298	0.0445471	0.0125183	0	0	0.0450472	0	0.147146	0.0265541	0.200989	0.00578357	0.00414839	0	0.0154372	0
TCGA-GC-A3RD-01	0.0729128	0.0626313	0.153198	0.0791029	0.0836476	0.359025	0	0.00991989	0.120368	0.00207943	0.0399698	0.0140925	0	0.000243497	0	0	0.0412741	0	0.0019941	0.274108	0	0.315794	0	0.0961437	0	0.072886	0	0.0111267	0	0.00245593	0.0298003	0.000514819	0.00989557	0.00348897	0	6.02843e-05	0	0	0.0102185	0	0.000493693	0.0678628	0	0.0781832	0	0.0238029	0	0.0180449	0
TCGA-GC-A3WC-11	0.152069	0.284978	0.209897	0.162123	0.0141781	0.694284	0.11215	0.0646839	0.047997	0.0353651	0	0.345652	0	0.0952617	0	0	0.00555802	0	0.0219219	0	0.0038605	0.144706	0	0.0225739	0.0746747	0.0255956	0	0	0.0915132	0.0527813	0.0391651	0.0288575	0	0.282048	0	0.0777325	0	0	0.00453529	0	0.017888	0	0.00315013	0.118079	0	0.0184201	0.0609338	0.0208857	0
TCGA-GC-A3WC-01	0.085606	0.0967533	0.332623	0.255072	0.0866885	0.514957	0.0219721	0.0274501	0.0440266	0.148008	0	0.0611628	0.00319834	0.0972752	0.00993274	0.00429996	0	0.0782536	0	0.00673375	0.158449	0.239791	0.0729757	0	0.0252449	0.00122535	0	0	0.0178899	0.0223502	0.0358469	0.12051	0	0.0497994	0.00260412	0.0792024	0.00808733	0.00350107	0	0.0637149	0	0.00548268	0.129011	0.19524	0.0594175	0	0.0205546	0.000997694	0
TCGA-GC-A3YS-01	0.0285424	0.136116	0.235398	0.128557	0.213898	0.488745	0	0.0376172	0.0130833	0.0297433	0	0.101463	0.0124964	0.0617548	0.0393392	0.0105418	0.0263621	0.0369165	0	0.0383078	0.0200972	0.415341	0.0477017	0.0503322	0	0.0554497	0	0.00345247	0	0.018005	0.00626216	0.0142362	0	0.0485639	0.00598123	0.0295581	0.0188292	0.00504568	0.0126179	0.0176696	0	0.0183355	0.00961925	0.198798	0.0228318	0.0240909	0	0.0265403	0
TCGA-GC-A4ZW-01	0.0672244	0.138047	0.149842	0.119309	0.0567173	0.381979	0.0251095	0	0.158986	0.184803	0	0.0381717	0.0641334	0.142742	0	0	0	0.10185	0.0278411	0.0523727	0.0385046	0.146758	0	0.0105199	0.00820814	0	0	0	0.00364747	0	0.0230948	0.026845	0	0.00554493	0.0093162	0.0207351	0	0	0	0.014795	0.00404427	0.0076078	0.00559329	0.0213185	0	0.00152815	0.00119234	0	0
TCGA-GC-A6I1-01	0.0995719	0.125469	0.284445	0.214313	0.0127403	0.745765	0.00983678	0	0.0500842	0.138561	0	0.0676418	0.0361586	0.0390952	0.0273873	0	0	0.0318489	0	0.194632	0.0470329	0.187967	0.00321464	0	0	0.148177	0.0078382	0.0105241	0.00682521	0	0.0347508	0.0961401	0	0.046933	0.0250885	0.027126	0.0190026	0	0	0.0220982	0	0.135045	0.0326336	0.13042	0.00223047	0	0	0.102812	0.00543851
TCGA-GC-A6I3-11	0.443066	0.635298	0	0.200811	0	0.546047	0	0.184755	0.0468398	0.153597	0	0.150579	0	0.219836	0.0136859	0	0	0	0.0236805	0.0320483	0	0.102736	0	0.0522216	0.0081523	0.00497251	0	0.00689527	0	0.186399	0.0472565	0.154964	0	0.151919	0	0.221792	0.0138076	0	0	0	0.0238912	0.0323334	0	0.10365	0	0.0526862	0.00822483	0.00501675	0
TCGA-GC-A6I3-01	0.147144	0.204814	0.0382547	0.0667619	0	0.495685	0	0.0347047	0.0856615	0.224455	0	0	0	0.157949	0.0706173	0.0271996	0	0.0316859	0.00124318	0.13153	0.0446155	0.182896	0	0.00409262	0.00335015	0	0	0	0	0.0140427	0.0346615	0.0908221	0	0	0	0.0639113	0.0285742	0.0110059	0	0.0128212	0.000503034	0.0532213	0.0180529	0.074006	0	0.00165601	0.00135558	0	0
TCGA-GD-A2C5-11	0.184098	0.234855	0.245326	0.134373	0.0924148	0.552893	0.0685839	0.0561842	0.0870016	0.107828	0	0.373874	0	0.0369178	0.0185359	0	0	0.0319607	0.0280578	0	0.000765477	0.105417	0.0276967	0.0154076	0.0234296	0.0183395	0	0	0.0526395	0.0431225	0.0667754	0.08276	0	0.286956	0	0.0283351	0.0142267	0	0	0.0245305	0.0215349	0	0.000587518	0.0809097	0.0212578	0.0118256	0.0179827	0.0140759	0
TCGA-GD-A2C5-01	0.0595413	0.105316	0.11574	0.0909503	0.0450439	0.372338	0	0	0.0802597	0.0131813	0	0.169452	0	0.0750453	0.0353895	0	0	0.0443365	0.0503148	0.0137462	0	0.271963	0.0566984	0.0794644	0.0993323	0	0	0.0108169	0	0	0.0203602	0.00334382	0	0.0429864	0	0.0190374	0.00897757	0	0	0.0112472	0.0127638	0.00348712	0	0.0689913	0.0143832	0.0201585	0.0251985	0	0
TCGA-GD-A3OP-11	0.0297075	0.13221	0.191874	0.161754	0.0132001	0.551633	0	0	0.0153792	0.113996	0	0.15664	0	0.0459471	0	0.002558	0	0.0793232	0.0625171	0	0.169595	0.197983	0.0474025	0.0250455	0.01927	0.0643434	0	0	0	0	0.00847498	0.0628192	0	0.0863193	0	0.0253199	0	0.00140963	0	0.0437124	0.0344511	0	0.0934582	0.109102	0.0261219	0.0138017	0.0106191	0.0354575	0
TCGA-GD-A3OP-01	0.0762658	0.12269	0.163327	0.107579	0.0697533	0.398318	0.0518572	0	0.0635061	0.110042	0	0.109543	0	0.0727915	0.0190186	0.0114372	0	0.0588066	0	0	0.0700093	0.29707	0.0118304	0	0.124007	0	0	8.06794e-05	0.0278304	0	0.0340821	0.0590568	0	0.0587889	0	0.0390653	0.0102068	0.00613803	0	0.03156	0	0	0.0375722	0.15943	0.00634904	0	0.0665514	0	0
TCGA-GD-A3OQ-11	0.00856773	0.138853	0.270996	0.124704	0.0567974	0.600549	0	0	0	0.256083	0	0.117483	0	0.0476471	0.00424835	0	0	0.0381198	0.0303458	0	0.000951451	0.323364	0.0028848	0.0140848	0.0621681	0.0966185	0	0.006001	0	0	0	0.159295	0	0.0730799	0	0.0296386	0.00264266	0	0	0.0237122	0.0188764	0	0.000591844	0.201147	0.00179447	0.00876138	0.0386713	0.060101	0
TCGA-GD-A3OQ-01	0.0582783	0.116771	0.271153	0.135265	0.00276148	0.621849	0	0	0.0066628	0.0799772	0	0	0.0148452	0.202999	0	0	0.0423276	0	0.0307736	0.128093	0	0.251551	0	0.145249	0	0.0785134	0	0.0190089	0	0	0.00165619	0.0198802	0	0	0.00369012	0.0504601	0	0	0.0105215	0	0.00764949	0.0318405	0	0.0625289	0	0.036105	0	0.0195163	0
TCGA-GD-A3OS-01	0.0261709	0.265307	0.0483822	0.0885541	0.242919	0.459117	0.0224323	0	0.0259235	0.076358	0	0.0569504	0	0.114511	0.0925338	0	0	0.0335604	0.0113576	0.193881	0	0.301657	0	0.0343098	0	0.035847	0	0.000678742	0.0107931	0	0.0124729	0.036739	0	0.0274012	0	0.0550962	0.0445219	0	0	0.0161473	0.00546462	0.0932841	0	0.14514	0	0.0165079	0	0.0172475	0
TCGA-GD-A6C6-01	0.0661124	0.109846	0.0572477	0.0494168	0	0.329552	0	0.004193	0.0359612	0.147372	0	0	0	0.0886109	0.0702509	0	0	0.0550593	0.017139	0	0	0.383376	0	0.150958	0.0457592	0	0	0.00131999	0	0.000299903	0.00257211	0.0105408	0	0	0	0.00633787	0.00502467	0	0	0.0039381	0.00122586	0	0	0.0274208	0	0.0107973	0.00327292	0	0
TCGA-GD-A76B-01	0.10346	0.164163	0.0994481	0.11068	0.000745411	0.425805	0.0093288	0.00171509	0.209071	0.151334	0	0.105362	0.0116305	0.0687574	0.0698512	0	0	0.0332919	0.028957	0	0.111116	0.159676	0.0226586	0.0121617	0.00216524	0	0	0.00292399	0.00498214	0.000915963	0.111657	0.0808213	0	0.0562695	0.00621139	0.0367206	0.0373048	0	0	0.0177799	0.0154648	0	0.0593426	0.0852769	0.0121011	0.00649511	0.00115637	0	0
TCGA-GU-A42P-01	0.0748732	0.105785	0.0881601	0.0629147	0.090093	0.293395	0.131494	0	0.0531492	0.0933617	0	0	0	0.116017	0.116771	0.0115624	0.071898	0	0.0287251	0.269703	0.00481819	0.0253489	0	0.0710954	0.00605597	0	0	0	0.0168847	0	0.0068247	0.0119882	0	0	0	0.0148973	0.0149942	0.00148469	0.00923216	0	0.00368848	0.0346315	0.000618685	0.00325496	0	0.0091291	0.000777625	0	0
TCGA-GU-A42Q-01	0.0838808	0.108162	0.179435	0.11717	0.0728495	0.389807	0	0	0.363878	0.0309768	0	0	0	0.0678217	0.0164984	0	0	0.0735384	0	0.285025	0.0297033	0.0865022	0.0327843	0	0	0.0132725	0	0	0	0	0.0525493	0.00447351	0	0	0	0.00979445	0.00238262	0	0	0.01062	0	0.0411618	0.00428959	0.0124922	0.00473454	0	0	0.00191675	0
TCGA-GU-A42R-01	0.0855688	0.0737445	0.154357	0.0858076	0.0293334	0.343973	0	0	0.0772722	0.142442	0	0	0	0.231812	0.056039	0	0.0151692	0	0.11223	0	0	0.223504	0	0.127648	0.0138846	0	0	0	0	0	0.0133739	0.0246531	0	0	0	0.0401209	0.00969898	0	0.00262542	0	0.0194243	0	0	0.038683	0	0.0220927	0.00240308	0	0
TCGA-GU-A762-01	0.183058	0.203349	0.335206	0.181869	0.0308203	0.873636	0.0246175	0	0	0.234948	0	0	0.181251	0.0648481	0	0	0.00129771	0.0683793	0.0095823	0	0.149874	0.25362	0.00869926	0.00288267	0	0	0	0	0.019311	0	0	0.184302	0	0	0.14218	0.0508695	0	0	0.00101798	0.0536394	0.00751674	0	0.117567	0.19895	0.00682405	0.00226128	0	0	0
TCGA-GU-A763-01	0.0642959	0.101353	0.0914514	0.0447851	0	0.315346	0.0116113	0.0634579	0	0.150466	0	0	0	0.35082	0	0	0.00223098	0.0876052	0.0186666	0	0.0208706	0.233667	0.0279389	0.0220086	0.0106573	0	0	0	0.000757857	0.00414182	0	0.0098207	0	0	0	0.0228976	0	0	0.000145613	0.00571788	0.00121835	0	0.00136219	0.0152511	0.00182354	0.00143647	0.00069559	0	0
TCGA-GU-A764-01	0.101736	0.192764	0.194727	0.159879	0.0703582	0.610944	0	0.0337015	0.129332	0.0827048	0	0.0428935	0	0.12991	0	0.00718393	0	0.0988226	0.0281025	0.0638253	0.113797	0.234035	0.0189189	0	0	0.0167733	0	0	0	0.0236237	0.0906574	0.0579734	0	0.030067	0	0.0910626	0	0.0050357	0	0.0692715	0.0196989	0.0447394	0.0797683	0.164051	0.0132615	0	0	0.0117575	0
TCGA-GU-A766-01	0	0.168488	0.264179	0.396718	0	0.750817	0.00765502	0	0.00738963	0.14248	0	0	0.133794	0.0915797	0.00100867	0	0.00499158	0.0796385	0.0627496	0.00751823	0.180705	0.0910568	0	0.151472	0	0.0323099	0	0.00565144	0.00752023	0	0.00725951	0.139971	0	0	0.131439	0.0899671	0.000990907	0	0.00490369	0.0782362	0.0616447	0.00738585	0.177523	0.0894535	0	0.148805	0	0.0317409	0
TCGA-GU-A767-01	0.0605726	0.107465	0.103836	0.0617625	0.0347978	0.31069	0.0513674	0	0.00991825	0.0574385	0	0.0580807	0	0.0778272	0.0831618	0	0.033522	0.00745985	0.137813	0	0.0227493	0.299599	0	0.0497528	0.03931	0.0720007	0	0	0.00999776	0	0.00193041	0.0111794	0	0.0113044	0	0.0151477	0.016186	0	0.00652445	0.00145193	0.0268228	0	0.00442774	0.0583115	0	0.0096835	0.007651	0.0140136	0
TCGA-GU-AATO-01	0.0798782	0.101271	0.181187	0.142117	0.12602	0.395161	0	0.0294907	0.173145	0.177997	0	0.000782118	0	0.100021	0.00923203	0	0	0.0771453	0.0460477	0	0.0951855	0.25271	0	0	0.0187471	0	0	0.0194968	0	0.0129857	0.0762413	0.0783781	0	0.000344393	0	0.0440425	0.00406517	0	0	0.0339697	0.0202763	0	0.0419133	0.111277	0	0	0.00825498	0	0
TCGA-GU-AATP-01	0.124649	0.138695	0.0839853	0.126768	0.110016	0.440033	0.0229365	0	0.0147466	0.100863	0	0.0519005	0	0.11725	0.0121993	0	0	0.0283336	0	0.160988	0.0254173	0.30925	0	0.123097	0.0318875	0	0	0.00113156	0.00938663	0	0.00603494	0.0412773	0	0.0212399	0	0.0479837	0.00499247	0	0	0.0115953	0	0.0658833	0.0104019	0.126559	0	0.0503765	0.0130497	0	0
TCGA-GU-AATQ-01	0.0723533	0.0984773	0.18007	0.0926064	0.0429761	0.415109	0	0.00506986	0.0252901	0.0427263	0	0.0511999	0	0.112377	0.0346805	0	0	0.0757918	0.00996803	0.118817	0.158282	0.329123	0.0108204	0	0	0.0258546	0	0	0	0.00113003	0.00563696	0.00952335	0	0.0114121	0	0.0250479	0.00773001	0	0	0.0168934	0.0022218	0.0264835	0.0352798	0.0733589	0.00241178	0	0	0.00576279	0
TCGA-GV-A3JV-01	0.0743989	0.103026	0.196232	0.0961884	0.0202091	0.391646	0.0296506	0.00175521	0.0604317	0.169537	0	0.147385	0	0.142469	0.0215161	0	0	0.0562906	0.00354288	0.00376178	0.0782326	0.203931	0.0410792	0.00280008	0.0376173	0	0	0	0.0117123	0.000693325	0.0238712	0.066969	0	0.0582187	0	0.0562767	0.00849907	0	0	0.0222354	0.00139948	0.00148595	0.0309027	0.0805549	0.0162267	0.00110606	0.0148592	0	0
TCGA-GV-A3JW-01	0.0897158	0.0695464	0.11702	0.0533628	0.0321971	0.35502	0	0.0386748	0.25575	0.205801	0	0	0	0.081091	0.0384846	0	0	0.0314236	0.0396673	0.0955742	0	0.152605	0	0.0172166	0.0349771	0	0	0.00873461	0	0.00419151	0.0277178	0.0223044	0	0	0	0.00878851	0.0041709	0	0	0.00340564	0.00429908	0.0103582	0	0.0165391	0	0.00186591	0.00379077	0	0
TCGA-GV-A3JX-01	0.0917244	0.153149	0.147028	0.145518	0.0379027	0.556978	0.0245809	0	0	0.163489	0	0.0518619	0	0.182199	0	0	0.0232643	0.04173	0.00136491	0.030723	0.177954	0.287907	0.00486594	0	0	0.0100606	0	0	0.0148204	0	0	0.0985711	0	0.0312687	0	0.109852	0	0	0.0140266	0.02516	0.000822934	0.0185236	0.107293	0.173586	0.00293379	0	0	0.00606578	0
TCGA-GV-A3JZ-01	0.0800167	0.0930808	0.0991355	0.079898	0.109144	0.395146	0.0379603	0	0.0718226	0.0989219	0	0.0372887	0	0.068702	0.0194411	0	0	0.0214479	0	0.164731	0.0578384	0.352263	0.00278572	0	0	0.0602802	0	0.00651732	0.0121062	0	0.0229055	0.031548	0	0.0118921	0	0.0219103	0.00620011	0	0	0.00684013	0	0.0525357	0.0184457	0.112343	0.000888415	0	0	0.0192244	0
TCGA-GV-A3QF-01	0.0928157	0.0942772	0.086723	0.0685158	0.052285	0.346818	0	0.00862811	0.248943	0	0.179751	0	0	0.015867	0	0	0.0355932	0	0.103167	0.0117191	0	0.0119165	0	0.131626	0	0.0231892	0	0.2296	0	0.000854666	0.0246593	0	0.0178054	0	0	0.00157172	0	0	0.00352572	0	0.0102193	0.00116085	0	0.0011804	0	0.0130383	0	0.00229703	0
TCGA-GV-A3QG-01	0.321131	0.494433	0.196644	0.237609	0.0945424	0.761919	0.154471	0.00612889	0	0.120345	0	0.0347313	0.0350099	0.0368501	0.0387676	0.0453316	0	0.0517598	0	0.156285	0.124371	0.147948	0.00157168	0	0.0464299	0	0	0	0.246218	0.00976911	0	0.191823	0	0.0553597	0.0558039	0.058737	0.0617934	0.072256	0	0.0825022	0	0.249109	0.19824	0.235821	0.00250517	0	0.0740067	0	0
TCGA-GV-A3QH-01	0.0841391	0.110781	0.0653698	0.100886	0.0473266	0.344157	0.0259226	0	0.104146	0.0802681	0	0.0280901	0	0.249083	0.0458327	0	0	0.0861518	0.0321294	0.0377455	0	0.0764453	0	0.218996	0	0.0111103	0	0.00407991	0.00342073	0	0.013743	0.0105921	0	0.00370675	0	0.0328687	0.00604804	0	0	0.0113685	0.00423977	0.00498086	0	0.0100877	0	0.0288985	0	0.00146611	0
TCGA-GV-A3QI-01	0.103815	0.104843	0.173758	0.0678299	0.0556083	0.398055	0.12493	0	0.435538	0.0300888	0.0451195	0	0	0	0.0628981	0	0	0.0166684	0	0.0081814	0.00591144	0.19145	0	0.043114	0.0361005	0	0	0	0.0192645	0	0.0671614	0.00463979	0.00695756	0	0	0	0.00969909	0	0	0.00257032	0	0.0012616	0.000911563	0.0295222	0	0.00664831	0.00556682	0	0
TCGA-GV-A3QK-01	0.0672524	0.128121	0.109871	0.0828359	0	0.340063	0	0.0331805	0.0345006	0.181586	0	0.0119581	0.0752954	0.137521	0.065677	0	0	0.0664706	0.0291706	0.0711087	0.0285543	0.109541	0.024501	0.0929123	0.0380224	0	0	0	0	0.0118282	0.0122988	0.064732	0	0.00426283	0.0268414	0.0490236	0.0234126	0	0	0.0236955	0.0103988	0.0253489	0.0101791	0.0390495	0.00873415	0.0331215	0.0135543	0	0
TCGA-GV-A40E-01	0.0359901	0.139674	0.146363	0.173272	0	0.603879	0	0.00459855	0	0.136865	0	0	0	0.126344	0.00567644	0	0	0.0672905	0.00607489	0.0143841	0	0.208432	0	0.200642	0	0.187189	0	0.0425026	0	0.00189067	0	0.0562714	0	0	0	0.0519457	0.00233384	0	0	0.0276661	0.00249766	0.00591394	0	0.0856957	0	0.0824929	0	0.0769618	0
TCGA-GV-A40G-01	0.0462823	0.0773963	0.118472	0.0795707	0.0599598	0.311391	0	0	0.0511828	0.125593	0	0	0	0.104363	0.141605	0	0	0.0758007	0.0518751	0.17934	0	0	0	0.0916516	0.172819	0	0.00577014	0	0	0	0.00615237	0.0150968	0	0	0	0.0125448	0.0170214	0	0	0.00911154	0.0062356	0.0215573	0	0	0	0.0110169	0.0207735	0	0.000693594
TCGA-GV-A6ZA-01	0.088226	0.113836	0.109286	0.0818074	0	0.360152	0	0.00501127	0.0237165	0.209698	0	0.0440797	0	0.262443	0.0166892	0	0	0.0753459	0.00944257	0.031308	0.071327	0.127008	0.0121746	0.0865428	0.0252134	0	0	0	0	0.00133429	0.00631471	0.0558337	0	0.0117366	0	0.0698775	0.00444362	0	0	0.0200614	0.00251416	0.008336	0.0189914	0.0338169	0.00324158	0.0230427	0.00671325	0	0
TCGA-H4-A2HO-01	0.0224288	0.122778	0.165653	0.059085	0.0337347	0.341232	0.0508814	0	0.0556023	0.112696	0	0.255127	0	0.00357869	0.0377475	0.018256	0	0	0.0270789	0.201237	0.0113395	0.150305	0	0.0617855	0	0.0143656	0	0	0.0146238	0	0.0159806	0.0323899	0	0.0733257	0	0.00102855	0.010849	0.00524693	0	0	0.00778273	0.0578373	0.00325907	0.0431991	0	0.0177577	0	0.00412882	0
TCGA-H4-A2HQ-01	0.150865	0.113175	0.176313	0.112231	0.0446628	0.442686	0	0	0.143765	0.0892234	0	0.00502563	0	0.227106	0.00608934	0	0	0.0550797	0.0207527	0	0.0729555	0.164846	0	0.18963	0	0.0249437	0.000582928	0	0	0	0.0335757	0.0208377	0	0.00117371	0	0.0530397	0.00142214	0	0	0.0128636	0.00484671	0	0.0170384	0.038499	0	0.0442872	0	0.00582549	0.00013614
TCGA-HQ-A2OE-01	0.0202108	0.0673502	0.242687	0.0961269	0.0845732	0.38576	0.0191284	0	0.197603	0.165803	0	0.0351323	0.00247121	0.103104	0.0350135	0	0.066691	0	0.0767371	0	0	0.0820963	0	0.0967958	0	0.0890777	0	0.0303467	0.00471693	0	0.0487275	0.0408858	0	0.00866337	0.000609383	0.0254246	0.00863408	0	0.0164455	0	0.0189228	0	0	0.0202443	0	0.0238691	0	0.0219659	0
TCGA-HQ-A2OF-01	0.172011	0.0399448	0.166123	0.0687554	0.0832742	0.362151	0.0419549	0	0.133988	0.0656849	0.0240658	0.0639727	0	0.00664177	0	0	0.0657674	0	0.0266007	0	0	0.384764	0	0.0136475	0	0.172912	0	0	0.00406277	0	0.0129749	0.0063607	0.00233045	0.0061949	0	0.000643167	0	0	0.0063687	0	0.00257592	0	0	0.0372593	0	0.00132157	0	0.0167443	0
TCGA-HQ-A5ND-01	0.127743	0.115191	0.173228	0.123114	0.0356403	0.458546	0	0.0119436	0.103841	0.174314	0	0.00517712	0.00391726	0.114345	0	0	0.0350022	0.113263	0.0206155	0.122993	0.161082	0.0158705	0	0.0200694	0.091496	0	0.00607237	0	0	0.00179177	0.0155782	0.0261505	0	0.000776669	0.000587666	0.017154	0	0	0.00525102	0.0169916	0.00309273	0.0184513	0.0241654	0.00238088	0	0.00301081	0.0137262	0	0.000910976
TCGA-HQ-A5NE-01	0.0539896	0.141821	0.230758	0.200543	0.0128063	0.712061	0.0163387	0	0.0480854	0.004764	0	0.0515981	0	0.0354019	0.00440464	0	0.0223124	0	0.00535473	0.134497	0.0202236	0.15578	0	0.237266	0	0.25333	0	0.0106434	0.00838375	0	0.0246737	0.00244452	0	0.0264762	0	0.0181655	0.00226013	0	0.011449	0	0.00274764	0.0690134	0.0103772	0.0799345	0	0.121747	0	0.129989	0
TCGA-K4-A3WS-01	0.0424346	0.236531	0.199946	0.121073	0.0942122	0.53766	0.0873869	0	0.0351622	0.135819	0	0.0331868	0	0.0327993	0.0496765	0	0	0.0322461	0.0459546	0	0.195636	0.268295	0.0205839	0	0.0529515	0.0103022	0	0	0.0697242	0	0.0280552	0.108367	0	0.026479	0	0.0261699	0.0396358	0	0	0.0257285	0.0366663	0	0.156094	0.214067	0.0164234	0	0.0422489	0.00821992	0
TCGA-K4-A3WU-01	0.169984	0.306938	0.226032	0.123523	0.116441	0.533914	0.17234	0.107746	0.0838826	0.0941892	0	0.196438	0	0.00755755	0.0313489	0	0	0.0277929	0.00534852	0.0258786	0.00382646	0.179383	0	0.0286332	0.0196205	0.00766231	0	0.00835285	0.187359	0.117136	0.091193	0.102398	0	0.213557	0	0.00821619	0.0340809	0	0	0.0302151	0.00581464	0.0281339	0.00415994	0.195016	0	0.0311286	0.0213304	0.00833008	0
TCGA-K4-A3WV-11	0.0356082	0.125237	0.205044	0.0864618	0.0612517	0.374017	0.10322	0	0.0457166	0.262297	0	0.0614014	0	0.0423734	0	0	0.0419124	0.0158465	0.010216	0	0.0160795	0.269296	0	0.0141691	0	0.117471	0	0	0.0305689	0	0.0135391	0.07768	0	0.0181842	0	0.012549	0	0	0.0124125	0.00469298	0.0030255	0	0.004762	0.0797528	0	0.00419621	0	0.0347894	0
TCGA-K4-A3WV-01	0.09343	0.215233	0.0961777	0.110241	0.0681582	0.461012	0	0	0.239921	0.0369601	0	0	0	0.170741	0	0	0	0.0268877	0.00914796	0.246898	0.0485994	0.04523	0	0.0396524	0	0.131243	0	0.00471989	0	0	0.0420868	0.00648353	0	0	0	0.0299514	0	0	0	0.00471664	0.00160473	0.0433107	0.0085253	0.00793424	0	0.00695581	0	0.0230226	0
TCGA-K4-A4AB-01	0.106881	0.0971533	0.19336	0.167788	0.116585	0.50893	0	0.0708465	0	0.0312731	0	0.203922	0	0.0722715	0	0	0	0.0660878	0	0	0.00345993	0.338445	0.0952876	0.057436	0.0557103	0	0	0.0052603	0	0.0256009	0	0.0113008	0	0.0736889	0	0.0261159	0	0	0	0.0238813	0	0	0.00125027	0.1223	0.0344329	0.020755	0.0201313	0	0
TCGA-K4-A4AC-01	0.0159036	0.159809	0.0914062	0.178683	0.0934674	0.496035	0.00810208	0	0	0.0719823	0	0.0417288	0.020951	0.0475097	0.0208289	0	0.082309	0	0.0180008	0.0534664	0.0885683	0.449322	0.0187027	0	0	0.0785278	0	0	0.00235777	0	0	0.0209474	0	0.0121434	0.00609691	0.0138257	0.00606137	0	0.0239526	0	0.00523838	0.0155591	0.0257741	0.130756	0.00544264	0	0	0.0228522	0
TCGA-K4-A54R-11	0	0.0309774	0.378919	0.220969	0	0.62493	0	0.000957132	0.0176355	0.286038	0	0.0571253	0.0736078	0.00138348	0	0	0.0445494	0	0.0246515	0	0.00347108	0.15949	0	0.0533753	0	0.276173	0	0.00154333	0	0.000412303	0.00759683	0.123216	0	0.0246078	0.0317079	0.000595962	0	0	0.0191905	0	0.0106191	0	0.00149523	0.0687032	0	0.0229924	0	0.118967	0
TCGA-K4-A54R-01	0.0122839	0.140753	0.193576	0.170013	0.0123625	0.536985	0	0.00232602	0.0714799	0.186568	0	0	0.0638483	0.0939653	0	0	0.0410284	0.0942355	0.0108803	0.00348542	0.14135	0.262832	0.00223715	0.00528918	0	0.0199291	0	0.000545155	0	0.00143124	0.0439827	0.114798	0	0	0.0392868	0.0578183	0	0	0.0252454	0.0579846	0.00669483	0.00214463	0.0869745	0.161725	0.00137655	0.00325452	0	0.0122627	0
TCGA-K4-A5RH-01	0.407772	0.0340818	0.587521	0.210533	0.214984	1.3086	0	0	0.0210485	0.334931	0	0	0.0675102	0.0680846	0	0.0336911	0	0.0894679	0	0	0.0658615	0.312831	0	0	0	0.00657388	0	0	0	0	0.0226801	0.360894	0	0	0.0727434	0.0733622	0	0.0363027	0	0.0964031	0	0	0.0709668	0.337081	0	0	0	0.00708346	0
TCGA-K4-A5RI-11	0.135332	0.336301	0.341013	0.236814	0.122605	0.757684	0	0.068968	0.0348251	0.122621	0	0.193251	0.0035628	0.0596655	0.0554607	0	0	0.018001	0.0807441	0	0.0210301	0.208535	0	0.0435161	0.0780484	0	0	0.0117706	0	0.0948313	0.0478846	0.168605	0	0.265722	0.00489886	0.0820404	0.0762587	0	0	0.0247514	0.111023	0	0.0289165	0.286736	0	0.0598348	0.107317	0	0
TCGA-K4-A5RI-01	0.0838666	0.0929658	0.15689	0.115207	0.0752674	0.415229	0	0.0020749	0.0605356	0.00357839	0	0.0813041	0	0.0273742	0.00634903	0	0.0286065	0.0943224	0.0714244	0	0	0.24222	0.104614	0.024938	0.252659	0	0	0	0	0.000545405	0.0159123	0.000940608	0	0.0213714	0	0.00719551	0.00166889	0	0.00751943	0.0247934	0.0187745	0	0	0.0636693	0.0274986	0.00655516	0.0664133	0	0
TCGA-K4-A5RJ-01	0.126052	0.143185	0.494145	0.216963	0.341501	1.03578	0.00178046	0	0.00733747	0.238498	0	0	0.0533157	0.0702002	0.0197359	0.0143914	0	0.0521066	0.0126162	0	0.0885862	0.413395	0.0217626	0	0	0.00627372	0	0	0.00175961	0	0.00725155	0.235705	0	0	0.0526914	0.0693782	0.0195048	0.0142229	0	0.0514964	0.0124685	0	0.0875488	0.408554	0.0215078	0	0	0.00620026	0
TCGA-K4-A6FZ-01	0.0607537	0.112755	0.156251	0.225224	0.0205062	0.593039	0	0	0.0463985	0.0348407	0	0.127699	0	0.0387048	0.00105107	0	0.0133991	0.0199016	0.00570294	0.0620813	0.0660862	0.298667	0	0.0632	0	0.195574	0	0.0266945	0	0	0.0282861	0.0212401	0	0.0778496	0	0.0235958	0.00064077	0	0.00816857	0.0121327	0.00347671	0.037847	0.0402885	0.182078	0	0.0385289	0	0.119229	0
TCGA-K4-A6MB-01	0.0367002	0.128058	0.213294	0.0752961	0.0355573	0.426545	0.00963958	0	0.0658411	0.0323573	0	0.0433191	0	0.048529	0.0310095	0	0.0397392	0	0.0197859	0.325675	0.00618784	0.317667	0.00345871	0	0	0.0567903	0	0	0.00301197	0	0.0205726	0.0101103	0	0.0135354	0	0.0151633	0.00968919	0	0.0124169	0	0.00618227	0.10176	0.00193344	0.0992578	0.0010807	0	0	0.0177446	0
TCGA-K4-A83P-01	0.527017	0.421358	0.098168	0.203316	0.110038	0.686544	0.12605	0.102202	0.0633027	0.116839	0	0.147178	0	0.0670863	0.0508133	0	0	0.00979072	0.022466	0.0400892	0.0510475	0.176694	0	0	0.0252273	0	0	0.00121575	0.182893	0.14829	0.0918495	0.169528	0	0.213548	0	0.0973394	0.0737279	0	0	0.0142059	0.0325971	0.0581677	0.0740677	0.256375	0	0	0.0366036	0	0
TCGA-K4-AAQO-01	0.0762247	0.154764	0.165549	0.092883	0.0558579	0.462301	0.0500642	0.0353905	0.0534466	0.0984411	0	0.0474818	0	0.0272945	0.037013	0	0	0.0313881	0.0707419	0	0.063761	0.349881	0.0120901	0.00814135	0.114864	0	0	0	0.0306216	0.0216464	0.0326904	0.060211	0	0.029042	0	0.0166945	0.0226388	0	0	0.0191984	0.043269	0	0.0389991	0.214003	0.00739484	0.00497962	0.0702562	0	0
TCGA-KQ-A41N-01	0.0379018	0.0949048	0.134395	0.0523057	0.00241393	0.275698	0.000748157	0.0724056	0.0949702	0.0449824	0	0.00786051	0	0.106851	0.158057	0	0.0200328	0.015348	0.0301614	0.118118	0	0.0936371	0	0.0552211	0.173013	0	0.00859391	0	6.1403e-05	0.0059425	0.00779443	0.00369181	0	0.000645131	0	0.00876953	0.0129721	0	0.00164414	0.00125965	0.00247542	0.00969421	0	0.00768502	0	0.00453213	0.0141996	0	0.000705323
TCGA-KQ-A41O-01	0.0511128	0.0515209	0.0865478	0.040141	0	0.21933	0.00732575	0	0.273188	0.257206	0	0	0	0.0814036	0.104222	0	0	0.0494716	0.0201638	0	0.00104519	0.0726049	0	0.0230563	0	0.101523	0.00879037	0	0.000180334	0	0.00672489	0.00633149	0	0	0	0.00200386	0.00256556	0	0	0.00121781	0.000496359	0	2.57288e-05	0.00178727	0	0.000567562	0	0.00249913	0.000216387
TCGA-KQ-A41P-01	0.0546278	0.139091	0.0564061	0.0644425	0.0324897	0.408607	0.00650498	0.0192628	0	0.045977	0	0.0343318	0	0.0217584	0.00617139	0	0	0.0433969	0	0.415588	0.0202197	0.327996	0	0.0179343	0.0408593	0	0	0	0.0023724	0.00702526	0	0.0167681	0	0.012521	0	0.00793542	0.00225074	0	0	0.0158271	0	0.151567	0.00737423	0.119622	0	0.00654073	0.0149016	0	0
TCGA-KQ-A41Q-01	0.0213971	0.0840366	0.178741	0.0591931	0	0.33504	0	0.0302568	0.0337496	0.123583	0.0241971	0	0	0.0882182	0.00422708	0	0.0381579	0	0.0357139	0.141941	0	0.229753	0	0.170043	0	0.0801591	0	0	0	0.00384413	0.00428788	0.0157013	0.00307424	0	0	0.0112081	0.00053705	0	0.00484796	0	0.00453746	0.0180337	0	0.0291901	0	0.021604	0	0.0101842	0
TCGA-KQ-A41R-01	0.0439982	0.0832611	0.0392797	0.065924	0	0.228031	0.00150232	0	0.0155526	0.0394755	0.0664725	0.0233271	0	0.0977741	0.133812	0	0	0.0481118	0.0463606	0.0347093	0.0154078	0.330676	0	0.0310239	0.115795	0	0	0	0.000195357	0	0.00202242	0.00513326	0.00864386	0.00303338	0	0.0127142	0.0174004	0	0	0.0062563	0.00602859	0.00451349	0.00200358	0.043	0	0.00403424	0.0150576	0	0
TCGA-KQ-A41S-01	0.0451201	0.121194	0.173686	0.0990177	0.069122	0.465404	0	0.00619704	0.00464359	0.106971	0	0.163405	0	0.0582593	0.00276896	0	0	0.0689854	0.0593609	0.0154334	0.0150157	0.409825	0	0	0.0833568	0	0	0.00577848	0	0.00220197	0.00164999	0.0380096	0	0.058062	0	0.0207011	0.000983883	0	0	0.0245123	0.0210925	0.0054839	0.00533548	0.145621	0	0	0.0296189	0	0
TCGA-LC-A66R-01	0.119025	0.0720436	0.364759	0.233865	0.02364	0.651299	0	0.0132001	0.1053	0.197997	0	0	0.0940057	0.0741892	0.00603561	0.0234549	0	0.0100083	0.00370863	0.0618942	0.079002	0.208256	0	0.0598852	0	0.0558938	0	0.00716919	0	0.0118478	0.094512	0.177713	0	0	0.0843752	0.0665888	0.00541729	0.021052	0	0.00898299	0.0033287	0.0555534	0.0709086	0.186921	0	0.0537502	0	0.0501677	0
TCGA-LT-A5Z6-01	0.0525342	0.118545	0.0843739	0.0680418	0.0870308	0.350092	0.0323211	0	0.1089	0.252668	0	0	0	0.151307	0.0209483	0	0	0.0757081	0	0.050945	0.0359289	0.232119	0	0.00462044	0.0345338	0	0	0	0.0108045	0	0.0364037	0.0844632	0	0	0	0.0505799	0.00700273	0	0	0.0253081	0	0.0170302	0.0120105	0.0775942	0	0.00154455	0.0115442	0	0
TCGA-LT-A8JT-01	0.0684404	0.118906	0.133957	0.0727952	0	0.374754	0	0.0698677	0.0854091	0.190199	0	0.0184464	0	0.223082	0.071697	0	0.00690364	0	0.0255593	0.0112116	5.16179e-05	0.17269	0	0.108094	0.0167895	0	0	0	0	0.0154038	0.0188303	0.0419334	0	0.00406691	0	0.0491831	0.0158071	0	0.00152206	0	0.00563509	0.00247184	1.13803e-05	0.0380733	0	0.0238316	0.0037016	0	0
TCGA-MV-A51V-01	0.00704657	0.0904868	0.137741	0.109079	0	0.356706	0.0955851	0	0.00591245	0	0	0.178661	0	0.205764	0	0	0	0.0705743	0.0185087	0	0.0277225	0.128858	0	0.0286037	0	0.23981	0	0	0.0121633	0	0.000752368	0	0	0.0227349	0	0.0261838	0	0	0	0.00898069	0.00235525	0	0.00352773	0.0163974	0	0.00363987	0	0.0305162	0
TCGA-PQ-A6FI-01	0.0803315	0.16708	0.164632	0.12827	0	0.535093	0	0	0.0169401	0.156531	0	0	0.0242615	0.148712	0	0	0	0.108912	0.0739477	0	0.00498674	0.130328	0	0.301195	0	0.0334153	0	0.000769997	0	0	0.00412643	0.0381293	0	0	0.00590982	0.0362245	0	0	0	0.0265298	0.0180128	0	0.00121471	0.0317465	0	0.0733678	0	0.0081396	0
TCGA-PQ-A6FN-01	0.099686	0.184636	0.0661227	0.0628965	0	0.483548	0.0318387	0.0203526	0.0951854	0.112776	0	0	0	0.111578	0.019666	0	0	0.0168414	0	0.269824	0.0971209	0.189896	0.00496134	0	0	0.0299601	0	0	0.0104895	0.0067053	0.0313595	0.0371546	0	0	0	0.0367602	0.00647908	0	0	0.00554852	0	0.0888953	0.0319971	0.0625623	0.00163454	0	0	0.00987054	0
TCGA-R3-A69X-01	0.154751	0.188935	0.19672	0.162307	0.135744	0.693658	0.0332486	0.0246192	0.0196132	0.069757	0	0.164072	0	0.0556665	0.025907	0	0	0.0444371	0.0636833	0	0.0314471	0.312976	0.0451953	0.00915421	0.100224	0	0	0	0.0285447	0.0211362	0.0168384	0.0598882	0	0.14086	0	0.0477911	0.0222418	0	0	0.0381503	0.0546737	0	0.0269981	0.268697	0.0388013	0.00785912	0.0860447	0	0
TCGA-S5-A6DX-01	0.0417049	0.186387	0.0961876	0.0911047	0.0592114	0.422391	0.00485543	0.00452827	0.0890746	0.319002	0	0	0.0050837	0.0768035	0.0631922	0	0.00899242	0.0134102	0.0273339	0	0.124751	0.237029	0.00371814	0	0.0222255	0	0	0	0.00180235	0.00168091	0.0330648	0.118415	0	0	0.00188709	0.0285097	0.0234572	0	0.00333802	0.00497791	0.0101464	0	0.046308	0.0879858	0.00138019	0	0.00825019	0	0
TCGA-S5-AA26-01	0.0463467	0.0949899	0.0835323	0.0506435	0	0.261737	0	0.0143626	0.0685906	0.0211075	0.0432774	0.0969665	0	0.130552	0.0166851	0	0	0.12464	0.00756585	0.0235649	0.00792369	0.29171	0.0229486	0	0.130105	0	0	0	0	0.00121629	0.00580859	0.00178749	0.00366494	0.0082116	0	0.0110558	0.00141297	0	0	0.0105551	0.000640713	0.0019956	0.000671017	0.0247035	0.0019434	0	0.011018	0	0
TCGA-SY-A9G0-01	0.110719	0.183391	0.164494	0.1098	0.071438	0.500745	0.106475	0.102401	0.0684262	0.0698562	0	0.107192	0	0.0315127	0.0131249	0	0	0.0864611	0.0117536	0	0.00592754	0.195291	0	0.019892	0.175879	0.00580748	0	0	0.0649814	0.0624946	0.0417602	0.0426329	0	0.065419	0	0.019232	0.00801008	0	0	0.0527668	0.00717315	0	0.00361755	0.119185	0	0.01214	0.107338	0.00354428	0
TCGA-SY-A9G5-01	0	0.197239	0.189315	0.19426	0	0.717612	0	0	0.0261928	0.208608	0	0	0.0662544	0.167685	2.59118e-05	0	0	0.0658989	0.0136083	0.000574951	0	0.24115	0	0.18503	0.0246513	0	0	0.000320789	0	0	0.0181114	0.144245	0	0	0.0458127	0.115948	1.79171e-05	0	0	0.0455668	0.00940968	0.000397559	0	0.166747	0	0.127942	0.0170455	0	0
TCGA-UY-A78K-01	0.239778	0.292377	0.178819	0.106199	0.0309079	0.583886	0.0244783	0.142997	0.0368119	0.152389	0	0.145372	0	0.0396186	0.0835473	0.00839788	0	0.0444563	0.0117397	0.0367913	0.090957	0.174705	0	0	0.00773917	0	0	0	0.0197095	0.115138	0.0296403	0.122701	0	0.117051	0	0.0319003	0.0672709	0.00676184	0	0.0357955	0.00945258	0.0296238	0.0732371	0.14067	0	0	0.00623146	0	0
TCGA-UY-A78L-01	0.0219768	0.262498	0.0205281	0.126555	0.0227512	0.581339	0	0.00749133	0.00643528	0.0380135	0	0.0476828	0	0.0506982	0.0414886	0	0	0.0379312	0	0.19946	0.0401164	0.405968	0.00324464	0.0304017	0	0.0234388	0	0.0676296	0	0.00157631	0.0013541	0.00799872	0	0.0100333	0	0.0106678	0.00872994	0	0	0.0079814	0	0.0419699	0.0084412	0.085423	0.00068273	0.00639706	0	0.00493193	0
TCGA-UY-A78M-01	0.0721621	0.123877	0.0696872	0.0550984	0	0.36987	0.00803644	0	0.110394	0.0995854	0.0427693	0	0	0.0336694	0.0100475	0	0	0.0174337	0	0.401808	0.0262592	0.230825	0	0	0.0191713	0	0	0	0.000953854	0	0.0131028	0.0118199	0.00507633	0	0	0.00399626	0.00119255	0	0	0.00206922	0	0.0476911	0.00311674	0.0273969	0	0	0.00227546	0	0
TCGA-UY-A78N-01	0.0410783	0.125806	0.136008	0.0447227	0.0330581	0.298423	0.0167211	0	0.0111455	0.114511	0	0.146167	0	0.09158	0.0987084	0	0.0470666	0	0.0922995	0.035778	0	0.155497	0	0.0143286	0.175821	0	0.000376448	0	0.00259695	0	0.00173102	0.0177847	0	0.0227012	0	0.0142233	0.0153304	0	0.00730991	0	0.014335	0.00555669	0	0.0241502	0	0.00222538	0.0273068	0	5.84662e-05
TCGA-UY-A78O-01	0.0496261	0.0857904	0.112133	0.0599016	0	0.326763	0.00146088	0.058702	0.0908656	0.0615496	0	0.0826237	0	0.084205	0.0565766	0	0	0.0226061	0	0.288394	0	0.153806	0	0.0703159	0	0.0288952	0	0	0.000287448	0.0115504	0.017879	0.0121107	0	0.0162573	0	0.0165685	0.0111322	0	0	0.00444805	0	0.0567454	0	0.0302634	0	0.0138356	0	0.00568553	0
TCGA-UY-A78P-01	0.0734822	0.154371	0.134623	0.205358	0.0319498	0.657572	0.0138071	0	0	0.116334	0	0	0.031731	0.0931365	0.0242057	0	0	0.0420359	0	0.357559	0.0617345	0.218484	0.0200752	0	0.00298993	0.0169839	0	0.000923731	0.00932952	0	0	0.0786073	0	0	0.0214407	0.0629326	0.0163558	0	0	0.0284038	0	0.241604	0.0417142	0.14763	0.0135649	0	0.00202031	0.0114761	0
TCGA-UY-A8OB-01	0.225669	0.082189	0.12171	0.0830745	0	0.698629	0	0	0.00217199	0.24069	0	0	0.115567	0.0492239	0	0	0	0.136352	0.00945454	0.0716609	0.0412591	0.152741	0	0.0387456	0	0.142134	0	0	0	0	0.000428843	0.0475224	0	0	0.0228178	0.00971889	0	0	0	0.0269217	0.00186673	0.0141489	0.00814629	0.0301575	0	0.00765002	0	0.0280633	0
TCGA-UY-A8OC-01	0.031575	0.138848	0.217735	0.0994131	0.0264699	0.552127	0.000407058	0.00543614	0.00828534	0.0149443	0	0.0299673	0	0.10229	0.0266505	0	0	0.0574614	0	0.564617	0.0066734	0.1662	0	0	0	0.014153	0	0.00291496	8.96288e-05	0.00119697	0.00182432	0.00329053	0	0.0065984	0	0.0225229	0.00586807	0	0	0.0126522	0	0.124321	0.00146939	0.036595	0	0	0	0.0031163	0
TCGA-UY-A8OD-01	0.0595975	0.152817	0.0616778	0.0709438	0.0123646	0.389038	0.0161135	0.0378108	0.0488618	0.0973554	0	0.0929228	0	0.0938492	0.0139828	0.0155188	0	0.0392383	0	0.225241	0.0518755	0.203575	0	0	0.0636552	0	0	0	0.00675164	0.0158429	0.0204733	0.0407923	0	0.038935	0	0.0393232	0.00585887	0.00650245	0	0.016441	0	0.0943768	0.021736	0.0852986	0	0	0.0266718	0	0
TCGA-UY-A9PA-01	0.0831726	0.187951	0.152882	0.224469	0	0.570847	0.000954946	0	0.00112049	0.220106	0	0.0914137	0.0171403	0.15165	0	0	0	0.0787306	0.0113132	0	0.06534	0.12784	0.00522905	0.115602	0	0.110818	0	0.00274241	0.000418053	0	0.000490523	0.0963573	0	0.0400187	0.00750363	0.0663887	0	0	0	0.0344664	0.00495264	0	0.0286043	0.0559652	0.00228915	0.0506077	0	0.0485133	0
TCGA-UY-A9PB-01	0.0914488	0.267527	0.109723	0.227503	0.0527325	0.805847	0	0	0.082626	0.15528	0	0.0415015	0.0389568	0.112794	0.0323319	0	0.0155278	0.032765	0.00561304	0.0788651	0.113465	0.278532	0	0	0	0.0117417	0	0	0	0	0.0716145	0.134586	0	0.0359706	0.033765	0.097762	0.028023	0	0.0134584	0.0283984	0.00486499	0.0683547	0.0983439	0.241412	0	0	0	0.0101768	0
TCGA-UY-A9PD-01	0.0127986	0.123443	0.191836	0.0478219	0.0126951	0.357541	0.0308265	0	0.311668	0.0118633	0.0245731	0	0	0.0845919	0.0215867	0.0214078	0	0.0175083	0	0.281735	0.0783183	0.107923	0	0	0	0.00799739	0	0	0.00630455	0	0.0637414	0.00242624	0.0050256	0	0	0.0173005	0.00441483	0.00437825	0	0.00358074	0	0.0576196	0.0160174	0.0220721	0	0	0	0.0016356	0
TCGA-UY-A9PE-01	0.0376829	0.0978858	0.126149	0.0563612	0.0339546	0.322106	0.020259	0.0272481	0.243471	0.0544381	0	0	0	0.0512488	0.0241778	0.0276118	0	0	0	0.0899239	0.0183496	0.298396	0	0.0355557	0	0.104451	0	0.00486986	0.00388186	0.00522106	0.0466519	0.010431	0	0	0	0.00981987	0.00463276	0.00529075	0	0	0	0.0172305	0.003516	0.0571761	0	0.0068129	0	0.020014	0
TCGA-UY-A9PF-01	0.0726606	0.0815144	0.158982	0.0928938	0	0.42462	0.163594	0	0.0248386	0.078238	0	0.119586	0	0.0680919	0.0272967	0	0	0.0750287	0	0.0236355	0.0568386	0.220328	0	0.0643352	0.0781892	0	0	0	0.0485678	0	0.00737412	0.0232274	0	0.0355029	0	0.0202152	0.00810386	0	0	0.0222746	0	0.00701692	0.0168743	0.0654111	0	0.0190999	0.0232129	0	0
TCGA-UY-A9PH-01	0.12105	0.180899	0.124648	0.17327	0	0.680742	0	0.00782152	0.0416913	0.175596	0	0.0387365	0	0.071853	0.062878	0	0	0.0523616	0.0317958	0	0.0962761	0.360876	0	0.0380441	0.0220522	0	0	1.84252e-05	0	0.00557844	0.0297349	0.125238	0	0.0276276	0	0.0512468	0.0448456	0	0	0.0373452	0.0226773	0	0.0686657	0.257383	0	0.0271337	0.015728	0	0
TCGA-XF-A8HB-01	0.052797	0.0634571	0.164757	0.0717511	0.0305535	0.374457	0	0	0.028036	0.0376645	0	0.151422	0	0.102904	0.00843839	0	0.0229544	0.0118867	0.0231023	0	0.00333353	0.412264	0.0145792	0.0765217	0.106894	0	0	0	0	0	0.00225096	0.00302402	0	0.0121574	0	0.00826194	0.000677503	0	0.00184296	0.000954359	0.00185484	0	0.000267643	0.0330999	0.00117054	0.00614378	0.00858231	0	0
TCGA-XF-A8HC-01	0.0418944	0.0866763	0.0792878	0.0570935	0.013681	0.285202	0.106421	0	0.250562	0	0.193169	0	0	0.00474126	0	0	0.0590336	0	0	0	0	0.116538	0	0.119115	0	0.118058	0	0.0323619	0.00662953	0	0.0156088	0	0.0120335	0	0	0.000295358	0	0	0.00367751	0	0	0	0	0.00725976	0	0.00742028	0	0.00735446	0
TCGA-XF-A8HD-01	0.118448	0.185077	0.186514	0.174142	0	0.743134	0.0143056	0	0.0749084	0.241744	0	0	0.0442152	0.104174	0	0	0	0.131124	0	0	0.0302084	0.145819	0	0.174432	0.0287631	0	0.00254459	0.00776154	0.00843822	0	0.0441849	0.142593	0	0	0.0260804	0.0614473	0	0	0	0.0773437	0	0	0.0178185	0.0860117	0	0.102889	0.016966	0	0.00150093
TCGA-XF-A8HE-01	0.0504043	0.09792	0.206735	0.288934	0.0225217	0.467308	0.026152	0	0	0.227424	0	0.0249434	0.0129444	0.137632	0.0218569	0	0.00232735	0.0502437	0.00375862	0.0264637	0.0984423	0.178135	0	0.0119032	0	0.0865654	0	0.0912084	0.0159715	0	0	0.138892	0	0.0152334	0.00790535	0.0840541	0.0133484	0	0.00142136	0.0306848	0.00229546	0.0161619	0.0601205	0.10879	0	0.00726953	0	0.0528671	0
TCGA-XF-A8HF-01	0.0508257	0.121921	0.0725258	0.0495283	0.0230291	0.336119	0	0.0209198	0.0456032	0.0459224	0.0523143	0	0	0.0805959	0.0809395	0.015593	0	0.0483826	0.0215295	0	0.0476913	0.454126	0.00519411	0.00958673	0	0.0683618	0	0.00323956	0	0.00423566	0.00923335	0.00929797	0.0105922	0	0	0.0163184	0.0163879	0.00315714	0	0.0097961	0.00435911	0	0.00965613	0.0919477	0.00105166	0.00194104	0	0.0138413	0
TCGA-XF-A8HG-01	0.029252	0.0758722	0.104261	0.0370915	0.0343697	0.250018	0	0.00999784	0.164077	0.0551157	0.134871	0	0	0.0148299	0	0	0.0149604	0.0215234	0.0749146	0	0.00354189	0.445408	0.0046401	0.0292767	0	0.0268435	0	0	0	0.000467891	0.00767865	0.00257937	0.00631187	0	0	0.00069403	0	0	0.000700133	0.00100728	0.00350595	0	0.000165757	0.0208448	0.000217153	0.00137013	0	0.00125626	0
TCGA-XF-A8HH-01	0.0540349	0.127021	0.117946	0.0746848	0.0646256	0.35569	0.0317159	0	0.0257499	0.0483421	0	0.104312	0	0.0857237	0.0424547	0	0.0073294	0.0370877	0.0309166	0.0250695	0.0736703	0.415435	0.0237253	0	0.0484682	0	0	0	0.0124159	0	0.0100804	0.0189246	0	0.0408353	0	0.0335584	0.0166198	0	0.00286926	0.0145188	0.012103	0.009814	0.0288399	0.162631	0.00928779	0	0.0189739	0	0
TCGA-XF-A8HI-01	0.0904473	0.133452	0.116113	0.094234	0	0.429909	0	0.0259675	0.109085	0.0298736	0	0.269114	0	0.0572658	0.0820548	0	0.0261127	0.0143793	0.0176815	0	0	0.144928	0.0277704	0.0548567	0	0.134655	0	0.00625603	0	0.00649373	0.027279	0.00747055	0	0.0672978	0	0.0143206	0.0205196	0	0.00653006	0.00359585	0.00442165	0	0	0.0362423	0.0069446	0.0137181	0	0.0336735	0
TCGA-XF-A9SH-01	0.0650683	0.103839	0.102676	0.0689284	0.0135686	0.307788	0	0.0737037	0.104281	0.0427955	0	0.0718755	0	0.0259348	0.0538874	0	0	0.0438751	0	0	0	0.472591	0.0200359	0.0456911	0.0395494	0	0	0.00577936	0	0.0122114	0.0172775	0.00709046	0	0.0119085	0	0.00429694	0.00892821	0	0	0.00726933	0	0	0	0.0783001	0.0033196	0.00757022	0.00655265	0	0
TCGA-XF-A9SI-01	0.341446	0.38791	0.379329	0.264605	0.0854373	0.828392	0.0791873	0	0.0295078	0.2275	0	0.182685	0.00349587	0.0967371	0.0354676	0.0163292	0	0.0499925	0.00531441	0.00953946	0.153476	0.106159	0	0	0	0.00460969	0	0	0.114012	0	0.0424847	0.327549	0	0.263026	0.00503327	0.13928	0.0510655	0.0235104	0	0.0719781	0.00765157	0.0137347	0.220972	0.152845	0	0	0	0.00663694	0
TCGA-XF-A9SJ-01	0.0848416	0.129041	0.190399	0.0969099	0.0331575	0.645582	0.00695486	0.0111479	0.0211759	0.236815	0	0	0.0322947	0.0285906	0	0	0	0.0905686	0	0	0.17162	0.364812	0.00891602	0	0	0.0235473	0	0.00355755	0.0033422	0.00535721	0.0101762	0.113803	0	0	0.0155194	0.0137394	0	0	0	0.0435233	0	0	0.0824729	0.175313	0.00428465	0	0	0.0113158	0
TCGA-XF-A9SK-01	0.150088	0.190753	0.0480437	0.129711	0.117307	0.579887	0	0.0650337	0.0431917	0.0584597	0	0.0929968	0	0.0453389	0.0638798	0	0	0.0643632	0.0704328	0	0.0531669	0.30707	0.0189993	0.0800131	0.0344865	0	0	0.00256731	0	0.037303	0.0247745	0.0335322	0	0.0533425	0	0.0260062	0.0366411	0	0	0.0369185	0.0403999	0	0.0304963	0.176134	0.0108979	0.0458952	0.0197813	0	0
TCGA-XF-A9SL-01	0.215463	0.383135	0.0376977	0.135659	0.112092	0.542216	0.152867	0	0.0281484	0.0968897	0	0.103232	0.00991001	0.0390549	0.0727253	0	0	0.0708526	0.0804644	0.00873548	0.00893565	0.174155	0	0	0.15403	0	0	0	0.13663	0	0.0251585	0.0865981	0	0.0922666	0.00885737	0.0349065	0.0650005	0	0	0.0633266	0.0719175	0.0078076	0.00798651	0.155656	0	0	0.137669	0	0
TCGA-XF-A9SM-01	0.231856	0.148811	0.332269	0.253666	0.214406	0.951792	0	0.00064474	0.0126797	0.210975	0	0	0.102806	0.0895711	0.00784456	0	0	0.0279484	0.0315261	0.0306465	0.0700756	0.366082	0.00202282	0	0	0.042916	0	0.00426056	0	0.000642596	0.0126376	0.210274	0	0	0.102464	0.0892732	0.00781847	0	0	0.0278554	0.0314212	0.0305446	0.0698425	0.364865	0.00201609	0	0	0.0427733	0
TCGA-XF-A9SP-01	0.0598453	0.174515	0.13591	0.084015	0.0990153	0.44226	0.00791196	0.00758059	0.130351	0.0857325	0	0.0415006	0	0.0490387	0.0221135	0	0	0.0373299	0.0444655	0	0.0432213	0.451809	0	0.0222606	0.0566841	0	0	0	0.00415973	0.00398552	0.0685325	0.0450741	0	0.021819	0	0.0257822	0.0116262	0	0	0.0196263	0.0233779	0	0.0227237	0.23754	0	0.0117035	0.0298018	0	0
TCGA-XF-A9ST-01	0.0145634	0.063012	0.237793	0.0756704	0.0867028	0.426195	0.149803	0	0.144616	0.0140075	0	0	0	0.0724635	0.0404135	0	0.0355399	0	0	0.328083	0.00605333	0.14322	0	0	0	0.0658007	0	0	0.00841731	0	0.00812582	0.000787066	0	0	0	0.00407166	0.0022708	0	0.00199695	0	0	0.0184347	0.000340131	0.0080474	0	0	0	0.00369728	0
TCGA-XF-A9SU-01	0.0575905	0.150046	0.140522	0.0735394	0.0891753	0.395599	0.0276691	0	0.131175	0.111792	0	0	0	0.103593	0.0528378	0.00124392	0	0.0299971	0.043416	0.0615771	0.139638	0.236779	0	0	0.060282	0	0	0	0.0101813	0	0.0482677	0.0411355	0	0	0	0.0381188	0.0194424	0.000457718	0	0.0110379	0.0159756	0.0226582	0.051382	0.0871262	0	0	0.0221816	0	0
TCGA-XF-A9SV-01	0.0303396	0.0646547	0.20821	0.0773468	0.0576511	0.364048	0	0.0145875	0.092696	0.0459903	0	0	0	0.0317617	0	0.0371081	0	0.00219458	0	0.4262	0.0298217	0.268356	0	0	0.036468	0.00300037	0	0.0118159	0	0.00286183	0.0181855	0.00902259	0	0	0	0.00623115	0	0.00728003	0	0.000430542	0	0.0836138	0.00585055	0.0526473	0	0	0.00715445	0.000588626	0
TCGA-XF-A9SW-01	0.0649529	0.176045	0.230352	0.141341	0.208706	0.463277	0.0598447	0	0.0663586	0.0314197	0	0.0841598	0	0.0249198	0.00606236	0.00597107	0	0.0238409	0.0371493	0	0.00231579	0.481666	0	0.0485086	0.123972	0	0	0.00381157	0.0342499	0	0.037978	0.0179819	0	0.0481658	0	0.014262	0.00346957	0.00341732	0	0.0136445	0.021261	0	0.00132536	0.275664	0	0.0277621	0.0709509	0	0
TCGA-XF-A9SX-01	0.177826	0.209392	0.112404	0.137946	0.0206801	0.854338	0	0.00357545	0.0135158	0.146131	0	0.047192	3.97933e-05	0.0820993	0.128718	0	0	0.0525996	0.0243795	0	0.0675385	0.376728	0	0.0351194	0.0223626	0	0	0	0	0.00210835	0.00796992	0.08617	0	0.0278279	2.34651e-05	0.0484118	0.075902	0	0	0.0310166	0.014376	0	0.0398257	0.222147	0	0.020709	0.0131867	0	0
TCGA-XF-A9SY-01	0	0.282321	0.442997	0.318014	0	1.04476	0.00918025	0	0.0295656	0.1088	0	0.0529309	0.0328532	0.022643	0.00583486	0	0.0220524	0.0190577	0	0.206645	0.153716	0.215537	0	0	0	0.120328	0	0.000856503	0.00933082	0	0.0300505	0.110584	0	0.0537991	0.033392	0.0230144	0.00593056	0	0.0224141	0.0193703	0	0.210034	0.156237	0.219072	0	0	0	0.122302	0
TCGA-XF-A9SZ-01	0.124834	0.105804	0.189882	0.123528	0.117715	0.558361	0.00191059	0.00354956	0.0125396	0.0250579	0	0.0122209	0	0.0371106	0.0548924	0.00475539	0.0386027	0	0	0.326992	0.00727298	0.286311	0	0	0	0.153176	0	0.0356075	0.000873928	0.00162361	0.00573577	0.0114618	0	0.00558998	0	0.0169748	0.0251084	0.00217517	0.0176573	0	0	0.14957	0.00332674	0.130962	0	0	0	0.0700645	0
TCGA-XF-A9T0-01	0.0511534	0.11408	0.143321	0.0578078	0.0610113	0.402785	0	0	0.190777	0.140243	0	0	0.0756822	0.0503951	0.0184727	0	0	0.039056	0.00406766	0.117721	0.0826032	0.270386	0.00140975	0	0	0.00813078	0	0.00105485	0	0	0.0638478	0.0469354	0	0	0.0253287	0.0168658	0.00618229	0	0	0.0130709	0.00136133	0.0393981	0.027645	0.0904906	0.000471803	0	0	0.00272114	0
TCGA-XF-A9T2-01	0	0	0.495181	0.0648564	0	0.510827	0.0294386	0	0.0134711	0.0251922	0	0	0	0.039884	0.0388495	0.00270976	0	0.067559	0	0.302898	0	0.279497	0	0	0.200501	0	0	0	0.00750702	0	0.00343521	0.00642415	0	0	0	0.0101706	0.00990685	0.000691005	0	0.0172279	0	0.0772407	0	0.0712733	0	0	0.0511288	0	0
TCGA-XF-A9T3-01	0.0831942	0.24622	0.113221	0.132287	0.0194365	0.65792	0.0184793	0.00901917	0.0232929	0.0657243	0	0.0312596	0	0.0778739	0.0239352	0	0.00294779	0.0446326	0	0.29246	0.0830832	0.260971	0	0	0.0663204	0	0	0	0.0112883	0.00550944	0.0142287	0.0401483	0	0.0190952	0	0.04757	0.014621	0	0.00180068	0.0272642	0	0.178652	0.0507522	0.159417	0	0	0.0405124	0	0
TCGA-XF-A9T4-01	0.0459203	0.20529	0.288276	0.17046	0.0784898	0.720823	0.00159165	0	0.0103333	0.102543	0	0.149934	0	0.145514	0	0	0	0.117835	0.0105676	0.124559	0.145383	0.144043	0.0262506	0.00557648	0	0	0	0.0158693	0.000633802	0	0.00411477	0.0408331	0	0.0597045	0	0.0579444	0	0	0	0.0469224	0.00420805	0.0495999	0.057892	0.0573587	0.0104531	0.00222058	0	0	0
TCGA-XF-A9T5-01	0.478378	0	0.234488	0.13358	0.00544855	0.966641	0.0159306	0	0.0519914	0.163531	0	0	0.0810985	0.0692011	0.0269854	0.0209806	0	0.0293745	0	0.162336	0.0843611	0.236625	0.0284984	0	0	0.0238999	0	0.00518601	0.0106624	0	0.0347981	0.109452	0	0	0.0542796	0.0463166	0.0180614	0.0140424	0	0.0196605	0	0.108652	0.0564632	0.158374	0.0190741	0	0	0.0159963	0
TCGA-XF-A9T6-01	0.0752116	0.108195	0.189711	0.103334	0	0.509764	0	0	0.00588097	0.133145	0	0	0.0148627	0.0449813	0.0475808	0	0	0.0253145	0.00840358	0.0311791	0.000687758	0.444388	0.0250176	0.116868	0	0.0968594	0	0.00483067	0	0	0.00145629	0.0329704	0	0	0.0036804	0.0111386	0.0117823	0	0	0.00626855	0.00208096	0.00772079	0.000170308	0.110043	0.00619505	0.0289397	0	0.023985	0
TCGA-XF-A9T8-01	0.0144115	0.136452	0.26508	0.234034	0.100643	0.608941	0.0127376	0	0.0270197	0.170077	0	0.0406586	0.0303012	0.104092	0	0	0	0.0908947	0.00817452	0.0588674	0.153286	0.233452	0.0120088	0	0	0.0154113	0	0.0430193	0.00840065	0	0.0178199	0.112168	0	0.026815	0.0199841	0.0686503	0	0	0	0.0599464	0.00539122	0.0388239	0.101094	0.153965	0.00792001	0	0	0.010164	0
TCGA-XF-AAME-01	0.149362	0.321116	0.225819	0.227803	0.266743	0.655617	0	0.109058	0.0452849	0.0943946	0	0.138985	0.000440655	0.0433346	0.0306767	0	0	0.00769815	0.0666005	0.0108122	0.0074272	0.326914	0.0152864	0.0404789	0.0493276	0	0	0.013281	0	0.160907	0.0668148	0.139273	0	0.205064	0.000650157	0.0639373	0.0452614	0	0	0.0113581	0.0982646	0.0159527	0.0109583	0.48234	0.0225541	0.059724	0.0727796	0	0
TCGA-XF-AAMG-01	0.0481328	0.147746	0.0905561	0.0877561	0.112821	0.356468	0.00497521	0	0.0734273	0.0839955	0	0.144123	0	0.105449	0.0240536	0	0.0426816	0	0.0641598	0.0696977	0.017301	0.344844	0	0	0	0.0252919	0	0	0.00187501	0	0.0276726	0.0316555	0	0.0543157	0	0.0397407	0.0090651	0	0.0160854	0	0.0241799	0.026267	0.00652025	0.129962	0	0	0	0.00953177	0
TCGA-XF-AAMH-01	0	0.0802805	0.197886	0.0461606	0	0.432054	0.0198232	0	0.0302116	0.182678	0.0529642	0	0.0314029	0.022816	0.0491099	0	0.0558958	0	0.013385	0.204582	0	0.319476	0	0.0055081	0	0.0121474	0	0	0.00223086	0	0.00339995	0.0205582	0.00596049	0	0.00353402	0.00256767	0.00552673	0	0.0062904	0	0.00150632	0.0230232	0	0.0359532	0	0.000619871	0	0.00136705	0
TCGA-XF-AAMJ-01	0.0359468	0.176977	0.143883	0.103238	0.0937711	0.479366	0.00447359	0	0.161995	0.128614	0.0211426	0	0	0.0996919	0.0236327	0	0	0.0654439	0	0.184061	0.0509286	0.15643	0	0	0.096116	0.00746995	0	0	0.00213192	0	0.0771996	0.0612917	0.0100756	0	0	0.0475087	0.0112623	0	0	0.0311876	0	0.0877155	0.0242703	0.0745478	0	0	0.0458046	0.00355985	0
TCGA-XF-AAML-01	0.216686	0.0711378	0.0710916	0.0726514	0	0.536953	0.00690755	0.010061	0.133695	0.11555	0	0.0897505	0.0635057	0.0846963	0.0738652	0	0.0368993	0.0225511	0.0533224	0	0.0203948	0.105995	0.00221816	0.0313171	0	0.149271	0	0	0.00188489	0.00274537	0.0364817	0.0315307	0	0.0244906	0.017329	0.0231114	0.0201559	0	0.0100688	0.00615359	0.0145503	0	0.0055652	0.0289232	0.000605278	0.00854562	0	0.0407322	0
TCGA-XF-AAMQ-01	0.0454706	0.185689	0.167761	0.159988	0.0248358	0.452378	0.000473654	0	0.0704247	0.207874	0	0.0421082	0.0538211	0.157785	0.0101262	0	0	0.0425616	0.00784629	0	0.0798975	0.228474	0.021447	0.0622981	0.0148623	0	0	0	0.000270222	0	0.0401776	0.118593	0	0.0240229	0.0307052	0.090017	0.00577705	0	0	0.0242816	0.00447634	0	0.0455819	0.130346	0.0122356	0.0355413	0.00847898	0	0
TCGA-XF-AAMR-01	0.129219	0.12669	0.217242	0.136742	0.181907	0.557125	0	0.020622	0.0292603	0.0189474	0	0.0789536	0	0.0167111	0.00434267	0	0	0.0643488	0.0269787	0	0.000206693	0.463188	0.0344149	0.00791411	0.222801	0	0	0.01131	0	0.0100418	0.0142482	0.00922635	0	0.038446	0	0.00813738	0.00211464	0	0	0.0313343	0.0131371	0	0.000100648	0.225547	0.0167582	0.00385373	0.108492	0	0
TCGA-XF-AAMT-01	0.078966	0.175659	0.174292	0.153054	0.196257	0.49679	0	0.00497139	0.0442104	0.0498121	0	0.0419684	0	0.0234634	0.0121127	0	0.0169766	0.056317	0.0181429	0.126076	0.00130869	0.494504	0	0.0213762	0.0856041	0	0	0.00315575	0	0.00290447	0.0258293	0.029102	0	0.0245195	0	0.0137082	0.00707671	0	0.00991836	0.0329025	0.0105997	0.0736582	0.000764583	0.288908	0	0.0124888	0.0500131	0	0
TCGA-XF-AAMW-01	0.0379156	0.171683	0.325135	0.176026	0.108238	0.685989	0.0071215	0.0118579	0.0152051	0.0185227	0	0.190697	0.0161189	0.0489801	0.0184243	0	0.0168903	0.00665822	0.0420609	0.0349861	0.0885183	0.361843	0.0573601	0.046071	0	0.00808646	0	0.0105985	0.00361942	0.00602664	0.00772783	0.00941395	0	0.0969195	0.00819225	0.0248936	0.00936393	0	0.0085843	0.00338397	0.021377	0.0177813	0.0449884	0.183903	0.0291526	0.0234151	0	0.00410985	0
TCGA-XF-AAMX-01	0.0670216	0.115922	0.0673311	0.0728095	0.0764763	0.323674	0	0.00598621	0.062994	0.0626833	0	0.179815	0	0.0860889	0.0732405	0	0	0	0	0.117196	0.0367822	0.29182	0	0	0.0833928	0	0	0	0	0.00149226	0.0157033	0.0156258	0	0.0448248	0	0.0214605	0.0182576	0	0	0	0	0.029215	0.00916915	0.0727456	0	0	0.0207884	0	0
TCGA-XF-AAMY-01	0.0379695	0.129799	0.139044	0.100218	0.0914102	0.424054	0	0.0208741	0.0186887	0.0441923	0	0.0840552	0	0.0165587	0	0	0.00559245	0.0182648	0.107619	0.0892486	0.0185843	0.370363	0	0.0446063	0.103452	0.00983966	0.0284955	0.0195645	0	0.00915223	0.00819402	0.0193761	0	0.0368539	0	0.00726014	0	0	0.00245201	0.0080082	0.0471855	0.0391309	0.00814827	0.162385	0	0.0195576	0.0453586	0.00431419	0.0124938
TCGA-XF-AAMZ-01	0.103585	0.133315	0.122333	0.0730542	0.000301509	0.360042	0.174703	0	0.0700802	0.0884217	0	0.204232	0	0.0985533	0.0458297	0	0	0.0166702	0.0193838	0.00337412	0.00723082	0.215238	0	0.0352486	0.0128268	0.00453543	0	0.00367207	0.0670608	0	0.0269007	0.0339412	0	0.0783959	0	0.0378303	0.017592	0	0	0.00639895	0.0074406	0.00129518	0.00277559	0.0826205	0	0.0135304	0.00492367	0.00174095	0
TCGA-XF-AAN0-01	0.0521004	0.145052	0.162757	0.114061	0.0866433	0.482235	0.0227332	0.00800166	0.108412	0.145948	0	0.0796604	0	0.117516	0	0	0	0.0482487	0.0229818	0	0.0834131	0.300411	0	0	0.0220317	0	0	0.0406416	0.011014	0.00387673	0.0525246	0.0707108	0	0.0385948	0	0.0569355	0	0	0	0.0233761	0.0111345	0	0.0404129	0.145547	0	0	0.0106742	0	0
TCGA-XF-AAN1-01	0.0714452	0.122396	0.0969406	0.0593516	0	0.367141	0	0	0.146646	0.12366	0.0487935	0.114016	0	0.0384259	0	0	0	0.0602768	0.0345655	0	0.0381741	0.172167	0.102799	0.0758281	0.0446488	0	0	0	0	0	0.0196059	0.0165328	0.00652348	0.0152434	0	0.00513738	0	0	0	0.00805874	0.00462126	0	0.00510371	0.023018	0.0137437	0.0101379	0.00596936	0	0
TCGA-XF-AAN2-01	0.0647247	0.169294	0.115375	0.168021	0	0.572627	0	0	0.0315547	0.196017	0	0.0348639	0.0304349	0.108818	0.00929484	0	0	0.124408	0.0322767	0.0149202	0.165637	0.178253	0	0.0330159	0	0.0379565	0	0.00254828	0	0	0.0138069	0.0857682	0	0.0152548	0.0133169	0.0476138	0.004067	0	0	0.0544352	0.0141228	0.0065284	0.0724753	0.0779954	0	0.0144462	0	0.016608	0
TCGA-XF-AAN3-01	0.104419	0.134491	0.158521	0.124877	0.103226	0.474762	0	0.0326218	0.0541107	0.0418637	0	0.0691884	0	0.0512185	0.0636064	0	0	0.0300903	0.0173069	0	0.0136436	0.359552	0.103391	0.0474078	0.0949639	0	0	0.0210352	0	0.0112381	0.018641	0.0144219	0	0.0238352	0	0.0176446	0.0219122	0	0	0.010366	0.00596218	0	0.00470018	0.123864	0.0356178	0.0163318	0.0327147	0	0
TCGA-XF-AAN4-01	0.0401503	0.23487	0.221782	0.263912	0.179247	0.710125	0	0.0188376	0	0.0797409	0	0.0715865	0	0.0221439	0.00206052	0.00316277	0	0.0760375	0.0849283	0	0.112466	0.300568	0	0.0215951	0.206872	0	0	0	0	0.0188851	0	0.079942	0	0.071767	0	0.0221997	0.00206572	0.00317075	0	0.0762292	0.0851424	0	0.11275	0.301326	0	0.0216496	0.207394	0	0
TCGA-XF-AAN5-01	0.0472176	0.144144	0.303594	0.222947	0.0401369	0.60225	0	0	0.024555	0.131025	0	0.0413431	0.118382	0.0854605	0	0	0	0.0852583	0.00256529	0.0424154	0.0949661	0.218865	0.0064183	0	0	0.137013	0.0023377	0.009394	0	0	0.0154359	0.0823656	0	0.0259892	0.0744179	0.0537225	0	0	0	0.0535954	0.0016126	0.0266633	0.059698	0.137584	0.00403469	0	0	0.0861299	0.00146954
TCGA-XF-AAN7-01	0.0582185	0.160556	0.285968	0.104629	0.284254	0.293918	0.0547533	0	0.00520034	0.130557	0	0.119806	0	0.0367472	0.00212701	0	0	0.0685599	0.0304894	0.0298457	0.0571089	0.427386	0	0	0.0374189	0	0	0	0.0167487	0	0.00159075	0.0399366	0	0.0366479	0	0.0112407	0.000650638	0	0	0.020972	0.00932651	0.0091296	0.0174692	0.130734	0	0	0.0114462	0	0
TCGA-XF-AAN8-01	0	0.0953375	0.285145	0.283239	0.549911	0.518856	0.0189784	0.0030339	0	0.0483063	0	0.0894733	0.0207152	0.0101544	0.00803705	0	0	0.0147374	0.0829216	0	0.0100567	0.511217	0	0.00232433	0.103764	0	0	0.0762799	0.0143152	0.00228842	0	0.0364367	0	0.0674884	0.0156252	0.00765928	0.00606223	0	0	0.0111162	0.0625466	0	0.0075856	0.385604	0	0.00175321	0.078268	0	0
TCGA-YC-A89H-01	0.0448442	0.104812	0.140284	0.0716109	0	0.437768	0.0165283	0	0.0584694	0.0535301	0	0	0.0299922	0.0336694	0.00144032	0	0	0.0725322	0	0.310729	0.0668186	0.211703	0.0256815	0	0	0.118102	0	0.000804214	0.00413859	0	0.0146404	0.0134036	0	0	0.00750985	0.00843059	0.000360646	0	0	0.0181616	0	0.0778045	0.0167309	0.053009	0.00643048	0	0	0.029572	0
TCGA-YC-A8S6-01	0.0536899	0.182647	0.191321	0.194833	0.00908813	0.621583	0.00177309	0	0	0.0374723	0	0.130077	0	0.0239866	0.100957	0	0	0.0286012	0.127812	0	0	0.209704	0	0.10855	0	0.210636	0	0.0204307	0.00137366	0	0	0.029031	0	0.100774	0	0.0185832	0.0782147	0	0	0.0221582	0.0990202	0	0	0.162464	0	0.0840973	0	0.163186	0
TCGA-YC-A9TC-01	0.0535781	0.0623778	0.106514	0.090483	0	0.362275	0.0293509	0	0.00284291	0.0863494	0	0.0565236	0	0.0616445	0.0338138	0	0	0.123434	0.000450635	0.0620912	0.00735529	0.206689	0	0.00423806	0	0.325216	0	0	0.0052007	0	0.000503736	0.0153003	0	0.0100154	0	0.0109228	0.00599148	0	0	0.0218714	7.98482e-05	0.011002	0.00130329	0.0366234	0	0.000750943	0	0.0576251	0
TCGA-YF-AA3L-01	0.0450617	0.0970305	0.0790548	0.0561139	0.00851669	0.291613	0	0.0883681	0.0242277	0.01645	0	0.205159	0	0.0102254	0.0869756	0	0.0159803	0	0.0453465	0	0.0139677	0.327251	0.134097	0	0.0319524	0	0	0	0	0.0105838	0.00290174	0.00197021	0	0.0245717	0	0.00122469	0.010417	0	0.00191395	0	0.00543113	0	0.0016729	0.0391947	0.0160607	0	0.00382692	0	0
TCGA-YF-AA3M-01	0.0818874	0.125325	0.172576	0.0926855	0.0339158	0.432464	0	0	0.129119	0.0893693	0.0561332	0	0	0.0341394	0.0123332	0	0	0.0452205	0.00244125	0.00578111	0	0.29543	0.00343809	0.115716	0.148542	0.0475385	0	0.0147983	0	0	0.0221082	0.015302	0.00961128	0	0	0.00584545	0.00211172	0	0	0.00774278	0.000417998	0.000989857	0	0.0505843	0.000588679	0.0198132	0.0254338	0.00813967	0
TCGA-ZF-A9R0-01	0.0315912	0.144592	0.0645973	0.0591537	0	0.333625	0.0271005	0.0112971	0.0175765	0.0907207	0	0	0	0.154857	0.0199411	0	0	0.0506734	0	0.225933	0.130545	0.260778	0.00421332	0	0	0.00636434	0	0	0.00642523	0.00267844	0.00416721	0.0215089	0	0	0	0.0367151	0.00472782	0	0	0.0120141	0	0.0535664	0.0309508	0.0618277	0.000998933	0	0	0.00150892	0
TCGA-ZF-A9R1-01	0.137915	0.137825	0.161982	0.093017	0.0550152	0.377156	0.0995733	0.0721271	0.0830827	0.201294	0.0915553	0.0464579	0	0.0870223	0	0	0	0.048663	0.0249704	0.0176306	0.0231432	0.142947	0.0115126	0.0112698	0.0387515	0	0	0	0.0249217	0.0180523	0.0207943	0.0503807	0.0229149	0.0116277	0	0.0217803	0	0	0	0.0121796	0.0062497	0.00441266	0.00579239	0.0357774	0.00288143	0.00282065	0.00969892	0	0
TCGA-ZF-A9R2-01	0.0939261	0.0755296	0.124356	0.0650158	0.0707783	0.317645	0	0.0955913	0.160788	0.0538659	0.110491	0	0	0.118808	0.000984648	0	0	0.0737401	0.0600563	0	0	0.205113	0	0.120562	0	0	0	0	0	0.00671684	0.0112979	0.00378495	0.00776379	0	0	0.00834822	6.91875e-05	0	0	0.00518144	0.00421993	0	0	0.0144125	0	0.00847141	0	0	0
TCGA-ZF-A9R3-01	0.0761372	0.161549	0.0240139	0.143712	0.0352239	0.385476	0	0.0300681	0.126307	0.0928277	0	0.157962	0	0.0782558	0.0755574	0	0	0.0442696	0.0208267	0	0	0.155527	0.116605	0.0760725	0.0249848	0	0	0.000737105	0	0.00939239	0.0394545	0.0289967	0	0.0493426	0	0.0244448	0.0236019	0	0	0.0138286	0.00650567	0	0	0.0485823	0.0364239	0.0237628	0.00780451	0	0
TCGA-ZF-A9R4-01	0.117048	0.0860781	0.133449	0.08484	0.011838	0.380726	0.00353376	0	0.0708476	0.151769	0	0	0.0624046	0.171514	0	0	0.0222046	0.113949	0.00842343	0	0.104023	0.272524	0.00191745	0.0122212	0	0.00466793	0	0	0.000719218	0	0.0144194	0.0308892	0	0	0.0127011	0.0349079	0	0	0.00451925	0.0231917	0.0017144	0	0.0211717	0.0554662	0.000390253	0.00248734	0	0.000950053	0
TCGA-ZF-A9R5-01	0.0817088	0.151209	0.0835847	0.0839855	0	0.344928	0	0.106319	0.127541	0.166288	0	0	0	0.117805	0.148865	0	0	0.0948053	0.0453388	0.0205442	0.00604527	0.0716924	0.00107529	0.0460677	0.0476137	0	0	0	0	0.0197556	0.023699	0.0308986	0	0	0	0.0218898	0.0276612	0	0	0.0176162	0.0084246	0.0038174	0.0011233	0.0133215	0.000199804	0.00856003	0.00884731	0	0
TCGA-ZF-A9R7-01	0.105053	0.309709	0.168959	0.166099	0	0.467719	0.00704615	0.0315695	0.0726172	0.318016	0	0	0.00862666	0.288236	0.0124298	0	0	0.0973232	0.00803135	0	0.0501913	0.100228	0	0.000424622	0.00525939	0	0	0	0.00571218	0.0255927	0.0588694	0.257809	0	0	0.00699347	0.233668	0.0100766	0	0	0.078898	0.00651086	0	0.0406891	0.0812533	0	0.000344232	0.00426368	0	0
TCGA-ZF-A9R9-01	0.0247971	0.174836	0.094518	0.0619363	0.0313568	0.327026	0.0216645	0	0.25053	0.0699592	0	0.0681397	0	0.0747733	0.0115293	0.0130533	0	0.0442642	0.0020053	0	0.0865452	0.333283	0	0.000551389	0.0237018	0	0	0	0.00622292	0	0.0719623	0.0200951	0	0.0195725	0	0.0214779	0.00331167	0.00374943	0	0.0127145	0.000576004	0	0.0248593	0.0957323	0	0.000158381	0.00680812	0	0
TCGA-ZF-A9RC-01	0.0969267	0.118949	0.180568	0.0845435	0.0385032	0.433435	0.00832283	0	0.13183	0.0347184	0.0956311	0	0	0.100448	0	0	0	0.00891586	0	0.122349	0.0476764	0.267496	0	0	0.147718	0	0	0.0348947	0.0018425	0	0.0291844	0.00768593	0.0211707	0	0	0.022237	0	0	0	0.00197378	0	0.0270855	0.0105546	0.0592181	0	0	0.0327016	0	0
TCGA-ZF-A9RD-01	0.104551	0.167638	0.303076	0.190959	0	0.705579	0.0717326	0.00673918	0.0874825	0.142998	0	0.0337561	0.0208312	0.0957105	0.0219074	0.0387967	0	0.0502463	0.00042994	0.0307314	0.162649	0.214877	0	0	0	0.014572	0	0.00654064	0.0530457	0.00498357	0.0646925	0.105746	0	0.0249623	0.0154045	0.0707771	0.0162003	0.0286898	0	0.0371567	0.000317937	0.0227256	0.120277	0.158899	0	0	0	0.0107759	0
TCGA-ZF-A9RE-01	0.0970387	0.0615356	0.173911	0.121097	0.080209	0.342953	0	0	0.18417	0.0769422	0	0.0583165	0	0.0878437	0.0156994	0	0	0.107525	0.019245	0.0157001	0.00794132	0.129816	0	0.226878	0	0.0212278	0	0.0486963	0	0	0.03071	0.01283	0	0.00972419	0	0.0146478	0.00261785	0	0	0.0179296	0.00320908	0.00261797	0.0013242	0.0216466	0	0.0378316	0	0.0035397	0
TCGA-ZF-A9RF-01	0.176226	0.128141	0.35863	0.136684	0.18217	0.764474	0.0131323	0	0	0.272757	0	0.0741643	0.0127204	0.0441434	0.0140486	0	0	0.0848215	0.00940505	0	0.059379	0.263069	0.00966066	0	0	0.137549	0	0.00514981	0.00865395	0	0	0.179742	0	0.048873	0.00838252	0.0290897	0.00925777	0	0	0.0558959	0.00619776	0	0.0391297	0.173358	0.0063662	0	0	0.0906423	0
TCGA-ZF-A9RL-01	0.0444414	0.0825603	0.129441	0.0549922	0.0285426	0.369366	0.0820453	0	0.198263	0.0739771	0.141217	0.0522048	0	0.0755174	0	0	0	0.0680228	0	0	0.0205891	0.120362	0.137336	0.020468	0	0.00999911	0	0	0.00614592	0	0.0148516	0.00554154	0.0105784	0.0039106	0	0.00565692	0	0	0	0.00509551	0	0	0.0015423	0.00901615	0.0102877	0.00153323	0	0.000749022	0
TCGA-ZF-A9RM-01	0.0936244	0.103332	0.122321	0.0853101	0.0121355	0.408081	0.0459671	0	0.171311	0.0585669	0.199947	0	0	0.0228363	0.165214	0	0.00991125	0.0803493	0.0318501	0	0	0.0754973	0	0.101528	0	0.0370214	0	0	0.0041118	0	0.015324	0.00523887	0.0178855	0	0	0.00204273	0.0147785	0	0.000886571	0.00718732	0.00284902	0	0	0.00675331	0	0.00908181	0	0.0033116	0
TCGA-ZF-A9RN-01	0.198346	0.0237458	0.300886	0.141336	0	0.64486	0.0381297	0	0	0.205939	0	0.152686	0.00962871	0.16378	0	0.0220515	0	0.132166	0.00674982	0.0074735	0.135743	0.114042	0	0	0	0.0116111	0	0	0.0127069	0	0	0.0686301	0	0.0508832	0.00320882	0.0545806	0	0.00734879	0	0.0440449	0.00224941	0.00249058	0.0452372	0.0380052	0	0	0	0.00386946	0
TCGA-ZF-AA4N-01	0	0.0943732	0.299526	0.168518	0.107395	0.523382	0	0.00889874	0.046223	0.135547	0	0.0662943	0	0.0659211	0.0187621	0	0	0.0333157	0.0638531	0	0.0914089	0.246286	0.108413	0.033432	0.001564	0.0800807	0	0	0	0.0031524	0.0163746	0.0480178	0	0.0234849	0	0.0233527	0.00664653	0	0	0.0118021	0.0226201	0	0.0323818	0.0872475	0.0384055	0.0118434	0.000554051	0.0283688	0
TCGA-ZF-AA4R-01	0.0535689	0.161069	0.13431	0.0888036	0.114001	0.454832	0	0	0.0813371	0.0913531	0	0	0	0.0861017	0.0107821	0	0	0.0464824	0	0.363643	0.194621	0.0961417	0	0	0.0295374	0	0	0	0	0	0.0296122	0.0332588	0	0	0	0.0313469	0.00392543	0	0	0.0169228	0	0.132391	0.0708554	0.0350021	0	0	0.0107536	0	0
TCGA-ZF-AA4T-01	0.0692562	0.0793189	0.145842	0.124172	0	0.378211	0.0579091	0	0.0686215	0.0191374	0.0829811	0	0	0.0231333	0.0370273	0	0.0336644	0	0	0.237881	0.00713528	0.021195	0	0.219865	0	0.188941	0	0.00250849	0.00642569	0	0.00761436	0.00212352	0.00920774	0	0	0.00256691	0.00410861	0	0.00373546	0	0	0.0263957	0.000791744	0.00235183	0	0.0243966	0	0.0209653	0
TCGA-ZF-AA4U-01	0.0893996	0.0890228	0.133458	0.0667332	0.00566966	0.354056	0	0	0.120775	0.133134	0	0.0374607	0	0.230792	0.0161333	0	0	0.0360451	0.0142957	0	0.0666404	0.162968	0.0600789	0.0177794	0.103897	0	0	0	0	0	0.00853111	0.00940408	0	0.00264608	0	0.0163022	0.0011396	0	0	0.00254609	0.00100979	0	0.00470722	0.0115115	0.00424374	0.00125587	0.00733888	0	0
TCGA-ZF-AA4V-01	0.111216	0.0976108	0.219118	0.101097	0.0463717	0.517982	0.00108062	0	0.0431257	0.273193	0	0	0	0.157037	0.00533274	0.0148694	0	0.11369	0	0.0556455	0.100275	0.203523	0	0	0	0.0322285	0	0	0.000404354	0	0.0161371	0.102225	0	0	0	0.0587612	0.00199544	0.00556393	0	0.0425412	0	0.0208219	0.0375215	0.0761559	0	0	0	0.0120595	0
TCGA-ZF-AA4W-01	0.0604339	0.119265	0.186835	0.123561	0.00815298	0.410746	0	0	0.28271	0.0559092	0	0	0	0.0730782	0	0	0	0.166234	0.0109211	0.0860966	0.103794	0.00944339	0	0.142203	0.05805	0	0.00680844	0.0047519	0	0	0.0517493	0.010234	0	0	0	0.0133768	0	0	0	0.0304287	0.00199908	0.0157597	0.0189993	0.00172859	0	0.0260298	0.0106259	0	0.00124627
TCGA-ZF-AA4X-01	0.0722	0.110519	0.0886645	0.09248	0.0124955	0.366546	0	0.0587396	0.0567144	0.0920317	0	0.0952913	0	0.0774962	0.0981637	0	0	0.0536083	0.0205139	0.0838104	0	0.0509546	0	0.28013	0.0301706	0	0.00237511	0	0	0.0125181	0.0120865	0.0196131	0	0.0203077	0	0.0165154	0.0209199	0	0	0.0114246	0.00437177	0.017861	0	0.010859	0	0.0596991	0.00642971	0	0.000506166
TCGA-ZF-AA51-01	0.0549594	0.192984	0.0826382	0.16388	0.027951	0.418177	0	0.00698274	0.110002	0.1101	0	0.0853601	0	0.0784257	0.0664592	0.029694	0	0.0260559	0	0.140882	0.114306	0.216172	0	0	0	0.00932186	0	0.00623799	0	0.00362588	0.0571198	0.0571709	0	0.0443243	0	0.0407235	0.0345098	0.015419	0	0.0135298	0	0.0731549	0.0593548	0.11225	0	0	0	0.00484049	0
TCGA-ZF-AA52-01	0.0502253	0.117553	0.15202	0.149225	0.0612642	0.577929	0	0.00386287	0.0105452	0.0493739	0.0280085	0	0	0.0377868	0	0.0504028	0	0.0669708	0	0.168565	0.00655112	0.392659	0.003796	0	0	0.169075	0	0.0124029	0	0.00186796	0.0050993	0.0238756	0.013544	0	0	0.0182725	0	0.0243732	0	0.0323849	0	0.0815127	0.00316791	0.189877	0.00183563	0	0	0.0817592	0
TCGA-ZF-AA53-01	0	0.146265	0.164449	0.128485	0.147018	0.815279	0	0.0694766	0	0.0853542	0	0	0.00480428	0.0465268	0.0119341	0	0	0.0792094	0.00146667	0	0.166116	0.432798	0.0900369	0	0	0	0	0.0122771	0	0.0321667	0	0.0395178	0	0	0.00222432	0.0215413	0.00552531	0	0	0.0366728	0.000679047	0	0.0769094	0.20038	0.0416859	0	0	0	0
TCGA-ZF-AA54-01	0.100414	0.130848	0.471375	0.196258	0.49836	0.787657	0	0.0144434	0	0.0447599	0	0	0.0151869	0.0574066	0.0142607	0.0248344	0	0	0	0.134784	0.0457074	0.640283	0.00259189	0	0	0.00574181	0	0	0	0.00890287	0	0.0275899	0	0	0.00936118	0.0353853	0.00879025	0.0153078	0	0	0	0.0830805	0.0281739	0.394668	0.00159763	0	0	0.00353923	0
TCGA-ZF-AA56-01	0.114895	0.122917	0.175764	0.202488	0.106818	0.502995	0.0245832	0.0410441	0.100223	0.026867	0	0.115056	0	0.0874827	0.0282042	0	0	0.0323527	0.0363471	0.00181251	0.0366499	0.318641	0	0.0316143	0.0720627	0	0	0.0470588	0.0186469	0.0311328	0.0760215	0.0203791	0	0.0872726	0	0.0663574	0.0213935	0	0	0.0245402	0.02757	0.00137483	0.0277997	0.241696	0	0.0239801	0.054661	0	0
TCGA-ZF-AA58-01	0.0369973	0.206476	0.297473	0.378469	0.0536556	0.969354	0	0.0104867	0	0.0926938	0	0	0.0944757	0.0541147	0.00484525	0.01122	0	0.0329669	0	0.171262	0.127077	0.32161	0	0	0	0.0792487	0	0	0	0.0103072	0	0.0911078	0	0	0.0928591	0.0531888	0.00476234	0.0110281	0	0.0324028	0	0.168331	0.124902	0.316107	0	0	0	0.0778927	0
TCGA-ZF-AA5H-01	0.00208372	0.294027	0.170206	0.175381	0.00682348	0.778056	0.00988378	0	0.0211707	0.0742955	0	0.129152	0.0412985	0.0434635	0.0260554	0.0136116	0	0.0601333	0	0.192646	0.140461	0.247829	0	0	0	0	0	0	0.00567209	0	0.0121494	0.0426366	0	0.0741176	0.0237003	0.0249428	0.0149527	0.00781143	0	0.0345092	0	0.110555	0.0806075	0.142224	0	0	0	0	0
TCGA-ZF-AA5N-01	0.0116389	0.108188	0.120113	0.0734985	0	0.466955	0.0772224	0	0.233437	0.0129137	0.0210402	0.0236312	0	0.0448038	0.0346403	0	0	0.0749725	0	0.0549976	0.0158547	0.154992	0	0.178886	0	0.0571904	0	0.0154178	0.00714303	0	0.0215928	0.00119451	0.00194621	0.00218588	0	0.00414432	0.00320421	0	0	0.00693491	0	0.00508724	0.00146655	0.0143367	0	0.0165469	0	0.00529008	0
TCGA-ZF-AA5P-01	0.10109	0.167313	0.166882	0.160155	0.0358518	0.516966	0.122411	0.0508623	0.114673	0.117673	0	0	0	0.103118	0.0224064	0	0	0.00867715	0.0279556	0	0.109595	0.171135	0	0.034277	0.0726963	0.0433222	0	0.00119885	0.0821428	0.0341307	0.0769499	0.0789633	0	0	0	0.069196	0.0150356	0	0	0.00582272	0.0187593	0	0.0735428	0.114839	0	0.0230013	0.0487822	0.029071	0
TCGA-3C-AAAU-01	0.0634658	0.0727713	0	0.0113242	0	0.149168	0	0.1063	0.0922477	0.0619098	0	0.0652126	0	0.0602073	0.0405223	0	0.00060309	0	0.0237855	0.121986	0.0423878	0.231285	0.00802734	0	0.145526	0	0	0	0	0.0221439	0.0192167	0.0128968	0	0.0135848	0	0.0125422	0.00844145	0	0.000125633	0	0.0049549	0.0254117	0.00883006	0.0481803	0.00167222	0	0.0303155	0	0
TCGA-3C-AALI-01	0.106564	0.229629	0.0591556	0.10018	0	0.40131	0.014914	0.00824431	0	0.127685	0	0.109795	0	0.109548	0.0855561	0	0	0.0221353	0.0118372	0.208431	0.142424	0.111755	0	0	0.0476748	0	0	0	0.0075365	0.00416611	0	0.0645235	0	0.0554831	0	0.0553578	0.0432342	0	0	0.0111856	0.00598171	0.105327	0.0719713	0.0564731	0	0	0.0240916	0	0
TCGA-3C-AALJ-01	0.102518	0.228551	0.0424117	0.0662727	0	0.508932	0.0122749	0.0126217	0	0.0845194	0	0.164407	0	0.0547566	0.0591842	0.0496202	0	0.000797811	0	0.211718	0.102228	0.216447	0	0	0.0314253	0	0	0	0.00520102	0.00534793	0	0.0358118	0	0.069661	0	0.023201	0.025077	0.0210246	0	0.000338041	0	0.089707	0.043315	0.0917111	0	0	0.0133152	0	0
TCGA-3C-AALK-01	0.0788032	0.117634	0.0448997	0.0796932	0.0240306	0.31649	0	0.00758713	0.135802	0.0947892	0	0.139446	0	0.057792	0.0567426	0	0	0.0802658	0.0196627	0	0.0653924	0.215574	0.0126747	0.000649242	0.0807986	0.0328235	0	0	0	0.00288238	0.0515917	0.0360108	0	0.0529762	0	0.0219554	0.0215567	0	0	0.0304933	0.00746993	0	0.0248428	0.0818973	0.00481515	0.000246649	0.0306957	0.0124698	0
TCGA-4H-AAAK-01	0.0586871	0.134954	0.103472	0.109406	0.153318	0.346768	0.0132096	0	0	0.0946971	0	0.116458	0	0.0332245	0.0890549	0	0.0167121	0.0137292	0.0317941	0.0951012	0.0697243	0.258453	0.00527401	0	0.162569	0	0	0	0.00519999	0	0	0.0372777	0	0.0458439	0	0.0130789	0.0350567	0	0.00657875	0.00540454	0.0125158	0.0374368	0.0274471	0.101741	0.00207612	0	0.0639955	0	0
TCGA-5L-AAT0-01	0.112237	0.205541	0.120484	0.115915	0.078746	0.504377	0.01289	0.0195017	0	0.161592	0	0.0410881	0	0.123346	0.035476	0	0	0.0556294	0.00188506	0.070247	0.137693	0.177736	0.020707	0	0.141205	0	0	0.00100332	0.00673835	0.0101947	0	0.0844736	0	0.0214791	0	0.0644802	0.0185453	0	0	0.0290807	0.000985428	0.0367222	0.0719803	0.0929129	0.0108247	0	0.0738158	0	0
TCGA-5L-AAT1-01	0.203022	0.209949	0.401549	0.223699	0.248386	0.724127	0.0135323	0.00229046	0	0.22286	0	0.112813	0	0.0731756	0.0559808	0	0	0.0728132	0.0157437	0	0.114334	0.220059	0.0256589	0	0.0707386	0	0	0	0.00851992	0.00144207	0	0.140312	0	0.0710266	0	0.0460711	0.0352454	0	0	0.045843	0.00991216	0	0.0719843	0.138549	0.0161548	0	0.0445368	0	0
TCGA-5T-A9QA-01	0.0812782	0	0	0.00480758	0	0.0745711	0	0	0.0333356	0	0	0.130431	0	0.00904383	0.0936418	0	0.0243213	0	0.00187349	0.293728	0.0246976	0.352447	0.0244892	0	0.0119913	0	0	0	0	0	0.00320574	0	0	0.012543	0	0.000869707	0.00900514	0	0.00233888	0	0.000180165	0.0282466	0.00237506	0.0338933	0.00235503	0	0.00115315	0	0
TCGA-A1-A0SB-01	0.0386273	0.0320765	0.0849548	0.0237653	0.0674841	0.152318	0	0	0.00958278	0.0467893	0	0.223717	0	0.0925594	0	0	0	0.0453995	0.0385738	0	0	0.411299	0	0.0592845	0.0727956	0	0	0	0	0	0.0010344	0.0050506	0	0.0241488	0	0.00999119	0	0	0	0.00490059	0.00416379	0	0	0.044397	0	0.00639939	0.00785782	0	0
TCGA-A1-A0SD-01	0.0351171	0.13205	0.133286	0.119283	0.0359421	0.40077	0.0740374	0	0.06505	0.0392494	0	0.174004	0	0.0456958	0.00642177	0.00552315	0	0.0101918	0	0	0.125551	0.318858	0.00965558	0.00396652	0.121795	0	0	0	0.0296464	0	0.0260476	0.0157164	0	0.0696756	0	0.0182977	0.00257144	0.00221161	0	0.00408106	0	0	0.0502739	0.127679	0.00386633	0.00158829	0.0487696	0	0
TCGA-A1-A0SE-01	0.0927304	0.0990793	0.130062	0.0348002	0	0.244605	0.0623803	0	0.114282	0.1525	0	0.202902	0	0.00662335	0.0156778	0	0	0.00672091	0.0154937	0	0.0864051	0.167484	0.0119384	0	0.157538	0	0	5.47101e-05	0.0195649	0	0.0358432	0.0478299	0	0.0636381	0	0.00207734	0.00491717	0	0	0.00210794	0.00485945	0	0.0271	0.0525294	0.00374435	0	0.0494101	0	0
TCGA-A1-A0SF-01	0.142986	0.148258	0.285662	0.0597658	0.012721	0.415556	0.0430973	0	0.120124	0.221877	0	0.142116	0	0.059378	0	0.0826808	0	0.0301062	0.000520352	0	0.0666086	0.175395	0.00726658	0	0.0508303	0	0	0	0.0173986	0	0.0484947	0.0895727	0	0.0573729	0	0.0239712	0	0.0333786	0	0.012154	0.000210068	0	0.0268902	0.0708077	0.00293355	0	0.0205204	0	0
TCGA-A1-A0SG-01	0.179221	0.172143	0.0730203	0.0758512	0.0792654	0.346257	0.10538	0.0877115	0.0254138	0.0858744	0	0.0834862	0	0.0248473	0.00642608	0	0	0.026761	0.00297291	0	0.0549216	0.343482	0.00345684	0	0.149266	0	0	0	0.0442435	0.0368254	0.0106699	0.0360541	0	0.0350514	0	0.0104321	0.00269797	0	0	0.0112355	0.00124817	0	0.0230586	0.14421	0.00145134	0	0.0626687	0	0
TCGA-A1-A0SH-01	0.0745536	0.1107	0.205299	0.128187	0.227945	0.435492	0.0452829	0	0.061175	0.0230344	0	0.156895	0	0.00930014	0	0	0	0.00443626	0.0362615	0.00179809	0.0302832	0.469465	0	0	0.162069	0	0	0	0.011814	0	0.0159602	0.00600954	0	0.0409328	0	0.00242635	0	0	0	0.00115739	0.00946039	0.000469112	0.00790069	0.122481	0	0	0.0422827	0	0
TCGA-A1-A0SI-01	0.111071	0.19398	0.231606	0.226368	0.0606415	0.751589	0.00834794	0	0.0371329	0.160356	0	0.00328321	0	0.129344	0.0191114	0.0192284	0	0.0259871	0	0.265202	0.0751889	0.18719	0	0	0.0686362	0.000991571	0	0	0.00527801	0	0.0234774	0.101385	0	0.00207582	0	0.0817782	0.0120832	0.0121572	0	0.0164304	0	0.167675	0.0475384	0.118351	0	0	0.0433955	0.000626924	0
TCGA-A1-A0SJ-01	0.0614813	0.081688	0.152199	0.0634888	0.0865664	0.328969	0.0771188	0	0.149949	0.105038	0	0.204761	0	0.022421	0.0104005	0	0	0.0061515	0	0.00120589	0.051419	0.266072	0.0355393	0	0.0630481	0	0	0.00687672	0.0235628	0	0.0458153	0.0320932	0	0.0625624	0	0.00685048	0.00317776	0	0	0.00187952	0	0.000368447	0.0157105	0.0812954	0.0108586	0	0.0192637	0	0
TCGA-A1-A0SK-01	0.525947	0	0	0.0848722	0	0.12886	0	0.00739102	0.0315831	0.150378	0	0.153529	0	0.139454	0.0343404	0	0	0	0	0.324508	0.0293931	0.0519529	0.00382079	0	0.052843	0	0.020807	0	0	0.000993658	0.00424608	0.020217	0	0.0206406	0	0.0187484	0.00461677	0	0	0	0	0.0436273	0.00395164	0.00698461	0.000513673	0	0.00710429	0	0.00279732
TCGA-A1-A0SM-01	0.116547	0.106368	0.121415	0.0969257	0.179826	0.346422	0.00386556	0.0155612	0	0.0840293	0	0.137584	0	0.0453787	0.00935388	0	0	0.0233254	0.046007	0.0160216	0.0131677	0.50647	0	0	0.099236	0	0	0	0.000881702	0.00354939	0	0.0191664	0	0.0313818	0	0.0103505	0.00213354	0	0	0.00532034	0.0104938	0.00365439	0.00300344	0.115522	0	0	0.0226349	0	0
TCGA-A1-A0SN-01	0.13186	0.131868	0.2389	0.16175	0.0900187	0.500784	0.0611114	0	0.0308892	0.161457	0	0.238017	0	0.0534516	0.0158966	0	0	0.022848	0	0	0.0891425	0.277863	0.00406764	0	0.0452564	0	0	0	0.0309059	0	0.0156216	0.0816536	0	0.120372	0	0.0270321	0.0080394	0	0	0.0115549	0	0	0.0450821	0.140524	0.00205713	0	0.0228875	0	0
TCGA-A1-A0SO-01	0.104208	0.0951733	0.0858968	0.0635166	0.095469	0.301414	0.0598445	0	0.118442	0.0716743	0	0.108907	0	0.0734896	0.0137306	0	0	0.0228179	0.0139095	0.0875674	0.119913	0.266123	0	0	0	0.043581	0	0	0.0104004	0	0.0205841	0.0124564	0	0.0189271	0	0.0127718	0.00238626	0	0	0.00396554	0.00241734	0.0152184	0.0208397	0.0462499	0	0	0	0.00757398	0
TCGA-A1-A0SP-01	0.104125	0.10228	0.0262653	0.162051	0	0.583398	0.0059804	0	0.065219	0.0542012	0	0.158352	0	0.0351395	0.00473055	0	0	0.0537942	0.0318821	0.182751	0.0601032	0.236277	0.0866814	0	0	0.0244526	0	0.000436035	0.0030419	0	0.0331734	0.0275692	0	0.0805448	0	0.0178736	0.00240617	0	0	0.0273622	0.0162167	0.0929554	0.0305712	0.120181	0.0440901	0	0	0.0124377	0
TCGA-A1-A0SQ-01	0.0942062	0.058467	0.0633587	0.0282418	0.0378585	0.207007	0	0.0290867	0.0366356	0.103124	0	0.147204	0	0.0444774	0	0	0	0.0141146	0.0643734	0	0	0.442842	0.00480466	0	0.110963	0	0.00237481	0	0	0.00593603	0.00747661	0.0210456	0	0.0300415	0	0.00907697	0	0	0	0.00288051	0.0131374	0	0	0.0903753	0.000980537	0	0.0226453	0	0.000484652
TCGA-A2-A04N-01	0.0995037	0.0884479	0.0869443	0.06442	0.0891797	0.280421	0.025977	0.0396902	0.0714647	0.0679306	0	0.0565261	0	0.0842737	0.00172219	0	0	0.0269297	0	0.0224889	0.037851	0.418709	0	0	0.146437	0	0	0	0.0082967	0.0126765	0.0228249	0.0216961	0	0.0180537	0	0.0269159	0.000550044	0	0	0.00860098	0	0.00718266	0.0120891	0.13373	0	0	0.0467701	0	0
TCGA-A2-A04P-01	0.125674	0.0947407	0	0.0560993	0	0.212394	0.0716051	0.0375053	0.0961813	0.0740388	0	0.149477	0	0.162517	0.0230054	0.00462466	0	0.0355839	0.0082302	0	0.127527	0.177436	0	0.0193601	0.0129088	0	0	0	0.0240785	0.0126118	0.0323427	0.0248969	0	0.0502642	0	0.0546492	0.00773597	0.00155512	0	0.0119657	0.00276755	0	0.0428832	0.0596659	0	0.00651017	0.00434082	0	0
TCGA-A2-A04Q-01	0.358513	0.243736	0.495869	0.336368	0	1.24553	0.0306147	0.0278525	0.0263296	0.13214	0	0.116492	0.0318301	0.11171	0.02779	0.0259834	0	0.0531206	0.00989651	0.0837278	0.112123	0.182918	0.0174445	0	0.0100269	0	0	0	0.0274131	0.0249398	0.0235762	0.118321	0	0.10431	0.0285014	0.100028	0.0248838	0.0232662	0	0.0475654	0.00886157	0.0749718	0.100398	0.163789	0.0156202	0	0.00897829	0	0
TCGA-A2-A04R-01	0.0150684	0	0.0470021	0	0	0.0569033	0.00103891	0.00251557	0.00737347	0	0	0.104863	0	0.0136874	0.0363979	0.0123638	0.0342665	0	0	0.425202	0.00296517	0.145138	0	0	0.214188	0	0	0	0.000114716	0.000277768	0.000814176	0	0	0.0115789	0	0.00151136	0.00401904	0.0013652	0.0037837	0	0	0.0469507	0.000327413	0.0160261	0	0	0.0236505	0	0
TCGA-A2-A04T-01	0.0815047	0.107043	0.113647	0.137277	0	0.414504	0.0058436	0	0.0224445	0.145993	0	0.0473635	0.0161463	0.115989	0.00416149	0.0150862	0	0.0908552	0.00426914	0.047797	0.11964	0.305778	0.0200756	0	0	0.0385571	0	0	0.0028978	0	0.0111301	0.0723968	0	0.0234872	0.00800683	0.057518	0.00206365	0.00748114	0	0.0450544	0.00211703	0.0237022	0.0593286	0.151633	0.00995532	0	0	0.0191201	0
TCGA-A2-A04U-01	0.0721049	0	0	0.0017278	0	0.100905	0	0	0.0929744	0.0877262	0	0	0.000322713	0.0717278	0.0262719	0.0149307	0	0	0	0.493909	0.0296516	0.108208	0	0	0.0742786	0	0	0	0	0	0.0114922	0.0108435	0	0	3.98892e-05	0.00886598	0.00324736	0.00184552	0	0	0	0.06105	0.00366511	0.0133751	0	0	0.00918126	0	0
TCGA-A2-A04V-01	0.0103495	0.0460239	0	0.0101139	0	0.148527	0.0240718	0	0.000579996	0.0351311	0	0.139127	0	0.0132101	0.00505958	0	0	0.0450055	0.0200218	0.221515	0.0324117	0.272198	0.00173815	0	0.18993	0	0	0	0.00503536	0	0.000121324	0.00734874	0	0.0291027	0	0.0027633	0.00105837	0	0	0.00941427	0.00418816	0.0463367	0.0067799	0.0569385	0.000363587	0	0.0397297	0	0
TCGA-A2-A04W-01	0.136765	0.0292186	0.124568	0.059011	0	0.34697	0.0486735	0	0.0920358	0.038003	0	0.107969	0	0.00707587	0.00549903	0	0.00765762	0.00119494	0	0.372359	0.0328269	0.233825	0	0	0.0528798	0	0	0	0.00852159	0	0.0161133	0.00665343	0	0.0189029	0	0.00123882	0.000962752	0	0.00134067	0.000209206	0	0.0651914	0.00574721	0.0409373	0	0	0.00925801	0	0
TCGA-A2-A04X-01	0.0931308	0.144578	0.132685	0.131164	0	0.324756	0.032223	0	0.0012407	0.136104	0	0.00289307	0.0197408	0.054218	0.0723336	0	0.00253229	0.0124284	0.026802	0.0439523	0.265164	0.227571	0.0144782	0	0.0883189	0	0	0	0.0152183	0	0.000585958	0.0642789	0	0.00136634	0.00932319	0.025606	0.0341617	0	0.00119595	0.00586969	0.012658	0.0207578	0.125232	0.107477	0.00683774	0	0.0417112	0	0
TCGA-A2-A04Y-01	0.0257929	0.0886452	0.12002	0.0849024	0.0121806	0.379367	0.003654	0.00455306	0.0262022	0.239924	0	0.0495813	0	0.0588839	0.0175631	0	0	0.0281351	0.0185536	0.00109996	0.114855	0.380328	0.0135228	0	0.0431442	0	0	0	0.0013026	0.00162311	0.00934073	0.0855297	0	0.0176751	0	0.0209913	0.00626103	0	0	0.0100298	0.00661413	0.000392121	0.0409442	0.135582	0.00482069	0	0.0153803	0	0
TCGA-A2-A0CK-01	0.0283091	0.106471	0.0882469	0.0521878	0.0176985	0.300519	0.0138781	0	0.0570833	0.119221	0	0.249273	0	0.0644881	0.00283501	0	0	0.0663559	0.0177514	0.00147644	0.057566	0.310683	0	0	0.0393897	0	0	0	0.00430403	0	0.0177033	0.0369741	0	0.0773074	0	0.0199998	0.000879226	0	0	0.0205791	0.00550526	0.000457892	0.017853	0.0963525	0	0	0.012216	0	0
TCGA-A2-A0CL-01	0.375076	0.873328	0.613206	0.554356	0.0631496	1.71056	0.0733425	0.0102626	0.0326	0.155461	0	0.337934	0.037735	0.0136645	0.0313943	0	0	0	0.0243013	0.00928179	0.144791	0.101164	0	0	0.0280678	0	0	0	0.110542	0.0154679	0.0491349	0.234311	0	0.509336	0.0568743	0.0205952	0.0473176	0	0	0	0.036627	0.0139896	0.21823	0.152475	0	0	0.0423039	0	0
TCGA-A2-A0CM-01	0	0.336178	0.0245173	0.351404	0	0.799769	0.0148549	0	0	0.101856	0	0.186216	0.0258548	0.119578	0.018567	0	0	0.0425506	0.030511	0.129096	0.146445	0.182093	0.00237742	0	0	0	0	0	0.00893314	0	0	0.0612523	0	0.111983	0.015548	0.0719093	0.0111654	0	0	0.0255882	0.018348	0.077633	0.0880659	0.109504	0.00142968	0	0	0	0
TCGA-A2-A0CO-01	0.0399083	0.438946	0.240917	0.28536	0	0.723427	0.0447397	0.0417991	0.0103224	0.143246	0	0.133668	0	0.100362	0.0886587	0	0	0.119568	0.0259594	0	0.0845142	0.17921	0	0.00879888	0	0.0191538	0	0	0.041426	0.0387032	0.00955785	0.132636	0	0.123768	0	0.0929281	0.0820921	0	0	0.110712	0.0240366	0	0.0782546	0.165937	0	0.00814718	0	0.0177352	0
TCGA-A2-A0CP-01	0.0334961	0.0760778	0.0409752	0.0297754	0	0.209496	0.00360881	0.00369876	0.109015	0.124933	0	0.0689016	0	0.0571086	0.027595	0	0	0.0312028	0.00353095	0.0532943	0.0600975	0.153143	0.0108137	0	0.293057	0	0	0	0.000946521	0.000970112	0.0285924	0.0327675	0	0.0180715	0	0.0149785	0.00723761	0	0	0.00818389	0.000926099	0.0139781	0.0157624	0.0401663	0.00283622	0	0.0768632	0	0
TCGA-A2-A0CQ-01	0.106863	0.0572849	0.0847637	0.0560601	0	0.352962	0.0437145	0	0.0225167	0.0494051	0	0.0928732	0	0.104737	0	0	0	0.0435504	0.110219	0	0.0222617	0.481258	0	0	0.00860741	0.0206966	0	0.000160164	0.00783371	0	0.00403502	0.00885346	0	0.016643	0	0.018769	0	0	0	0.00780429	0.0197514	0	0.00398933	0.0862422	0	0	0.00154246	0.00370887	0
TCGA-A2-A0CR-01	0.204745	0.576851	0.403299	0.212747	0	0.824118	0.0260197	0.0227324	0	0.206128	0	0	0	0.134501	0.0995824	0.0771961	0	0.0909251	0.0200207	0.0726929	0.082698	0.0931756	0.00849076	0	0.0658375	0	0	0	0.0204106	0.017832	0	0.161693	0	0	0	0.105507	0.0781154	0.060555	0	0.0713244	0.0157048	0.0570225	0.0648708	0.0730897	0.00666041	0	0.0516449	0	0
TCGA-A2-A0CS-01	0.087241	0.117737	0.0437327	0.0356255	0	0.475435	0	0.00246266	0	0.0250559	0	0.0569602	0	0.0672492	0.0465297	0	0	0.0261722	0.0109268	0	0.00148439	0.276413	0.277859	0.0372532	0.171634	0	0	0	0	0.000523468	0	0.00532594	0	0.0121076	0	0.0142946	0.00989046	0	0	0.00556322	0.00232263	0	0.000315526	0.0587549	0.0590623	0.00791861	0.0364828	0	0
TCGA-A2-A0CT-01	0.0112548	0	0.0641048	0.0438996	0.0670406	0.140881	0.0899679	0	0.0437886	0.0316231	0	0.0821214	0	0.0403481	0	0.00580744	0	0.0379272	0.0595138	0	0.0390503	0.392336	0.0108468	0	0.155458	0.0112116	0	0	0.0185801	0	0.0090432	0.00653079	0	0.0169597	0	0.00833267	0	0.00119935	0	0.00783271	0.0122908	0	0.00806466	0.0810251	0.00224008	0	0.032105	0.00231542	0
TCGA-A2-A0CU-01	0	0.260447	0.426047	0	0	0.276123	0.121844	0	0.0746719	0.0588346	0	0.132087	0	0.0636872	0.00875392	0	0	0.0401373	0.0324093	0	0.0449558	0.31973	0	0	0.0604461	0.0415162	0	0.000926639	0.0316989	0	0.0194266	0.0153063	0	0.0343635	0	0.0165688	0.00227741	0	0	0.0104421	0.00843157	0	0.0116957	0.0831807	0	0	0.0157256	0.0108008	0
TCGA-A2-A0CV-01	0.0701887	0.0672001	0.193007	0.159342	0	0.481137	0.0372075	0	0.0574996	0.175598	0	0.131072	0	0.0715011	0	0.0547469	0	0.0274468	0.0144942	0	0.0943328	0.273086	0	0	0	0.063016	0	0	0.0165877	0	0.0256343	0.0782844	0	0.058434	0	0.0318764	0	0.0244071	0	0.0122362	0.00646178	0	0.0420552	0.121746	0	0	0	0.0280936	0
TCGA-A2-A0CW-01	0.169197	0.144143	0.0230903	0.0580868	0	0.445066	0.0218576	0	0	0.0653752	0	0.140333	0	0.0437657	0.00523051	0	0	0.0311669	0.018161	0.0687429	0.181386	0.312005	0.00747973	0	0.104496	0	0	0	0.0065235	0	0	0.0195115	0	0.0418831	0	0.0130621	0.00156107	0	0	0.0093019	0.00542023	0.0205167	0.0541356	0.0931193	0.00223236	0	0.0311874	0	0
TCGA-A2-A0CX-01	0.0907407	0.0351517	0.137506	0.11151	0.0985667	0.515231	0.0275738	0	0.0250239	0.0509972	0	0.1192	0.00108748	0.0604196	0.00286793	0.0236829	0	0.0418027	0	0.109932	0.0877159	0.421137	0	0	0.0212371	0	0	0.00732273	0.00934373	0	0.00847966	0.017281	0	0.0403924	0.000368508	0.020474	0.000971835	0.00802525	0	0.0141654	0	0.0372517	0.0297237	0.142708	0	0	0.00719647	0	0
TCGA-A2-A0CY-01	0.0793167	0.000683771	0	0.00144634	0	0.00501559	0.033901	0	0.0050629	0.100384	0	0	0	0.0931178	0.00928607	0	0.0154691	0.0150423	0	0.528915	0	0.186471	0	0	0	0.0122456	0	0.000104738	0.00228597	0	0.000341395	0.00676898	0	0	0	0.00627901	0.000626167	0	0.0010431	0.00101432	0	0.0356652	0	0.0125739	0	0	0	0.000825728	0
TCGA-A2-A0CZ-01	0.0740383	0.134539	0.134129	0.0879764	0.0267802	0.485471	0.0244837	0	0.0832708	0.0943891	0	0.101023	0	0.0456544	0.014331	0	0	0.0153596	0	0.286153	0.0801232	0.158405	0	0	0.0968075	0	0	0	0.0105404	0	0.0358487	0.0406352	0	0.043491	0	0.0196545	0.00616958	0	0	0.00661242	0	0.123191	0.0344936	0.0681943	0	0	0.0416763	0	0
TCGA-A2-A0D0-01	0.0259074	0.00172075	0.123457	0.128432	0	0.271041	0.0273572	0	0	0.149947	0	0.0772719	0.00601705	0.119628	0.0359273	0	0	0.0540708	0.0101192	0.162618	0.100517	0.226744	0.00329321	0	0	0.0248732	0	0.00161683	0.00694364	0	0	0.0380586	0	0.0196127	0.00152721	0.0303632	0.00911883	0	0	0.0137239	0.0025684	0.0412746	0.0255125	0.0575507	0.000835862	0	0	0.00631317	0
TCGA-A2-A0D1-01	0.0855965	0.00909846	0.0350741	0	0	0	0.0414341	0	0.0904353	0.0881789	0	0.126173	0	0.0638741	0.00612214	0	0	0.0395438	0	0.273453	0.0369864	0.228781	0	0	0.0050182	0	0	0	0.00527583	0	0.0115152	0.0112279	0	0.0160657	0	0.00813313	0.000779535	0	0	0.00503513	0	0.0348189	0.0047095	0.0291308	0	0	0.00063897	0	0
TCGA-A2-A0D2-01	0.0740482	0.151439	0.165445	0.178704	0.0558856	0.558146	0.0471773	0	0.0158372	0.15184	0	0.0344539	0.0141728	0.0635357	0.0138804	0	0.0125985	0	0.0424861	0.247107	0.127525	0.219109	0	0	0	0.0102766	0	0	0.0221047	0	0.00742041	0.071144	0	0.0161432	0.00664061	0.0297693	0.00650357	0	0.00590297	0	0.0199066	0.115781	0.0597511	0.102662	0	0	0	0.00481505	0
TCGA-A2-A0D3-01	0.113672	0.110608	0.122175	0.0494026	0	0.23011	0.0568743	0	0.0951888	0.187869	0	0.138704	0	0.0790688	0.00968452	0.0458251	0	0.0262356	0	0	0.0729871	0.281334	0.00583143	0	0.000397911	0	0	0	0.0174926	0	0.0292769	0.057782	0	0.0426607	0	0.0243189	0.00297863	0.0140943	0	0.00806918	0	0	0.0224484	0.0865287	0.00179355	0	0.000122384	0	0
TCGA-A2-A0D4-01	0.0355022	0.0417188	0.0663218	0	0	0.105127	0.060338	0	0.0323568	0	0	0.159774	0	0.0226151	0.00339374	0	0.0347463	0	0.0222239	0.132006	0.00970795	0.29112	0	0	0.231718	0	0	0	0.0080675	0	0.00432627	0	0	0.0213627	0	0.00302376	0.000453761	0	0.00464576	0	0.00297145	0.0176498	0.001298	0.0389243	0	0	0.0309819	0	0
TCGA-A2-A0EM-01	0.105766	0.0564338	0.112104	0.0520764	0	0.360907	0	0.00012758	0.0204104	0.0521581	0	0.118985	0	0.0300718	0	0.024021	0	0.0280158	0.0711212	0	0.0336382	0.375954	0.0373258	0.0696201	0.138551	0	0	0	0	2.45118e-05	0.00392143	0.0100211	0	0.0228605	0	0.00577766	0	0.00461511	0	0.00538264	0.0136644	0	0.00646286	0.0722314	0.00717135	0.013376	0.0266196	0	0
TCGA-A2-A0EN-01	0.124484	0.288505	0.259814	0.2057	0.0867555	0.79165	0.0189584	0.0285879	0	0.148181	0	0.215886	0	0.0810135	0.045749	0	0	0.0153248	0.0192305	0	0.0858176	0.233323	0.0185383	0	0.0893898	0	0	0	0.0141539	0.021343	0	0.110628	0	0.161175	0	0.0604827	0.0341551	0	0	0.0114411	0.014357	0	0.0640693	0.174193	0.0138402	0	0.0667362	0	0
TCGA-A2-A0EO-01	0.0553329	0.106776	0.150299	0.0963661	0.19448	0.291905	0.00361446	0.00737001	0.0537028	0.101451	0	0.219961	0	0.0141546	0.0110389	0	0	0.0278344	0.00985006	0.0169218	0.0970884	0.308523	0.00498051	0	0.123509	0	0	0	0.00131722	0.00268586	0.019571	0.036972	0	0.0801606	0	0.00515836	0.0040229	0	0	0.0101437	0.00358967	0.00616682	0.035382	0.112435	0.00181505	0	0.0450104	0	0
TCGA-A2-A0EP-01	0.195948	0.70877	0.318132	0.479113	0.0257589	2.00677	0.0580952	0.0125259	0	0.086205	0	0.164971	0	0.0425353	0.0279575	0	0	0.0432826	0.0279038	0.22273	0.0236011	0.247978	0.0292796	0	0.00784515	0.00509041	0	0	0.0783777	0.016899	0	0.116301	0	0.222566	0	0.0573854	0.0377181	0	0	0.0583936	0.0376457	0.30049	0.0318409	0.334553	0.0395019	0	0.0105841	0.0068676	0
TCGA-A2-A0EQ-01	0.350311	0.239064	0.466568	0.205977	0	0.851929	0.0597905	0	0.00452805	0.114675	0	0.224571	0.0205172	0.040503	0.0192324	0.050069	0	0.0241042	0	0.146907	0.115784	0.15167	0	0	0.0276487	0	0	0	0.0479925	0	0.00363457	0.0920474	0	0.180258	0.0164687	0.0325109	0.0154374	0.0401893	0	0.0193479	0	0.117919	0.0929374	0.121742	0	0	0.022193	0	0
TCGA-A2-A0ER-01	0.0244676	0.0275646	0.0936397	0.0212732	0.0243962	0.301424	0.0404766	0	0.0563386	0.0347637	0	0.179295	0	0.0387331	0.00112911	0.00943406	0	0.0128165	0.0269775	0.00514037	0.0416465	0.326512	0	0.0136545	0.20531	0.00544162	0	0.0023307	0.00819658	0	0.0114086	0.00703971	0	0.0363076	0	0.00784352	0.000228647	0.00191041	0	0.00259536	0.00546299	0.00104093	0.00843348	0.0661192	0	0.00276506	0.0415755	0.00110194	0
TCGA-A2-A0ES-01	0.00741995	0.132473	0.302091	0.168521	0.171553	0.501372	0.0617552	0	0.0402031	0.0911032	0	0.237729	0	0.0117445	0	0.00158409	0	0.0311852	0.0063589	0	0.0724835	0.303347	0.0404806	0.00195324	0.0364095	0.0636629	0	0	0.0299836	0	0.0195196	0.0442328	0	0.115423	0	0.00570225	0	0.000769112	0	0.0151412	0.0030874	0	0.0351924	0.147282	0.0196543	0.000948343	0.0176777	0.0309099	0
TCGA-A2-A0ET-01	0.0236695	0.0849598	0.105966	0.0900116	0	0.199898	0.0249536	0	0.00365094	0.170456	0	0.093031	0	0.0747258	0.00538015	0	0	0.0420719	0.065758	0	0.0481609	0.385982	0.0616046	0	0	0.0223522	0	0.00187278	0.00748803	0	0.00109557	0.0511499	0	0.0279165	0	0.0224235	0.00161446	0	0	0.0126248	0.0197325	0	0.014452	0.115825	0.0184862	0	0	0.00670738	0
TCGA-A2-A0EU-01	0.0363072	0.0424082	0.0730622	0.0725334	0.0598645	0.187822	0.019776	0	0.00296542	0.0584895	0	0.211079	0	0.0663676	0	0	0	0.0365183	0	0.0457426	0.0933522	0.2135	0.0333843	0.0156565	0.194098	0	0	0.00907017	0.00531578	0	0.000797105	0.015722	0	0.056738	0	0.0178396	0	0	0	0.00981611	0	0.0122956	0.025093	0.0573888	0.00897367	0.00420846	0.0521734	0	0
TCGA-A2-A0EV-01	0.151056	0.138701	0.175282	0.100263	0.106526	0.62386	0.0300674	0	0.0558093	0.0830626	0	0.11262	0	0.0260833	0.015755	0.0309903	0	0	0	0.140867	0.0872139	0.361485	0.00161258	0	0.054434	0	0	0	0.0128422	0	0.0238369	0.0354771	0	0.0481014	0	0.0111405	0.00672918	0.0132364	0	0	0	0.0601662	0.0372502	0.154395	0.000688755	0	0.0232495	0	0
TCGA-A2-A0EW-01	0.122482	0.18205	0.399289	0.204831	0.248981	0.638187	0.0382747	0	0.0159815	0.129974	0	0.17785	0	0.0121488	0	0	0	0.0380838	0.0234494	0	0.0454178	0.393776	0	0	0.106553	0.0175774	0	0.000912673	0.0218773	0	0.00913484	0.0742913	0	0.101657	0	0.00694407	0	0	0	0.0217682	0.0134034	0	0.0259602	0.225078	0	0	0.0609046	0.010047	0
TCGA-A2-A0EX-01	0.104536	0.0815426	0.0596127	0.0239265	0.0111976	0.264891	0.0921067	0	0.0740641	0.0556934	0	0.230634	0	0.0155943	0.0203791	0	0	0.0317011	0.00731611	0.0896968	0.0300044	0.204857	0	0	0.147953	0	0	0	0.0268066	0	0.0215555	0.0162089	0	0.0671232	0	0.00453853	0.0059311	0	0	0.00922624	0.00212927	0.0261052	0.00873243	0.0596212	0	0	0.04306	0	0
TCGA-A2-A0EY-01	0.0921592	0.150001	0.0739621	0.0809558	0.0626002	0.427313	0.0271846	0	0.00727477	0.0893405	0	0.173611	0	0.0570043	0.0253899	0	0	0.0497916	0.0457507	0.0170046	0.0598938	0.332273	0.00533477	0	0.110147	0	0	0	0.0122843	0	0.00328735	0.0403716	0	0.0784519	0	0.0257593	0.0114733	0	0	0.0225	0.020674	0.0076841	0.027065	0.150149	0.0024107	0	0.0497736	0	0
TCGA-A2-A0ST-01	0.324864	0.539033	0.488962	0.513133	0	1.44073	0.0225712	0.0774308	0.0188105	0.132706	0	0.15746	0.0209327	0.0892681	0.0484254	0.0118231	0	0.0296214	0	0.0862789	0.159896	0.0793342	0.0444966	0	0.0187287	0	0	0.00221638	0.029409	0.100888	0.0245089	0.172908	0	0.205161	0.0272741	0.116311	0.0630953	0.0154048	0	0.0385949	0	0.112416	0.208335	0.103368	0.0579764	0	0.0244023	0	0
TCGA-A2-A0SU-01	0.0556071	0.0878298	0.0944069	0.0430192	0.00551726	0.286921	0.0474872	0	0.0585532	0.0972768	0	0.268986	0	0.0114603	0.0254155	0	0	0.0204031	0.0156411	0.0346962	0.034527	0.243277	0.0471915	0.0102325	0.0848522	0	0	0	0.0145549	0	0.0179466	0.0298154	0	0.0824445	0	0.00351258	0.00778987	0	0	0.00625356	0.00479401	0.0106344	0.0105826	0.0745647	0.0144642	0.00313627	0.0260073	0	0
TCGA-A2-A0SV-01	0.0671922	0.112461	0.0163854	0.124113	0.082109	0.759863	0.00239985	0.00107966	0.00985364	0.050788	0	0.0729718	0	0.0589587	0.063095	0	0	0.0306148	0.00875096	0.172705	0.0346046	0.444143	0.00171279	0	0.0452788	0	0	0.00304433	0.000897865	0.000403935	0.00368657	0.0190015	0	0.0273012	0	0.0220584	0.0236059	0	0	0.011454	0.00327402	0.0646145	0.0129467	0.166168	0.000640811	0	0.0169403	0	0
TCGA-A2-A0SW-01	0.183362	0.188168	0.243069	0.147745	0	0.59665	0.00667653	0	0.217461	0.237887	0	0.0788152	0	0.0353105	0.0190208	0.0257875	0	0.0335756	0	0.000532234	0.0687938	0.254007	0.00290402	0	0.0192283	0	0	0	0.00367325	0	0.119641	0.130879	0	0.043362	0	0.0194269	0.0104647	0.0141876	0	0.0184724	0	0.000292821	0.0378486	0.139748	0.00159771	0	0.0105789	0	0
TCGA-A2-A0SX-01	0.106694	0.489801	0.390989	0.314847	0.156335	1.0297	0.028309	0.0223677	0.0340021	0.120598	0	0.166364	0.0107638	0.0915069	0.0330595	0.0147965	0	0.00717707	0	0.222087	0.115209	0.118811	0.00190682	0	0.0130416	0	0	0	0.0274308	0.0216738	0.0329473	0.116857	0	0.161203	0.0104298	0.0886683	0.0320339	0.0143375	0	0.00695443	0	0.215198	0.111635	0.115126	0.00184767	0	0.012637	0	0
TCGA-A2-A0SY-01	0.142044	0.137258	0.137679	0.0982667	0.0703321	0.390012	0.0602749	0.0138132	0.0478505	0.103823	0	0.151681	0	0.0798286	0.013887	0	0	0.0428767	0.0475727	0.0296904	0.0910081	0.201418	0.0132891	0	0.102987	0	0	0	0.0305932	0.00701104	0.0242871	0.0526967	0	0.0769877	0	0.040518	0.00704851	0	0	0.0217626	0.0241461	0.0150697	0.0461922	0.102232	0.00674502	0	0.052272	0	0
TCGA-A2-A0T0-01	0.019957	0.0384988	0.0439821	0.109916	0.00327338	0.362802	0.0211799	0	0.0087546	0.0375911	0	0.158332	0	0.0838722	0.0296132	0	0	0.0457613	0	0.204126	0.100736	0.237499	0	0	0	0.0715899	0	0.000944001	0.00669121	0	0.00276578	0.0118759	0	0.0500208	0	0.0264971	0.00935549	0	0	0.014457	0	0.0644879	0.0318249	0.0750314	0	0	0	0.0226169	0
TCGA-A2-A0T1-01	0.133514	0.212106	0.275075	0.153887	0.0418087	0.8878	0.0134056	0.00709475	0	0.142563	0	0.0815416	0	0.0846853	0.0639993	0	0	0.0338217	0	0.175832	0.0996079	0.267197	0.00573934	0	0.0245115	0	0	0	0.00866804	0.00458744	0	0.092181	0	0.0527245	0	0.0547572	0.0413817	0	0	0.021869	0	0.113692	0.0644061	0.172769	0.00371103	0	0.0158491	0	0
TCGA-A2-A0T2-01	0.00658835	0.0698399	0.0976876	0.028179	0.03294	0.29529	0.0576541	0	0.0455917	0.167151	0	0.0411927	0	0.118281	0.00310525	0	0	0.0473146	0.0107727	0.0771069	0.0810135	0.331601	0	0	0.00470471	0	0	0.0145107	0.013516	0	0.0106882	0.0391857	0	0.00965693	0	0.0277291	0.000727972	0	0	0.0110921	0.00252547	0.0180764	0.0189922	0.0777381	0	0	0.00110294	0	0
TCGA-A2-A0T3-01	0	0.0738972	0.0774648	0.0681859	0.0880889	0.205341	0.0730372	0	0.0247123	0.105602	0	0.0309007	0	0.0886298	0.0125179	0	0.0143138	0	0	0.319832	0.0653601	0.242315	0	0	0.022779	0	0	0	0.0174059	0	0.00588935	0.0251667	0	0.00736413	0	0.0211219	0.00298322	0	0.00341122	0	0	0.0762211	0.0155764	0.0577475	0	0	0.00542861	0	0
TCGA-A2-A0T4-01	0.0227351	0.0954874	0.197579	0.130795	0.0572279	0.545609	0.0294406	0	0.0280528	0.0760556	0	0.153409	0	0.0376545	0.00838422	0.00981016	0	0.0442055	0.00432702	0.108156	0.0870271	0.241168	0.00752784	0	0.164781	0	0	0	0.0167289	0	0.0159403	0.0432167	0	0.0871707	0	0.0213962	0.00476412	0.00557438	0	0.0251187	0.00245872	0.0614571	0.049451	0.137038	0.00427751	0	0.0936327	0	0
TCGA-A2-A0T5-01	0.0568234	0.0761086	0.0208378	0.0288627	0	0.166725	0.00779101	0.0147502	0.0220983	0.100476	0	0.0662856	0	0.159826	0.0434263	0	0.0155059	0	0.0164851	0.203398	0.0550144	0.218182	0.00665403	0	0.0701062	0	0	0	0.00164727	0.00311866	0.00467229	0.0212439	0	0.0140149	0	0.0337924	0.00918172	0	0.00327844	0	0.00348547	0.0430049	0.0116318	0.0461307	0.00140688	0	0.0148227	0	0
TCGA-A2-A0T6-01	0.114632	0.213071	0.362487	0.295149	0.21419	0.774237	0.075147	0	0.0120001	0.0781618	0	0.15412	0	0.0630718	0	0.015652	0	0.042477	0.0290063	0	0.0485926	0.236744	0.00942177	0	0.21205	0.0235556	0	0	0.0594342	0	0.00949094	0.0618186	0	0.121894	0	0.0498838	0	0.0123792	0	0.0335953	0.0229412	0	0.0384321	0.187242	0.00745173	0	0.167712	0.0186303	0
TCGA-A2-A0T7-01	0.0773327	0.162735	0.189398	0.140016	0.144826	0.57212	0.0582574	0	0.0228505	0.108692	0	0.167853	0	0.0222107	0.00915282	0	0.00377149	0.00150839	0	0.13142	0.0545766	0.371093	0	0.00271931	0.045895	0	0	0	0.0250798	0	0.00983713	0.0467919	0	0.0722606	0	0.00956168	0.00394028	0	0.00162362	0.00064936	0	0.0565761	0.0234952	0.159755	0	0.00117066	0.0197578	0	0
TCGA-A2-A0YC-01	0.0408395	0.128218	0.0486884	0.0995562	0.0398486	0.339154	0.0487314	0	0.0266747	0.062869	0	0.0912183	0	0.0345215	0.00950803	0	0	0.0220187	0.0339419	0.0675304	0.0310317	0.381153	0.0404606	0	0.133241	0	0	0.0171002	0.02009	0	0.0109969	0.0259184	0	0.0376057	0	0.0142318	0.00391978	0	0	0.00907744	0.0139929	0.0278401	0.0127931	0.157134	0.0166803	0	0.0549298	0	0
TCGA-A2-A0YD-01	0.130418	0.224108	0.209849	0.269338	0.073126	0.871231	0.0204824	0	0.0299878	0.173455	0	0	0	0.096445	0.0249146	0	0	0	0.0277016	0.0841388	0.0652269	0.378239	0.0137461	0	0.0811635	0	0	0.00449905	0.0143785	0	0.0210513	0.121765	0	0	0	0.067704	0.0174899	0	0	0	0.0194464	0.0590651	0.045789	0.265523	0.00964973	0	0.0569765	0	0
TCGA-A2-A0YE-01	0.062699	0.0485649	0.192855	0.0755894	0.102335	0.368212	0.0378316	0	0.141733	0.0423429	0	0.14323	0	0.136019	0	0	0	0.0597424	0.0105699	0.0562379	0.110419	0.245919	0	0	0.0159542	0	0	0	0.0108587	0	0.0406814	0.0121536	0	0.0411111	0	0.0390411	0	0	0	0.0171477	0.00303385	0.0161418	0.0316935	0.0705857	0	0	0.00457928	0	0
TCGA-A2-A0YF-01	0.141742	0.0416452	0.179417	0.152047	0.213725	0.429834	0.0465428	0	0.036141	0.00140956	0	0.100059	0	0.0143752	0	0.00706119	0.00264774	0	0	0.297206	0.0496604	0.406709	0.00919011	0	0.0156066	0.0133912	0	0	0.0131453	0	0.0102075	0.000398107	0	0.02826	0	0.00406005	0	0.00199432	0.00074781	0	0	0.083941	0.0140258	0.114868	0.0025956	0	0.00440782	0.00378213	0
TCGA-A2-A0YG-01	0.0907758	0.0956991	0.0834588	0.0750033	0.0556494	0.351495	0.0916857	0	0.0548365	0.0216795	0	0.15592	0.00181175	0.0623621	0	0	0.00876771	0	0	0.0633522	0.0571681	0.441922	0	0	0.0338967	0	0	0.0065971	0.0261989	0	0.0156694	0.00619487	0	0.0445539	0.000517702	0.0178198	0	0	0.00250535	0	0	0.0181027	0.0163356	0.126278	0	0	0.00968588	0	0
TCGA-A2-A0YH-01	0.00732329	0.178806	0.116292	0.204511	0.241855	0.767566	0.00566823	0	0.0798677	0.0896419	0	0.0188292	0.00257541	0.0793479	0.0249741	0	0	0.0122433	0.026475	0.0247882	0.0789335	0.411644	0.00222387	0	0.125667	0	0	0.0171205	0.00364411	0	0.051347	0.0576309	0	0.0121053	0.00165573	0.0510128	0.0160559	0	0	0.00787122	0.0170208	0.0159364	0.0507465	0.264647	0.00142973	0	0.0807913	0	0
TCGA-A2-A0YI-01	0.156179	0.217116	0.405283	0.273025	0.327653	0.783515	0.02801	0	0.052806	0.0443914	0	0.156231	0	0.0413457	0.0225066	0.0417176	0.0127866	0	0	0.0858093	0.0854111	0.363873	0.017667	0	0.0412486	0	0	0.00619641	0.0213906	0	0.0403267	0.0339007	0	0.11931	0	0.0315748	0.0171878	0.0318588	0.00976484	0	0	0.0655306	0.0652265	0.277881	0.0134919	0	0.0315006	0	0
TCGA-A2-A0YJ-01	0	0.134488	0.0834616	0.0641161	0	0.41427	0.00213986	0	0.0170647	0.0759097	0	0.12609	0	0.0271806	0.0113201	0	0.0396749	0	0	0.458961	0	0.19476	0.00184686	0	0	0.0421024	0	0.00294947	0.000294591	0	0.00234927	0.0104503	0	0.0173586	0	0.00374191	0.00155841	0	0.00546197	0	0	0.0631843	0	0.0268123	0.000254254	0	0	0.00579616	0
TCGA-A2-A0YK-01	0.276756	0.457067	0.63299	0.344476	0.133381	1.02153	0.0952516	0.00750543	0.030252	0.206166	0	0.189679	0	0.0786177	0.016643	0.0353472	0	0.0159319	0.000759875	0	0.0928896	0.138348	0.0374645	0	0.0532982	0.000729472	0	0.001117	0.114529	0.00902443	0.0363745	0.247891	0	0.228067	0	0.0945288	0.0200113	0.042501	0	0.0191563	0.000913663	0	0.111689	0.166348	0.0450468	0	0.0640851	0.000877108	0
TCGA-A2-A0YL-01	0.129615	0.155449	0.309871	0.127463	0.129126	0.507436	0.0320535	0	0.0549724	0.2038	0	0.173434	0	0.0542725	0.0157215	0	0	0.00109268	0.0327544	0.0232608	0.117296	0.250101	0.00784773	0	0.0333933	0	0	0	0.0167452	0	0.0287184	0.106468	0	0.0906045	0	0.0283527	0.00821313	0	0	0.000570831	0.0171114	0.0121518	0.0612771	0.130656	0.00409977	0	0.0174451	0	0
TCGA-A2-A0YM-01	0	0.172382	0	0.346688	0	0.757344	0.000313545	0	0	0.0181358	0	0.0850526	0	0.0571789	0.017716	0	0	0.0112731	0.0204768	0.408792	0.0461172	0.172573	0	0.0503865	0	0.111984	0	0	0.000184665	0	0	0.0106813	0	0.0500926	0	0.0336761	0.010434	0	0	0.00663941	0.01206	0.240762	0.0271612	0.101639	0	0.0296757	0	0.0659541	0
TCGA-A2-A0YT-01	0.0112247	0.0679	0.062389	0.0530901	0.0150927	0.290224	0.0379238	0	0.0507499	0.135331	0	0.110876	0	0.0132342	0.00466309	0.0079241	0	0.0562643	0.030322	0.00988141	0.0592399	0.413875	0	0.0408446	0.0154771	0.00240394	0	0.0109903	0.0121576	0	0.0162694	0.0433844	0	0.0355445	0	0.00424264	0.0014949	0.00254031	0	0.0180372	0.00972063	0.00316779	0.0189912	0.13268	0	0.013094	0.00496165	0.000770656	0
TCGA-A2-A1FV-01	0.00180228	0.021326	0.0590519	0.0298197	0.0566286	0.0643534	0.0953369	0	0.0702749	0.0144425	0	0.104331	0	0.0565196	0	0.0230517	0	0.0249763	0.00656261	0	0.036724	0.330719	0	0	0.236006	0.00105573	0	0	0.0158073	0	0.0116519	0.00239464	0	0.0172986	0	0.00937123	0	0.00382209	0	0.0041412	0.00108811	0	0.00608903	0.0548348	0	0	0.039131	0.000175046	0
TCGA-A2-A1FW-01	0.00142567	0.0374962	0.173328	0.0747924	0.221349	0.258927	0.0612534	0	0.113867	0.0385245	0	0.277189	0	0.0101653	0	0.00248521	0	0	0.000994443	0	0.119679	0.312305	0	0	0.0635367	0	0	0	0.0178153	0	0.0331179	0.0112047	0	0.0806194	0	0.00295654	0	0.000722813	0	0	0.00028923	0	0.0348082	0.0908329	0	0	0.0184794	0	0
TCGA-A2-A1FX-01	0.0349512	0.101189	0.0936087	0.144597	0.0990343	0.345304	0.0246805	0	0.00143508	0.0812092	0	0.129595	0	0.0329948	0	0.0132277	0	0.00457814	0.0594055	0	0.0496903	0.433656	0	0	0.16446	0.00506832	0	0	0.0104634	0	0.000608409	0.0344289	0	0.0549423	0	0.0139883	0	0.00560791	0	0.00194092	0.0251852	0	0.0210664	0.18385	0	0	0.0697233	0.00214874	0
TCGA-A2-A1FZ-01	0.105085	0.169821	0.229504	0.152007	0.361667	0.72259	0.00359702	0	0.0097106	0.0847502	0	0.127055	0	0.0413531	0.00792442	0	0	0.0232332	0.0165838	0.0161055	0.0631731	0.471821	0.0583645	0	0.0763294	0	0	0	0.00178672	0	0.00482347	0.0420973	0	0.0631108	0	0.020541	0.00393624	0	0	0.0115405	0.00823753	0.00799994	0.0313795	0.234364	0.0289909	0	0.0379145	0	0
TCGA-A2-A1G0-01	0.0920534	0.164976	0.236998	0.164418	0.0896842	0.529727	0.0295999	0	0.169634	0.0665074	0	0.166331	0	0.0391461	0	0.0215507	0	0.0339376	0.0137411	0	0.0655044	0.264797	0.0556102	0	0.0500968	0.0235435	0	0	0.0179201	0	0.102698	0.0402642	0	0.100699	0	0.0236994	0	0.013047	0	0.0205461	0.00831899	0	0.039657	0.160311	0.033667	0	0.0303291	0.0142535	0
TCGA-A2-A1G1-01	0.0167941	0.257895	0.224553	0.331469	0.0605781	0.886485	0.0209662	0	0	0.00721164	0	0.177999	0.0295603	0.133386	0	0.0192519	0	0.0416496	0	0	0.15231	0.351569	0.0106902	0	0	0.0473738	0	0.00803198	0.0117118	0	0	0.00402845	0	0.099431	0.0165125	0.0745099	0	0.0107541	0	0.0232656	0	0	0.0850809	0.196387	0.00597157	0	0	0.0264631	0
TCGA-A2-A1G4-01	0.0637275	0	0.114596	0.0033699	0.659692	0	0.0663976	0	0.156233	0.0714584	0	0	0	0.129971	0	0.0125978	0	0.025204	0.00186879	0	0.0667486	0.421467	0	0	0	0.0480539	0	0	0.0157014	0	0.0369452	0.0168982	0	0	0	0.030735	0	0.00297906	0	0.00596012	0.000441922	0	0.0157844	0.0996666	0	0	0	0.0113636	0
TCGA-A2-A1G6-01	0.0366824	0.0932652	0.32945	0.136833	0.218793	0.450245	0.0459359	0	0.121155	0.138164	0	0.150479	0	0.027853	0.00292532	0	0	0.0136737	0.0298296	0	0.00987051	0.322147	0.00394391	0	0.101137	0.0328845	0	0	0.0197452	0	0.0520778	0.059389	0	0.0646825	0	0.0119724	0.00125743	0	0	0.00587753	0.012822	0	0.00424277	0.138473	0.00169526	0	0.0434731	0.0141352	0
TCGA-A2-A259-01	0.0494691	0.199835	0.103683	0.18739	0	0.506587	0.0791928	0	0.0140464	0.0345045	0	0.2221	0	0.0204423	0.0319089	0	0.0187229	0	0.0477549	0	0.067275	0.16343	0.0184127	0.0210193	0.26119	0	0	0	0.0548831	0	0.00973462	0.0239127	0	0.153922	0	0.0141672	0.0221138	0	0.0129755	0	0.0330957	0	0.0466237	0.113262	0.0127606	0.0145671	0.181013	0	0
TCGA-A2-A25A-01	0.123079	0.195986	0.377905	0.212123	0.155109	0.717272	0.0615854	0	0.0388518	0.119972	0	0.189948	0	0.02935	0	0.0196443	0	0	0.000460425	0	0.109275	0.273537	0.0250901	0	0.132287	0	0	0	0.0418785	0	0.0264195	0.0815817	0	0.129166	0	0.0199582	0	0.0133582	0	0	0.000313092	0	0.0743076	0.186007	0.0170614	0	0.0899557	0	0
TCGA-A2-A25B-01	0.0485367	0.11336	0.0650023	0.116697	0.0631182	0.458506	0.0242567	0	0.0367019	0.0814429	0	0.208849	0	0.0452511	0	0	0	0.0128712	0.0680099	0	0.0934748	0.392856	0	0.00485759	0	0.0256832	0	0.00574568	0.00846526	0	0.0128085	0.0284225	0	0.0728858	0	0.015792	0	0	0	0.0044919	0.0237346	0	0.0326215	0.137102	0	0.00169524	0	0.00896312	0
TCGA-A2-A25C-01	0.0982589	0.172501	0.169863	0.141523	0.00252924	0.566413	0.0998535	0	0.0608479	0.0350135	0	0.18852	0	0.0577465	0	0.0145821	0	0	0.00917367	0	0.115691	0.347456	0.014263	0.00683074	0.0500022	0	0	1.92877e-05	0.0439623	0	0.0267894	0.0154153	0	0.0829994	0	0.0254239	0	0.00642002	0	0	0.00403887	0	0.050935	0.152974	0.00627954	0.00300735	0.0220143	0	0
TCGA-A2-A25D-01	0.0943417	0.171949	0.179548	0.103029	0	0.463277	0.0429068	0	0	0.191979	0	0.083245	0	0.0794864	0.0374991	0	0	0.0121958	0.0269248	0	0.156792	0.225509	0.02033	0	0.123131	0	0	0	0.0220283	0	0	0.0985619	0	0.0427379	0	0.0408082	0.019252	0	0	0.0062613	0.0138231	0	0.0804968	0.115776	0.0104374	0	0.0632153	0	0
TCGA-A2-A25E-01	0.0976664	0.053759	0.109803	0.0613081	0.0374437	0.303744	0.12622	0	0.0609774	0.0420902	0	0.111737	0	0.0734339	0	0.0295606	0	0	0	0.028894	0.0813592	0.412188	0.000488364	0	0.0312534	0	0	0.00179842	0.0356094	0	0.017203	0.0118745	0	0.0315233	0	0.0207173	0	0.00833967	0	0	0	0.0081516	0.0229532	0.116287	0.000137778	0	0.00881727	0	0
TCGA-A2-A25F-01	0.263239	0.883584	1.02893	0.791052	0.300283	2.63707	0.0485567	0	0	0.106692	0	0.250091	0.0580766	0.0393202	0	0.0476051	0	0	0.00666594	0.0984849	0.100182	0.205581	0.0124554	0	0.0244619	0	0	0.00182761	0.0771457	0	0	0.169509	0	0.397338	0.0922708	0.0624711	0	0.0756339	0	0	0.0105907	0.15647	0.159167	0.326622	0.0197888	0	0.0388645	0	0
TCGA-A2-A3KC-01	0.191438	0.23827	0.214024	0.122479	0.150989	0.621504	0.00346259	0.00289392	0.0525424	0.057854	0	0.122534	0	0.0738053	0.0327613	0	0.0118483	0	0.00474813	0.0260352	0.0574329	0.465122	0.00567465	0	0.0832853	0	0	0	0.00183417	0.00153294	0.0278322	0.0306458	0	0.0649072	0	0.0390953	0.017354	0	0.00627613	0	0.00251513	0.0137911	0.0304227	0.246379	0.00300591	0	0.0441169	0	0
TCGA-A2-A3KD-01	0.0165975	0.0818704	0.0965209	0.0480483	0.0937346	0.229699	0.0985337	0	0.0807362	0.0599034	0	0.147591	0	0.0243644	0.0072714	0	0	0.0309825	0.0268315	0	0.0349608	0.419021	0	0	0.0118709	0.0555755	0	0.00235791	0.0306949	0	0.0251506	0.0186609	0	0.045977	0	0.00758992	0.00226516	0	0	0.00965156	0.00835844	0	0.0108909	0.130532	0	0	0.00369799	0.0173127	0
TCGA-A2-A3XS-01	0.0541411	0.240957	0.0164224	0.051677	0	0.3679	0.0420095	0.0340399	0.0178231	0.121584	0	0.167901	0	0.113297	0.0765781	0	0	0.0420907	0.0415039	0.0315264	0.0655458	0.221155	0.00132229	0	0.023623	0	0	0	0.0209905	0.0170084	0.0089055	0.0607507	0	0.0838938	0	0.0566098	0.0382631	0	0	0.0210311	0.0207379	0.0157525	0.0327507	0.110503	0.000660698	0	0.0118035	0	0
TCGA-A2-A3XT-01	0.0193486	0.108053	0	0.395394	0	0.734236	0	0.0262522	0	0.0338234	0	0.0721847	0	0.0425934	0.0534422	0	0	0.0462096	0.0308389	0.437403	0.0824381	0.150955	0	0	0.0238593	0	0	0	0	0.0130727	0	0.0168429	0	0.0359456	0	0.0212101	0.0266125	0	0	0.0230108	0.0153567	0.217812	0.0410514	0.0751708	0	0	0.0118811	0	0
TCGA-A2-A3XU-01	0	0	0	0	0	0.0613391	0.081739	0	0.224717	0.0719659	0	0	0	0.12002	0	0	0	0.0451259	0	0.144945	0.0101241	0.259086	0	0	0	0.0422773	0	0	0.00511126	0	0.0140519	0.00450014	0	0	0	0.007505	0	0	0	0.00282179	0	0.00906361	0.000633076	0.016201	0	0	0	0.00264366	0
TCGA-A2-A3XV-01	0.00339957	0	0	0	0	0	0	9.41177e-05	0.00289936	0.0664308	0	0.0489736	0	0.0814399	0.0143053	0.000377902	0	0.0730454	0.00591518	0.165828	0.0407486	0.432811	0	0	0	0.0671308	0	0	0	7.63784e-06	0.000235289	0.00539099	0	0.00397431	0	0.00660901	0.00116091	3.06675e-05	0	0.00592778	0.000480028	0.0134572	0.00330683	0.0351235	0	0	0	0.0054478	0
TCGA-A2-A3XW-01	0.0200755	0.181818	0	0.0259826	0	0.526009	0	0.00559139	0	0.127842	0	0.113556	0	0.0140189	0.0617179	0	0	0.0709112	0.0248771	0.112009	0.0126937	0.251869	0.0895733	0.0115349	0.103805	0	0	0	0	0.00212316	0	0.0485443	0	0.0431194	0	0.00532324	0.0234355	0	0	0.0269264	0.00944633	0.042532	0.00482006	0.0956399	0.0340128	0.00438002	0.039417	0	0
TCGA-A2-A3XX-01	0.0613689	0.153063	0.0385038	0.0706003	0.0221324	0.430509	0.0775031	0	0.0674817	0.0588597	0	0.022025	0	0.110421	0.050373	0	0	0.0207935	0	0.252634	0.0769691	0.234873	0	0	0.028067	0	0	0	0.0329512	0	0.0286906	0.0250248	0	0.00936415	0	0.0469468	0.0214166	0	0	0.00884058	0	0.10741	0.0327242	0.0998588	0	0	0.011933	0	0
TCGA-A2-A3XY-01	0.00170021	0.3467	0.049301	0.234868	0	0.670832	0.0239328	0.00241143	0.0098861	0.0321346	0	0.206667	0	0.0956901	0.0314374	0	0.0179306	0	0.0020458	0.260839	0.130357	0.175013	0.000551437	0	0.0111038	0	0	0	0.0170995	0.00172292	0.00706343	0.0229596	0	0.14766	0	0.0683687	0.0224615	0	0.012811	0	0.00146169	0.186365	0.0931374	0.125044	0.000393991	0	0.00793346	0	0
TCGA-A2-A3XZ-01	0.449643	0.447071	0.0105545	0.137942	0	0.856976	0.120821	0.0298489	0	0.0789746	0	0.223142	0.0126021	0.0485395	0.0558835	0	0	0.0395454	0	0.00863211	0.079702	0.24959	0.0116314	0	0.0410883	0	0	0	0.103909	0.0256708	0	0.0679201	0	0.191907	0.0108381	0.0417452	0.0480613	0	0	0.03401	0	0.00742383	0.0685457	0.214654	0.0100033	0	0.035337	0	0
TCGA-A2-A3Y0-01	0.022827	0.0900824	0.00372163	0.135797	0	0.746954	0.00852831	0	0.0115444	0.203304	0	0.101617	0	0.178983	0.0533366	0	0	0.0754485	0.0060906	0.0957098	0.101415	0.147901	0	0	0	0.0129806	0	0.00314058	0.00372127	0	0.00503733	0.0887103	0	0.0443397	0	0.0780982	0.0232731	0	0	0.0329214	0.00265759	0.0417623	0.0442518	0.0645357	0	0	0	0.00566397	0
TCGA-A2-A4RW-01	0.0907524	0.20738	0.126785	0.0938493	0.15951	0.37675	0.0150457	0	0.039264	0.1345	0	0.0910148	0	0.0436997	0.0143447	0	0	0.0485401	0.0138843	0	0.0613206	0.258772	0.00497041	0	0.274643	0	0	0	0.00831322	0	0.0216946	0.0743158	0	0.0502886	0	0.0241455	0.00792591	0	0	0.02682	0.00767151	0	0.0338816	0.14298	0.00274631	0	0.151749	0	0
TCGA-A2-A4RX-01	0.137164	0.366675	0.158367	0.216736	0.0189506	0.716333	0.0471268	0.0947391	0.0155909	0.0852892	0	0.0724534	0	0.143931	0.036126	0	0.00130842	0.0103821	0.000524291	0.206117	0.130173	0.145801	0	0	0	0.0104381	0	0	0.0324854	0.0653054	0.0107471	0.0587914	0	0.0499435	0	0.0992145	0.0249023	0	0.000901915	0.00715657	0.000361403	0.14208	0.0897303	0.100503	0	0	0	0.00719514	0
TCGA-A2-A4RY-01	0.135748	0.28699	0.159464	0.148611	0.0757758	0.568064	0.115137	0	0.0375706	0.118644	0	0.1319	0	0.154818	0.00473124	0	0.00994983	0	0.0854818	0.0440149	0.0721779	0.149454	0.00760235	0	0.0685194	0	0	0	0.0763019	0	0.0248982	0.0786258	0	0.087411	0	0.102599	0.00313542	0	0.00659381	0	0.0566493	0.0291689	0.0478328	0.0990441	0.00503813	0	0.0454082	0	0
TCGA-A2-A4S0-01	0.0690426	0.0547808	0.0400877	0.0318728	0.0154866	0.205643	0	0.0312076	0.0454643	0.0133054	0	0.0489693	0	0.0759083	0.0212434	0	0.139624	0	0.0454379	0.0274811	0	0.318035	0.00336477	0	0.229959	0	0	0	0	0.00594958	0.00866754	0.0025366	0	0.00933576	0	0.0144716	0.00404996	0	0.0266187	0	0.00866253	0.00523915	0	0.0606318	0.000641478	0	0.0438406	0	0
TCGA-A2-A4S1-01	0	0.158419	0.36481	0.264528	0.749537	0.600629	0.00572734	0	0	0.0413245	0	0	0	0.0191703	0.0229698	0.0208404	0.0212067	0	0	0.124993	0.0219941	0.704601	0.0010797	0	0.00989598	0.00264468	0	0.00355258	0.00204531	0	0	0.0147575	0	0	0	0.00684598	0.00820284	0.00744238	0.00757322	0	0	0.0446367	0.00785438	0.251623	0.000385575	0	0.00353399	0.000944452	0
TCGA-A2-A4S2-01	0.115676	0.232201	0.27851	0.192909	0.0172755	0.618064	0.0269748	0	0.0210276	0.154817	0	0.127166	0	0.0592617	0.0643207	0	0.0035847	0.0110288	0.0414361	0.168992	0.0786489	0.208253	0	0	0.034488	0	0	0	0.0171597	0	0.0133764	0.0984848	0	0.0808952	0	0.0376986	0.0409168	0	0.00228036	0.00701585	0.026359	0.107502	0.0500315	0.132477	0	0	0.0219391	0	0
TCGA-A2-A4S3-01	0.0776511	0.153093	0.0113194	0.0643038	0	0.379596	0.0120376	0.00785444	0	0.126615	0	0.111656	0	0.0782413	0.0936241	0	0	0.0444406	0.0103733	0.178684	0.101846	0.187534	0.0081173	0	0.0389761	0	0	0	0.005117	0.00333881	0	0.053822	0	0.0474635	0	0.0332592	0.0397982	0	0	0.0188911	0.00440953	0.0759561	0.0432931	0.0797182	0.00345055	0	0.0165682	0	0
TCGA-A7-A0CD-01	0.0407256	0.0461091	0.106119	0.0290644	0.0204169	0.165461	0.0444404	0	0.0608358	0.0603127	0	0.0563278	0	0.0117676	0.0341878	0	0.0154851	0	0.0431389	0	0.0304089	0.395744	0.00144434	0	0.245907	0	0	0	0.00672162	0	0.00920142	0.0091223	0	0.00851958	0	0.00177985	0.00517091	0	0.00234212	0	0.00652476	0	0.00459935	0.0598563	0.000218457	0	0.0371934	0	0
TCGA-A7-A0CE-11	0	0.137228	0.198324	0.127306	0.258511	0.386844	0.0295445	0	0.084933	0.129976	0	0.0232217	0	0.0288854	0.0197214	0	0.0106235	0.0044784	0.023198	0	0.0130451	0.549331	0	0.00512032	0.0779217	0	0	0	0.0151742	0	0.0436219	0.0667561	0	0.0119267	0	0.0148356	0.010129	0	0.00545626	0.00230012	0.0119146	0	0.00669998	0.282138	0	0.00262981	0.0400208	0	0
TCGA-A7-A0CE-01	0	0.0388807	0.120534	0.128445	0	0.272089	0.0716384	0	0.0686064	0.083167	0	0.0347626	0	0.0551055	0.0233403	0	0.000379676	0.0357429	0.00894474	0.150112	0.0762787	0.269831	0	0.0570025	0.0650884	0	0	0	0.0194227	0	0.0186007	0.0225484	0	0.0094249	0	0.0149403	0.00632805	0	0.000102938	0.00969068	0.00242511	0.0406986	0.0206808	0.073157	0	0.0154546	0.0176469	0	0
TCGA-A7-A0CG-01	0.123907	0.189664	0.329349	0.14022	0.107856	0.518503	0.043855	0	0.0654305	0.0962177	0	0.245168	0	0.0428722	0.00552868	0.0347289	0	0.0219857	0.00297837	0.00549565	0.0723975	0.24458	0.0104844	0	0.108278	0	0	0	0.0266452	0	0.0397539	0.0584594	0	0.148958	0	0.026048	0.00335908	0.0211004	0	0.0133579	0.00180958	0.00333901	0.0439868	0.1486	0.00637006	0	0.0657867	0	0
TCGA-A7-A0CH-11	0.0379381	0.189077	0.26346	0.129656	0.178512	0.679708	0.0214132	0.0478777	0.0708962	0.0671951	0	0.0839603	0	0.0378054	0.0257479	0	0	0.091692	0.0362765	0.00968221	0.0145686	0.450962	0	3.16639e-05	0.0380353	0.00122607	0	0.00263009	0.011997	0.0268239	0.0397203	0.0376467	0	0.0470396	0	0.0211808	0.0144255	0	0	0.0513713	0.0203242	0.00542455	0.00816218	0.252656	0	1.774e-05	0.0213096	0.000686916	0
TCGA-A7-A0CH-01	0.0606035	0.068221	0.102406	0.0589034	0.0603435	0.221648	0.0342459	0	0.018299	0.023978	0	0.140251	0	0.0826534	0	0.0374432	0	0.0515793	0.0140718	0.00888372	0.0430831	0.437377	0.0136497	0.0124631	0.0658883	0.00931267	0	0.00682003	0.00732029	0	0.00391153	0.00512546	0	0.0299796	0	0.0176677	0	0.00800372	0	0.0110254	0.00300795	0.00189895	0.00920929	0.0934923	0.00291772	0.00266407	0.014084	0.00199064	0
TCGA-A7-A0CJ-01	0.052645	0.0315303	0.0413515	0.0523127	0	0.108934	0.0588417	0	0.00348472	0.116227	0	0.129186	0.00962597	0.103553	0.0270467	0	0.0260714	0.0067002	0.0167896	0.182043	0.0443569	0.219263	0.00390262	0.00722526	0.0324994	0	0	0.0131844	0.0116015	0	0.00068706	0.0229158	0	0.0254708	0.00189789	0.0204169	0.00533263	0	0.00514033	0.00132104	0.0033103	0.0358923	0.00874557	0.0432307	0.000769455	0.00142456	0.00640771	0	0
TCGA-A7-A0D9-11	0	0.164256	0.371789	0.18008	0.194024	0.90642	0.0371782	0	0	0.0202563	0	0.122797	0	0	0	0	0	0.0467328	0.0288706	0.010686	0.0213488	0.556896	0	0	0.0568235	0.0429033	0	0.0555081	0.0132001	0	0	0.00719199	0	0.0435991	0	0	0	0	0	0.0165925	0.0102505	0.00379407	0.00757991	0.197726	0	0	0.0201752	0.0152328	0
TCGA-A7-A0D9-01	0.0541504	0.0359512	0.109346	0.0134284	0	0.34063	0.0371753	0	0.0866869	0.0336927	0	0.0787444	0	0.0279742	0.00547613	0.0266938	0	0.00155277	0	0.206471	0.0202839	0.441484	0.00261867	0.0118825	0.0192641	0	0	0	0.00676275	0	0.0157697	0.00612921	0	0.0143248	0	0.00508894	0.000996192	0.00485601	0	0.000282473	0	0.0375601	0.00368995	0.0803127	0.000476376	0.00216161	0.00350443	0	0
TCGA-A7-A0DA-01	0.000324273	0.142279	0.0291016	0.121079	0.0179983	0.348485	0.0352333	0	0.0440938	0.0204424	0	0.0621178	0	0.0314612	0.00449282	0	0	0.00875302	0	0.397062	0.0466846	0.300745	0	0	0	0.0489139	0	0	0.00880605	0	0.0110206	0.00510928	0	0.0155254	0	0.00786326	0.00112291	0	0	0.00218769	0	0.0992397	0.0116681	0.0751668	0	0	0	0.0122253	0
TCGA-A7-A0DB-11	0	0.198836	0.257125	0.162421	1.01683	1.01339	0.00812081	0	0	0.0209156	0	0.0937568	0	0.00573654	0	0	0	0.0408408	0.033041	0	0.0243379	0.703685	0.00591867	0	0.0636469	0	0	0	0.00313154	0	0	0.00806544	0	0.0361544	0	0.00221212	0	0	0	0.015749	0.0127413	0	0.00938518	0.271354	0.00228235	0	0.0245435	0	0
TCGA-A7-A0DB-01	0.0492953	0.0883878	0.0959335	0.0372578	0.154232	0.411629	0.0247889	0	0.0178145	0.0214731	0	0.0663365	0	0.00485657	0.00293848	0	0	0.0113123	0	0.310587	0.0226654	0.350485	0.0388224	0	0.12792	0	0	0	0.0060901	0	0.00437664	0.00527549	0	0.0162975	0	0.00119315	0.000721923	0	0	0.00277918	0	0.0763044	0.0055684	0.0861067	0.00953783	0	0.0314272	0	0
TCGA-A7-A13D-01	0.0144284	0.118568	0	0.0522277	0	0.284998	0.0276737	0	0.0429676	0	0	0	0	0.0399017	0.0138714	0.00916524	0.00207719	0	0	0.7854	0.00513293	0.0447854	0	0.0160325	0	0.012992	0	0	0.00402399	0	0.00624785	0	0	0	0	0.00580204	0.00201702	0.0013327	0.00030204	0	0	0.114204	0.000746371	0.00651218	0	0.00233126	0	0.00188914	0
TCGA-A7-A13E-11	0	0.18707	0.294841	0.173582	0.463629	0.631185	0.0075354	0	0.0366407	0.0269371	0	0.167244	0	0.00793072	0	0	0.00861118	0.03604	0.055882	0	0.027437	0.570107	0.00251907	0	0.044689	0.0084268	0	0	0.00326484	0	0.0158752	0.011671	0	0.0724612	0	0.00343612	0	0	0.00373095	0.015615	0.0242118	0	0.0118876	0.247009	0.00109143	0	0.0193623	0.00365106	0
TCGA-A7-A13E-01	0	0.0618375	0.117579	0.0672274	0	0.332546	0.0263786	0	0.0648753	0.0836052	0	0	0	0.0465207	0.0137298	0	0	0.0156159	0	0.503652	0.0366793	0.205264	0	0	0.00367923	0	0	0	0.00512301	0	0.0125995	0.016237	0	0	0	0.00903483	0.00266647	0	0	0.00303277	0	0.0978147	0.00712352	0.0398644	0	0	0.000714546	0	0
TCGA-A7-A13F-11	0	0.144231	0.358679	0.139969	0.237254	0.532684	0.0505041	0	0.13225	0.114531	0	0.0685911	0	0.0176922	0	0	0	0.0597421	0.0139564	0	0.00513517	0.482988	0	0	0.026811	0.0277986	0	0	0.0206454	0	0.0540621	0.0468186	0	0.0280391	0	0.00723231	0	0	0	0.0244218	0.00570518	0	0.00209919	0.197439	0	0	0.01096	0.0113637	0
TCGA-A7-A13F-01	0.0527985	0.0701328	0.0172847	0.0325693	0.038318	0.295303	0.00179702	0.00469622	0.00984514	0.02685	0	0.0818899	0.00561049	0.0204906	0.0178128	0	0.0335382	0	0.00907374	0.0482959	0	0.522125	0.0162669	0.0142053	0.172569	0	0	0.0149342	0.0002757	0.000720498	0.00151045	0.00411936	0	0.0125636	0.000860767	0.00314368	0.00273285	0	0.00514545	0	0.0013921	0.00740961	0	0.0801048	0.00249568	0.0021794	0.0264757	0	0
TCGA-A7-A13G-11	0.014027	0.15725	0.226741	0.0626732	0.210939	0.414221	0.0880111	0	0.0218682	0.0124682	0	0.102144	0	0.0102051	0	0	0	0.0566359	0.0238947	0	0.0216239	0.54437	0	0	0.0969336	0.021845	0	0	0.0164067	0	0.00407657	0.00232426	0	0.0190413	0	0.0019024	0	0	0	0.0105578	0.00445435	0	0.00403103	0.101479	0	0	0.01807	0.00407226	0
TCGA-A7-A13G-01	0.0710578	0.0734303	0.0317129	0.032073	0	0.133949	0.104299	0	0.0760203	0.00409966	0	0.0404916	0	0.0683782	0	0	0	0.0447894	0.0741828	0	0.0272909	0.301846	0.20386	0	0.0374088	0.0173335	0	0	0.0144123	0	0.0105046	0.000566498	0	0.0055952	0	0.00944862	0	0	0	0.00618907	0.0102507	0	0.0037711	0.0417096	0.0281697	0	0.00516921	0.00239517	0
TCGA-A7-A13H-01	0.200358	0.240771	0.171897	0.21803	0.0834136	1.03014	0	0.00455676	0.0400079	0.0733478	0	0.0647479	0	0.0203876	0.0281124	0.00122711	0	0.0240564	0.01347	0.425645	0.0763008	0.178978	0	0	0.0491623	0	0	0	0	0.00329494	0.0289292	0.0530368	0	0.0468183	0	0.014742	0.0203277	0.000887308	0	0.0173949	0.00974	0.307778	0.0551721	0.129417	0	0	0.0355486	0	0
TCGA-A7-A26E-01	0.0863091	0.0584939	0.196616	0.13321	0.147071	0.362082	0.0586603	0	0.0147693	0.0364584	0	0.145474	0	0.0323174	0	0	0	0.00552642	0.152295	0	0.0472628	0.404244	0	0	0.101773	0	0	0.00121924	0.016502	0	0.00415483	0.0102563	0	0.040924	0	0.00909137	0	0	0	0.00155467	0.042843	0	0.0132957	0.11372	0	0	0.0286301	0	0
TCGA-A7-A26F-01	0.0306169	0.143471	0.197152	0.407352	0.249536	0.807416	0.00910804	0	0	0.0839648	0	0.130608	0	0.0487054	0	0	0	0.0223446	0.0255428	0	0.0733332	0.435107	0	0.116381	0	0.035235	0	0.0196701	0.00658618	0	0	0.0607164	0	0.0944448	0	0.0352197	0	0	0	0.0161578	0.0184704	0	0.0530285	0.314634	0	0.0841569	0	0.0254791	0
TCGA-A7-A26G-01	0.176296	0.162968	0.409863	0.276699	0.301335	0.81786	0.029003	0.0184536	0	0.0349191	0	0.22532	0	0.0629512	0	0.0438909	0	0	0.00131473	0.019666	0.166752	0.312662	0.023554	0	0.0615128	0	0	0	0.0206493	0.0131385	0	0.0248614	0	0.160422	0	0.0448195	0	0.0312491	0	0	0.000936052	0.0140016	0.118723	0.222606	0.0167698	0	0.0437954	0	0
TCGA-A7-A26H-01	0.025712	0.100321	0.0910461	0.117156	0.0450919	0.462097	0.0255436	0	0.0339635	0.0588226	0	0.166037	0	0.0424838	0	0	0	0.0258464	0.0077235	0.126054	0.0946646	0.366649	0.0203647	0	0.0115019	0.020345	0	0	0.0108492	0	0.0144253	0.0249838	0	0.0705212	0	0.0180442	0	0	0	0.0109778	0.00328041	0.0535389	0.040207	0.155727	0.00864952	0	0.00488521	0.00864117	0
TCGA-A7-A26I-01	0.0210438	0.11313	0.0967431	0.128933	0.29425	0.670011	0	0.00360723	0	0	0	0.135931	0	0.0578344	0.0300922	0	0	0.0309573	0	0.333341	0.0248893	0.317315	0	0	0.066033	0	0	0	0	0.00104047	0	0	0	0.039208	0	0.0166818	0.00867982	0	0	0.00892935	0	0.0961491	0.00717908	0.0915266	0	0	0.0190466	0	0
TCGA-A7-A26J-01	0.0383482	0.124017	0.0889267	0.148158	0.104543	0.378295	0.0523926	0	0.0126875	0.0211748	0	0.153024	0	0.057429	0	0	0	0.00076514	0.0919107	0.0464455	0.0558306	0.466943	0	0	0.0378434	0	0	0.00355404	0.0183519	0	0.00444415	0.00741705	0	0.0536008	0	0.020116	0	0	0	0.000268011	0.0321942	0.0162688	0.0195562	0.163559	0	0	0.0132557	0	0
TCGA-A7-A2KD-01	0.0712351	0.170819	0.15217	0.187713	0.141082	0.575024	0.0651972	0	0.0330246	0.0548092	0	0.188385	0	0.0567067	0.0509509	0.0136186	0	0.0130905	0.0137317	0.030678	0.0844954	0.350102	0.00147396	0	0.0424605	0	0	0.00127598	0.0369715	0	0.0187273	0.0310807	0	0.106828	0	0.0321568	0.0288928	0.00772274	0	0.00742325	0.00778686	0.0173966	0.047915	0.198533	0.000835842	0	0.0240782	0	0
TCGA-A7-A3IY-01	0	0	0.114629	0.272797	0.0860643	0.596014	0	0.00194044	0	0.0107072	0	0.0159241	0	0.036995	0.0233671	0.0034086	0	0.0311676	0.00293061	0.299658	0.0235501	0.301137	0	0	0	0.249214	0	0	0	0.000718553	0	0.00396493	0	0.00589676	0	0.0136994	0.00865295	0.00126222	0	0.0115415	0.00108522	0.110965	0.00872069	0.111512	0	0	0	0.0922851	0
TCGA-A7-A3IZ-01	0.0309548	0.00621125	0.0401951	0.0541563	0.18698	0.0786186	0.0309953	0	0.0141556	0.0516881	0	0.050551	0	0.0229422	0.00332242	0	0.00618833	0.00640322	0	0.0419438	0.00752571	0.454767	0	0	0.307332	0	0	0.0021854	0.00608108	0	0.00277723	0.0101409	0	0.00991778	0	0.00450111	0.000651838	0	0.00121411	0.00125627	0	0.00822911	0.0014765	0.0892224	0	0	0.0602966	0	0
TCGA-A7-A3J0-01	0.150081	0.128474	0.0387966	0.0401731	0	0.347266	0.0444674	0	0.00728328	0.13388	0	0.119535	0	0.0682441	0.0502262	0	0	0.0515307	0.00674519	0.107672	0.151718	0.255512	0	0	0.00318665	0	0	0	0.0168035	0	0.00275223	0.0505908	0	0.0451704	0	0.0257883	0.0189797	0	0	0.0194726	0.0025489	0.0406873	0.0573316	0.0965538	0	0	0.00120418	0	0
TCGA-A7-A3J1-01	0.271156	0.451609	0.279823	0.227144	0.149194	1.007	0.0543823	0.0154915	0.0249928	0.126518	0	0.263779	0	0.043	0.0217312	0	0	0.00802541	0.00591897	0	0.101747	0.288475	0	0	0.0444383	0	0	0.00150051	0.052573	0.014976	0.0241612	0.122309	0	0.255002	0	0.0415693	0.0210082	0	0	0.0077584	0.00572204	0	0.0983621	0.278877	0	0	0.0429598	0	0
TCGA-A7-A3RF-01	0.0878983	0.00456498	0	0	0	0.0816542	0.0318573	0	0.0320264	0.047771	0	0.0457648	0	0.021765	0.0179364	0	0	0.0372088	0	0.271561	0.0298857	0.331655	0	0	0.127902	0.0046659	0	0	0.00383342	0	0.00385377	0.00574833	0	0.00550692	0	0.002619	0.0021583	0	0	0.00447736	0	0.0326772	0.00359617	0.0399084	0	0	0.0153906	0.000561452	0
TCGA-A7-A425-01	0.105019	0.183158	0	0.104938	0.107397	0.465071	0	0.0147983	0	0.0632177	0	0.135127	0	0.0516794	0.0428874	0	0.0329415	0	0.078609	0	0.0225965	0.482654	0	0	0.0749347	0	0	0.000554555	0	0.00654424	0	0.0279567	0	0.0597571	0	0.0228541	0.018966	0	0.0145677	0	0.0347632	0	0.0099928	0.213443	0	0	0.0331383	0	0
TCGA-A7-A426-01	0.0601625	0.186075	0.151494	0.078843	0.0249553	0.3694	0.0381979	0	0.060173	0.157809	0	0.114376	0	0.108593	0	0	0	0.0678916	0.0140312	0	0.0324288	0.216393	0	0	0.190105	0	0	0	0.0185527	0	0.0292261	0.0766481	0	0.0555525	0	0.0527439	0	0	0	0.032975	0.00681497	0	0.0157507	0.105102	0	0	0.0923343	0	0
TCGA-A7-A4SA-01	0.0338362	0.277219	0.198093	0.187953	0.0456361	0.621112	0.0279072	0	0.0195069	0.196045	0	0.188784	0	0.0799419	0.0499164	0	0	0.0219854	0.0321605	0	0.0748234	0.23931	0	0.00501792	0.0646013	0	0	0	0.0176366	0	0.0123279	0.123896	0	0.119307	0	0.0505212	0.0315459	0	0	0.0138942	0.0203246	0	0.0472865	0.151238	0	0.0031712	0.0408264	0	0
TCGA-A7-A4SB-01	0.0613646	0.0714711	0.0613021	0	0.0139322	0.109346	0.104971	0	0.114738	0.117039	0	0.00191423	0	0.0729152	0	0	0	0.0444591	0	0	0.0569803	0.339983	0	0	0.147001	0	0	0	0.0183725	0	0.0200821	0.0204847	0	0.000335038	0	0.012762	0	0	0	0.00778145	0	0	0.00997296	0.0595054	0	0	0.0257287	0	0
TCGA-A7-A4SC-01	0.0622508	0.170332	0.144178	0.121016	0.0663963	0.441895	0.0458856	0	0.0684288	0.144973	0	0.171093	0	0.0381003	0.0147623	0	0	0.0197822	0.0192097	0	0.0471748	0.327181	0.00316083	0	0.100248	0	0	0	0.021892	0	0.0326474	0.0691666	0	0.0816284	0	0.0181777	0.00704307	0	0	0.00943807	0.00916495	0	0.0225071	0.156098	0.00150803	0	0.0478284	0	0
TCGA-A7-A4SD-01	0.149229	0.287372	0.0192845	0.260008	0	0.790156	0.0115252	0	0.0847333	0.162111	0	0.0598374	0.0193987	0.120851	0.0349333	0	0.0201831	0.0274072	0.0271117	0.183761	0.152691	0.077572	0	0.0062131	0	0.0116708	0	0	0.00771209	0	0.0566991	0.108476	0	0.0400401	0.0129806	0.0808671	0.0233756	0	0.0135055	0.0183395	0.0181417	0.122963	0.102173	0.0519072	0	0.00415748	0	0.00780951	0
TCGA-A7-A4SE-01	0.0306501	0.18239	0.00939229	0.185614	0	0.588709	0.0170537	0	0.00917292	0.0288183	0	0.0159922	0	0.0691901	0.0488586	0	0.0118394	0	0	0.444023	0.150955	0.171744	0.0119802	0	0.0203721	0	0	0	0.00782326	0	0.00420801	0.0132202	0	0.00733633	0	0.0317404	0.0224135	0	0.00543125	0	0	0.203692	0.0692497	0.0787864	0.00549585	0	0.00934553	0	0
TCGA-A7-A4SF-01	0.1489	0.127898	0.0823331	0.00420886	0.0138826	0.33613	0.0482551	0	0.0199226	0.0797289	0	0.133183	0	0.0660999	0.0382527	0	0	0.0163761	0	0.179941	0.0805369	0.242744	0.000735565	0	0.0942242	0	0	0	0.0157533	0	0.00650388	0.0260282	0	0.0434787	0	0.0215788	0.0124879	0	0	0.00534612	0	0.0587432	0.0262919	0.0792457	0.000240131	0	0.0307602	0	0
TCGA-A7-A56D-01	0.0185305	0.028708	0	0.0158115	0	0.188842	0	0.0111822	0.0631986	0.0212685	0	0	0	0.0645814	0.0184711	0.00295699	0	0.0644036	0.017535	0.329963	0.0214219	0.324718	0	0.0283875	0.0319123	0	0	0	0	0.0019295	0.0109049	0.00366988	0	0	0	0.0111435	0.00318718	0.000510228	0	0.0111128	0.00302566	0.0569351	0.00369635	0.0560301	0	0.00489827	0.00550647	0	0
TCGA-A7-A5ZV-01	0	0.0864564	0.0139155	0.0333649	0.095885	0.473959	0.00828324	0	0	0.0671646	0	0.0275541	0	0.0210252	0.0108243	0	0	0.0319983	0.0504584	0.210379	0.0176413	0.490099	0.00998154	0.0331196	0.0144454	0	0	0.00702602	0.00148608	0	0	0.0120499	0	0.00494344	0	0.00377209	0.00194197	0	0	0.00574076	0.00905266	0.0377438	0.003165	0.0879277	0.00179077	0.00594193	0.00259163	0	0
TCGA-A7-A5ZW-01	0.0289239	0.120864	0.153842	0.112461	0.138318	0.35842	0	0.000645264	0.0236354	0.113527	0	0.120811	0	0.0350008	0.0202284	0	0	0.0172711	0.00329961	0.104335	0.0385396	0.268215	0.0140288	0	0.240463	0	0	0	0	0.000280646	0.0102798	0.0493764	0	0.0525445	0	0.015223	0.00879799	0	0	0.00751176	0.0014351	0.0453788	0.0167621	0.116655	0.00610158	0	0.104585	0	0
TCGA-A7-A5ZX-01	0.047336	0.121767	0.0815517	0.0517522	0.100413	0.260727	0.069767	0	0.12284	0.0591604	0	0.0226366	0	0.0633304	0	0	0	0.0131197	0	0.0368368	0.0220552	0.336919	0	0	0.252535	0	0	0.000799693	0.0193146	0	0.0340077	0.0163782	0	0.00626681	0	0.0175327	0	0	0	0.00363211	0	0.0101981	0.00610585	0.0932742	0	0	0.0699128	0	0
TCGA-A7-A6VV-01	0.120547	0.253537	0	0.175873	0.0887005	0.770624	0	0.00777363	0.0216961	0.0169168	0	0.116886	0	0.0254151	0.0139402	0	0	0.00438595	0	0.464035	0.086417	0.225394	0	0	0.0171402	0	0	0	0	0.00335756	0.00937088	0.00730662	0	0.0504848	0	0.0109772	0.00602099	0	0	0.00189436	0	0.200424	0.0373249	0.0973515	0	0	0.00740314	0	0
TCGA-A7-A6VW-01	0	0.00914101	0	0.138	0	0.275455	0.0213011	0.02199	0.0188873	0.0266628	0	0.0238263	0	0.0934938	0.00932157	0	0	0.0465448	0.0513103	0.157446	0.035906	0.268805	0	0.160235	0	0.0608188	0	0.00345074	0.00580473	0.00599245	0.00514695	0.00726583	0	0.00649287	0	0.0254778	0.0025402	0	0	0.0126838	0.0139825	0.0429053	0.00978468	0.0732516	0	0.0436653	0	0.0165736	0
TCGA-A7-A6VX-01	0.0443326	0.12944	0	0.0721856	0.0284725	0.347237	0.0353223	0	0.0400196	0.0526917	0	0.0175181	0	0.0952138	0.0243949	0	0	0.0406796	0	0.211775	0.0582962	0.379781	0	0	0	0.0428767	0	0.00143089	0.0105131	0	0.0119111	0.0156828	0	0.00521396	0	0.0283387	0.0072607	0	0	0.0121076	0	0.0630311	0.0173508	0.113035	0	0	0	0.0127615	0
TCGA-A7-A6VY-01	0.300274	0.111853	0.0300309	0.212371	0	1.12624	0	0.00575907	0.107113	0.0485812	0	0.0676093	0.0166023	0.0857448	0.0137449	0	0	0.0321996	0	0.215675	0.10327	0.260494	0.00261906	0	0	0.0405883	0	0	0	0.00361481	0.0672317	0.030493	0	0.0424364	0.0104208	0.0538196	0.0086273	0	0	0.0202108	0	0.135373	0.0648195	0.163505	0.00164391	0	0	0.0254761	0
TCGA-A8-A06N-01	0.00548144	0.0194398	0	0.0244099	0.0972846	0.0465335	0.0024903	0	0.0256307	0	0	0.117663	0	0.0614887	0.0172602	0	0	0.0924891	0.0193434	0.0996149	0	0.407912	0	0.0172226	0.138885	0	0	0	0.000296203	0	0.00304858	0	0	0.0139952	0	0.00731363	0.00205298	0	0	0.0110009	0.00230075	0.0118485	0	0.0485181	0	0.00204851	0.0165194	0	0
TCGA-A8-A06O-01	0.0321083	0.070633	0.00737762	0.0254788	0.0181229	0.24897	0.0206929	0	0.0486734	0.0602692	0	0.102656	0	0.0378968	0.0180548	0	0	0.0176893	0	0.127372	0.046356	0.497676	0.0106618	0	0	0.0120014	0	0	0.00674918	0	0.0158752	0.0196573	0	0.0334822	0	0.0123604	0.00588872	0	0	0.00576951	0	0.0415435	0.0151194	0.162321	0.00347745	0	0	0.00391435	0
TCGA-A8-A06P-01	0.114169	0.0873237	0.102373	0.0800957	0.112646	0.471769	0.000200666	0.0154373	0.0307836	0.0720753	0	0.0635339	0	0.0356214	0.0438276	0	0	0	0.00927841	0.0306787	0.017396	0.505288	0.000692212	0	0.173168	0	0	0.0020184	5.95985e-05	0.00458494	0.00914283	0.0214066	0	0.0188698	0	0.0105797	0.0130169	0	0	0	0.00275572	0.00911167	0.00516666	0.150072	0.000205589	0	0.0514315	0	0
TCGA-A8-A06Q-01	0.0591492	0	0.0184711	0	0	0.0179374	0.0767278	0	0.022698	0.038391	0	0.110636	0	0.0411837	0	0	0.00648145	0.000916609	0.0175306	0	0.060065	0.532029	0	0	0.0933407	0	0	0	0.00948847	0	0.00280692	0.00474759	0	0.0136817	0	0.00509295	0	0	0.000801522	0.000113352	0.0021679	0	0.00742788	0.0657929	0	0	0.0115429	0	0
TCGA-A8-A06R-01	0.0265868	0.106804	0.0206694	0.123676	0.0525783	0.38609	0	0.00783915	0.132286	0.0276435	0	0.040121	0	0.0633805	0.0417474	0.000183829	0.0078097	0	0	0.246667	0.122517	0.275453	0.00364711	0	0.0267154	0	0	0.00399059	0	0.00282312	0.0476402	0.00995528	0	0.0144488	0	0.0228253	0.0150346	6.62026e-05	0.00281252	0	0	0.0888325	0.0441221	0.0991991	0.00131344	0	0.00962107	0	0
TCGA-A8-A06T-01	0.0339538	0.0815063	0.0773468	0.0607154	0	0.201996	0.0557668	0	0.0486424	0.136963	0	0.114054	0	0.0907119	0	0.0406856	0	0.043274	0.000748399	0	0.137311	0.30423	0.0195609	0	0	0.00805141	0	0	0.0191651	0	0.0167167	0.0470696	0	0.0391965	0	0.0311745	0	0.0139823	0	0.0148718	0.000257199	0	0.0471889	0.104553	0.00672242	0	0	0.00276699	0
TCGA-A8-A06U-01	0.0218067	0.0768973	0.0983519	0.0679011	0.0378014	0.291608	0.0140251	0	0	0.144449	0	0.0625674	0	0.0634123	0.00112552	0	0	0.0548833	0.0348293	0	0.131481	0.433365	0.0104142	0	0.0494476	0	0	0	0.00487282	0	0	0.0501866	0	0.0217381	0	0.0220316	0.000391043	0	0	0.0190684	0.0121009	0	0.045681	0.150566	0.00361826	0	0.0171798	0	0
TCGA-A8-A06X-01	0.0679981	0.0396632	0.12225	0.106778	0.0459049	0.332297	0.00553481	0	0.0303888	0.0353129	0	0	0	0.122307	0.00632237	0.0584289	0	0.0545694	0	0.170422	0.0945551	0.391744	0	0	0	0.0304145	0	0	0.00161487	0	0.00886644	0.0103031	0	0	0	0.0356851	0.00184466	0.0170476	0	0.0159216	0	0.0497235	0.027588	0.114298	0	0	0	0.00887394	0
TCGA-A8-A06Y-01	0.123563	0.00549206	0.0587171	0	0	0.125881	0.0927908	0	0.122005	0.0263366	0	0	0	0.107193	0	0	0	0.0400789	0	0.118716	0.0503195	0.365769	0	0.035303	0.0414888	0	0	0	0.00886127	0	0.0116512	0.00251507	0	0	0	0.0102366	0	0	0	0.00382742	0	0.011337	0.00480537	0.0349299	0	0.00337134	0.00396207	0	0
TCGA-A8-A06Z-01	0.0482286	0.0210359	0.0622093	0	0.00769663	0.191364	0.00390334	0.0048191	0	0	0	0.278726	0	0.00921433	0.0540105	0	0.0439421	0.0201259	0.028746	0.169803	0.0113439	0.326153	0.00829868	0	0.0409146	0	0	0	0.000377057	0.000465517	0	0	0	0.0269245	0	0.00089009	0.00521733	0	0.00424474	0.00194413	0.00277682	0.0164027	0.0010958	0.0315059	0.00080164	0	0.00395229	0	0
TCGA-A8-A075-01	0.126765	0.155717	0.0791299	0.12543	0.0524192	0.618117	0.00315202	0.0117485	0.089529	0.102062	0	0.133608	0	0.0602126	0.0123136	0	0.0327574	0.0181512	0.014604	0.0634794	0.100632	0.326598	0.0143553	0	0.0167967	0	0	0	0.00167553	0.00624519	0.0475914	0.0542537	0	0.0710228	0	0.0320075	0.0065456	0	0.017413	0.00964872	0.00776313	0.033744	0.0534936	0.173611	0.00763091	0	0.00892872	0	0
TCGA-A8-A076-01	0.145181	0.087682	0.177495	0.106643	0.155512	0.529224	0.00416082	0	0.0378598	0.0351398	0	0.0406712	0	0.0364015	0.0327202	0	0	0.00627433	0.00642522	0.171527	0.038966	0.523761	0	0	0.0635718	0	0	0.00252139	0.00158413	0	0.0144142	0.0133786	0	0.0154846	0	0.013859	0.0124574	0	0	0.0023888	0.00244624	0.0653045	0.0148353	0.199409	0	0	0.0242034	0	0
TCGA-A8-A079-01	0.130098	0.0306477	0.116756	0	0	0.379431	0.0218016	0	0.0927805	0.068847	0	0.101522	0	0.0261773	0.0299135	0	0	0.0115163	0.0254688	0.0693808	0.0579216	0.467074	0	0	0.0227149	0.00114484	0	0.00373644	0.00403313	0	0.0171637	0.0127361	0	0.0187807	0	0.00484259	0.00553377	0	0	0.00213042	0.00471153	0.0128349	0.010715	0.086405	0	0	0.00420207	0.000211786	0
TCGA-A8-A07B-01	0.0599441	0.0385156	0.0514397	0.00803387	0.0803062	0.152471	0.0368244	0	0.0149305	0.0716553	0	0.0918014	0	0.0594737	0.0197966	0	0	0.0250147	0.0184357	0	0.0700858	0.457882	0.00103862	0.0198649	0.112003	0	0	0.00119351	0.00557988	0	0.00226236	0.0108577	0	0.0139103	0	0.00901184	0.00299971	0	0	0.0037904	0.00279349	0	0.0106199	0.0693813	0.000157379	0.00301006	0.0169714	0	0
TCGA-A8-A07C-01	0.0917833	0.104866	0.139794	0.167524	0.159117	0.538358	0	0.0340781	0.0526676	0.0853293	0	0.199485	0.0138315	0.0813936	0	0	0	0.0229177	0.0156747	0.0374679	0.0675367	0.372937	0	0.00103833	0.0156424	0	0	0	0	0.0178785	0.0276311	0.0447664	0	0.104656	0.00725644	0.0427016	0	0	0	0.0120233	0.00822343	0.0196568	0.0354319	0.195654	0	0.000544738	0.0082065	0	0
TCGA-A8-A07E-01	0.115786	0.146237	0.328606	0.148404	0.118288	0.706052	0.0114083	0	0	0.17225	0	0.075511	0	0.0126475	0.00486486	0.00900672	0	0.0399191	0.0332041	0	0.12147	0.261862	0.0314613	0	0.226395	0	0	0	0.00619616	0	0	0.0935537	0	0.0410121	0	0.0068692	0.00264224	0.00489179	0	0.0216812	0.0180341	0	0.0659735	0.142224	0.0170875	0	0.122961	0	0
TCGA-A8-A07F-01	0.147917	0.168445	0.144826	0.14427	0.15009	0.621867	0.0335727	0	0.0137232	0.0805527	0	0.187097	0	0.0182762	0.01535	0	0	0.0457316	0	0.0423733	0.0412742	0.365954	0.0189967	0	0.135475	0	0	0.00162319	0.0143392	0	0.0058613	0.0344049	0	0.0799112	0	0.00780597	0.00655614	0	0	0.0195324	0	0.0180981	0.0176286	0.156303	0.00811369	0	0.0578629	0	0
TCGA-A8-A07G-01	0.076467	0.0885966	0.149447	0.0832035	0.0929721	0.428237	0.0965219	0	0.082684	0.0893829	0	0.0893553	0	0.0302065	0.0201544	0	0	0	0.0219202	0.0402405	0.0742873	0.394809	0.00057089	0	0.0535435	0	0	0.00632412	0.0312758	0	0.0267919	0.0289625	0	0.0289536	0	0.00978774	0.00653059	0	0	0	0.00710275	0.013039	0.0240711	0.127929	0.000184984	0	0.0173496	0	0
TCGA-A8-A07I-01	0.0977191	0.144759	0.125357	0.186329	0.11941	0.60249	0.00940649	0.00427089	0	0.0535564	0	0.0851588	0	0.0373528	0.0659373	0	0	0.0305934	0	0.224949	0.0998349	0.327982	0.00535549	0	0.0556027	0	0	0	0.00422213	0.001917	0	0.0240389	0	0.0382237	0	0.0167659	0.0295961	0	0	0.0137319	0	0.100969	0.0448111	0.147216	0.00240382	0	0.0249574	0	0
TCGA-A8-A07J-01	0.0408385	0.206735	0.25796	0.234228	0.434421	1.03343	0.0277614	0	0.00615478	0.0242694	0	0.0686986	0	0.0075472	0.00795359	0	0	0.00984938	0.0541598	0.225316	0.021397	0.413948	0.019954	0	0.112899	0	0	9.20215e-05	0.0147043	0	0.00326	0.0128547	0	0.0363875	0	0.00399752	0.00421277	0	0	0.00521691	0.0286868	0.119343	0.0113333	0.219256	0.010569	0	0.0597993	0	0
TCGA-A8-A07L-01	0.0185143	0.0859726	0	0.017035	0	0.21448	0.00108219	0.00916343	0	0.0872018	0	0.145226	0	0.103659	0.0305646	0	0	0.0429827	0.0272025	0.0996724	0.00777026	0.366556	0	0.00887262	0.0700473	0	0	0	0.00020808	0.00176192	0	0.0167669	0	0.0279237	0	0.0199312	0.00587687	0	0	0.00826461	0.00523042	0.0191648	0.00149405	0.0704804	0	0.001706	0.0134685	0	0
TCGA-A8-A07O-01	0	0.0396904	0	0.181441	0	0.364101	0	0.0131196	0	0.0503848	0	0.00813571	0	0.031826	0.035208	0	0	0.0275009	0	0.658384	0.0191682	0.0962602	0	0	0	0.0600124	0	0	0	0.00431695	0	0.0165788	0	0.00267701	0	0.0104722	0.011585	0	0	0.00904903	0	0.216638	0.00630719	0.0316739	0	0	0	0.0197468	0
TCGA-A8-A07P-01	0.0974687	0.0203929	0.0802503	0.0418401	0.0812606	0.27723	0.0196393	0	0.00478104	0.0479544	0	0.0838283	0.00257246	0	0.00247198	0	0.00331352	0.00247189	0.042047	0	0.0371055	0.433018	0.00312226	0	0.317675	0	0	0	0.00452258	0	0.00110099	0.0110431	0	0.0193042	0.000592392	0	0.000569254	0	0.000763045	0.000569233	0.0096827	0	0.00854474	0.0997164	0.000719003	0	0.0731549	0	0
TCGA-A8-A07R-01	0.0601495	0.0495074	0	0.0554608	0	0.309748	0.127802	0	0.283509	0.015441	0	0.0378247	0	0.043439	0.0119846	0	0.00509537	0.0207587	0.00991004	0.0750247	0.119823	0.186405	0.0138546	0	0	0.0194605	0	0.0296677	0.0206707	0	0.0458546	0.00249741	0	0.00611775	0	0.00702579	0.00193838	0	0.000824121	0.0033575	0.00160284	0.0121344	0.0193801	0.0301489	0.00224083	0	0	0.00314753	0
TCGA-A8-A07S-01	0.071131	0.0669497	0.0782479	0.0527508	0.0432855	0.267991	0.0101892	0	0	0	0	0.10187	0	0.0464184	0.0156476	0	0.0457059	0.00424924	0.0024923	0.114109	0.0240347	0.524702	0.00646946	0	0.104112	0	0	0	0.00183606	0	0	0	0	0.0183567	0	0.00836446	0.00281966	0	0.00823608	0.0007657	0.000449106	0.0205621	0.00433099	0.0945498	0.00116578	0	0.0187607	0	0
TCGA-A8-A07U-01	0.192739	0.290616	0.188871	0.332266	0	0.937444	0.0473777	0	0.0361498	0.0969135	0	0.134706	0.018886	0.1042	0.041358	0	0	0.0695065	0.0284892	0.0388188	0.221475	0.130068	0.000768864	0.0067797	0.0245038	0	0	0	0.0468553	0	0.0357512	0.0958449	0	0.133221	0.0186778	0.103051	0.040902	0	0	0.0687402	0.028175	0.0383908	0.219033	0.128634	0.000760386	0.00670494	0.0242336	0	0
TCGA-A8-A07W-01	0.0802767	0.0812399	0.0463469	0.0868255	0.117272	0.437889	0.0171814	0	0.0422321	0.0493875	0	0.110835	0	0.0393051	0.00447368	0.00694706	0	0.00318956	0	0.147297	0.0438341	0.510157	0	0	0.0214931	0	0	0.00366747	0.00647843	0	0.0159241	0.0186221	0	0.0417916	0	0.0148204	0.00168685	0.00261947	0	0.00120266	0	0.0555399	0.0165281	0.19236	0	0	0.00810422	0	0
TCGA-A8-A07Z-01	0.0278191	0.129419	0.00344296	0.0335	0	0.376041	0.0279887	0	0	0.0977299	0	0.0306678	0	0.0643428	0.0673368	0	0.0221113	0	0.063979	0	0.0062332	0.472951	0.00162009	0.059175	0.0858643	0	0	0	0.00819114	0	0	0.0286015	0	0.0089752	0	0.0188305	0.0197067	0	0.00647108	0	0.018724	0	0.0018242	0.138413	0.000474135	0.0173181	0.025129	0	0
TCGA-A8-A081-01	0.0978308	0.0976489	0.304575	0.185658	0	0.660345	0.0115765	0	0.0202021	0.183015	0	0.118175	0.0435385	0.047886	0.00552242	0	0	0.0540793	0.0215245	0.121799	0.14557	0.16335	0.00510255	0	0.058659	0	0	0	0.00724434	0	0.0126421	0.114527	0	0.0739518	0.0272455	0.0299661	0.00345582	0	0	0.0338417	0.0134696	0.0762194	0.0910945	0.102221	0.00319307	0	0.0367076	0	0
TCGA-A8-A082-01	0.0829812	0.0506022	0.265075	0.0859887	0.115235	0.450111	0.00142364	0.00276115	0	0	0	0.089025	0	0.0119248	0.00479327	0	0.0779257	0	0.0154784	0.0213289	0.00730046	0.684749	0.0142111	0	0.0607329	0	0	0.00834585	0.000235084	0.000455945	0	0	0	0.0147006	0	0.00196912	0.000791505	0	0.0128678	0	0.00255592	0.00352201	0.00120551	0.113072	0.00234666	0	0.0100287	0	0
TCGA-A8-A083-01	0.0446919	0.0294119	0.0963329	0.0226425	0	0.165217	0	0	0.106274	0.0694675	0	0.069198	0	0.0908507	0	0	0	0.0853507	0.0277939	0	0.0380581	0.421275	0.0281902	0	0.0548854	0	0	0.00865704	0	0	0.0156359	0.0102206	0	0.010181	0	0.0133667	0	0	0	0.0125575	0.00408926	0	0.00559942	0.0619814	0.00414758	0	0.00807519	0	0
TCGA-A8-A084-01	0.0442057	0.0763798	0.0604076	0.0664518	0	0.263028	0.0964769	0	0.00533674	0	0	0.0374008	0	0.0737697	0.0110955	0.00282171	0	0.0114665	0	0.366486	0.06349	0.262777	0	0	0.0240247	0	0	0.0448538	0.0172132	0	0.000952168	0	0	0.00667296	0	0.0131618	0.00197964	0.000503442	0	0.00204582	0	0.0653876	0.0113277	0.0468841	0	0	0.00428642	0	0
TCGA-A8-A085-01	0.0422013	0.0801959	0.0515178	0	0	0.103302	0.0217378	0	0.00054005	0	0	0.0823611	0	0.0115751	0.0302492	0	0.0423795	0	0	0.340449	0.0077532	0.359402	0	0	0.103553	0	0	0	0.00164604	0	4.08939e-05	0	0	0.00623658	0	0.000876495	0.00229054	0	0.00320908	0	0	0.0257796	0.000587091	0.0272148	0	0	0.00784126	0	0
TCGA-A8-A086-01	0.0156789	0.0471224	0.049788	0.0740186	0.0949298	0.228442	0.00321553	0.00481666	0.0168661	0.0405276	0	0	0	0.0244222	0.0367888	0	0.0361267	0	0	0.27001	0.0218269	0.440151	0	0	0.105248	0	0	0	0.000678177	0.00101587	0.00355717	0.00854755	0	0	0	0.0051508	0.00775901	0	0.00761937	0	0	0.056947	0.00460345	0.0928309	0	0	0.0221976	0	0
TCGA-A8-A08A-01	0.161572	0.135368	0.0278768	0.0679779	0.0411193	0.483963	0.00714997	0	0.007814	0.0213142	0	0.0339076	0	0.0922772	0.0670222	0	0.00474441	0.00577061	0.00587897	0.252188	0.035622	0.394412	0.0168983	0	0.0550009	0	0	0	0.00204007	0	0.00222953	0.00608148	0	0.00967469	0	0.026329	0.0191231	0	0.0013537	0.0016465	0.00167742	0.0719555	0.0101639	0.112536	0.00482151	0	0.0156932	0	0
TCGA-A8-A08B-01	0.0382073	0.061445	0.0256166	0.0429909	0	0.117693	0.0158564	0	0.0820113	0.128184	0	0.201513	0	0.0333862	0.00970169	0	0.00195178	0.0360769	0	0.0785376	0.107119	0.237112	0	0	0.0574883	0.00719759	0	0.00386336	0.0043122	0	0.0223032	0.03486	0	0.0548021	0	0.00907946	0.0026384	0	0.000530792	0.0098112	0	0.0213585	0.0291314	0.0644834	0	0	0.0156341	0.0019574	0
TCGA-A8-A08C-01	0.0834505	0.0619056	0.0632583	0.0299143	0	0.221202	0.0597234	0	0.0259352	0.0732155	0	0.143193	0	0.0643616	0.0156448	0	0	0.0512198	0.0501323	0	0.0383928	0.382877	0.0248896	0.0216662	0.0467017	0	0	0.0020466	0.0111289	0	0.00483278	0.013643	0	0.0266828	0	0.0119932	0.00291527	0	0	0.00954435	0.00934171	0	0.00715416	0.0713457	0.00463796	0.0040373	0.00870244	0	0
TCGA-A8-A08F-01	0.0288874	0.141287	0.0913968	0.210565	0.100753	0.709524	0.00589242	0	0	0.0965916	0	0.0764707	0	0.0589575	0.026126	0	0	0.0460476	0.0695266	0.110613	0.0788418	0.406536	0	0	0.0145014	0	0	0.00989596	0.00368089	0	0	0.060339	0	0.0477698	0	0.0368297	0.0163204	0	0	0.0287651	0.043432	0.0690978	0.049251	0.253955	0	0	0.00905875	0	0
TCGA-A8-A08G-01	0.00899215	0.123183	0.00201431	0.0848667	0.0614266	0.371728	0.0362234	0	0.0431486	0.0719497	0	0.117535	0	0.0850191	0.033999	0	0.0166567	0.00156416	0	0.0990879	0.0879204	0.334528	0	0	0.0517448	0	0	0.0206235	0.0138611	0	0.0165111	0.0275321	0	0.0449754	0	0.0325332	0.01301	0	0.0063738	0.000598538	0	0.0379167	0.0336434	0.12801	0	0	0.0198005	0	0
TCGA-A8-A08H-01	0	0.308623	0.283866	0.40833	1.19448	1.55368	0.0128959	0	0	0.0449337	0	0.0569003	0.00081645	0.00156667	0	0	0.00787647	0.00643276	0.0677104	0.0633766	0.0163158	0.599878	0.00312962	0	0.0980909	0	0	0.020076	0.00890258	0	0	0.0310195	0	0.0392805	0.000563627	0.00108153	0	0	0.00543744	0.00444079	0.0467431	0.0437514	0.0112634	0.41412	0.0021605	0	0.067716	0	0
TCGA-A8-A08I-01	0.227181	0.138877	0.505162	0.470128	0	1.74928	0	0	0.0170514	0.179092	0	0.0126573	0.00927089	0.0299109	0.0269715	0	0	0.0393942	0.00509701	0.404263	0.113505	0.157505	0.00528137	0	0	0	0	0	0	0	0.0183413	0.192641	0	0.0136149	0.00997225	0.0321737	0.029012	0	0	0.0423744	0.0054826	0.434846	0.122092	0.169421	0.00568092	0	0	0	0
TCGA-A8-A08J-01	0	0.0634813	0.0138509	0.0652605	0.126711	0.291541	0	0	0.0975721	0.0441448	0	0	0	0.0386924	0.0439259	0.0151368	0	0	0	0.239757	0.0376563	0.463114	0	0	0.0200013	0	0	0	0	0	0.0301198	0.0136272	0	0	0	0.0119441	0.0135596	0.00467262	0	0	0	0.0740111	0.0116242	0.14296	0	0	0.00617426	0	0
TCGA-A8-A08L-01	0.056281	0.176644	0.254936	0.132526	0	0.523976	0.0570845	0	0	0.135148	0	0.165511	0.0333041	0.0717704	0.00757258	0	0	0.0300765	0.0593202	0.0296215	0.119287	0.230503	0.0130192	0	0.0477812	0	0	0	0.0342619	0	0	0.0811153	0	0.0993395	0.019989	0.0430764	0.00454504	0	0	0.0180518	0.0356038	0.0177788	0.0715959	0.138347	0.00781407	0	0.0286781	0	0
TCGA-A8-A08O-01	0.062526	0.10787	0.0770509	0.0654255	0.0221525	0.274478	0.0726984	0	0.0949238	0.0823164	0	0.0734554	0	0.032447	0.0273299	0	0	0.0566317	0.017982	0.00619029	0.0602259	0.335526	0.00334975	0	0.136923	0	0	0	0.0183833	0	0.0240034	0.0208153	0	0.0185747	0	0.00820488	0.00691091	0	0	0.0143205	0.0045471	0.00156534	0.0152293	0.0848446	0.000847051	0	0.0346237	0	0
TCGA-A8-A08P-01	0	0.223371	0.118796	0.202995	0.105886	0.850673	0.0102584	0	0	0.128707	0	0.127546	0.0083914	0.081776	0.0467346	0	0	0.0492685	0.0258291	0.0673698	0.116818	0.283591	0.0065578	0	0.0471523	0	0	0	0.0070588	0	0	0.0885632	0	0.087764	0.00577412	0.0562701	0.0321581	0	0	0.0339016	0.017773	0.0463571	0.0803826	0.195139	0.00451242	0	0.0324455	0	0
TCGA-A8-A08R-01	0.0436981	0.217555	0.179379	0.268409	0.0837428	0.888587	0.0123221	0.00206215	0.0166219	0.0453002	0	0.0635809	0.00887953	0.0695445	0.0112757	0.00656312	0.00522651	0.0113631	0	0.32841	0.161348	0.257502	0	0	0	0	0	0	0.00876624	0.00146706	0.0118252	0.0322276	0	0.0452329	0.00631711	0.0494756	0.00802176	0.00466916	0.00371826	0.00808397	0	0.233639	0.114787	0.183193	0	0	0	0	0
TCGA-A8-A08S-01	0.0336024	0.05753	0.0533319	0.0510466	0	0.196576	0	0.0140795	0	0.0720926	0	0	0	0.0545926	0.0945075	0.00755585	0	0.0665132	0.0138267	0.354184	0.0328577	0.212922	0	0.000400747	0.0764684	0	0	0	0	0.00424585	0	0.0217404	0	0	0	0.0164631	0.0284999	0.00227856	0	0.0200579	0.00416961	0.106808	0.00990865	0.0642092	0	0.00012085	0.02306	0	0
TCGA-A8-A08T-01	0.0911639	0.0869722	0.012413	0.0559636	0.00674743	0.256287	0.0152396	0	0.0155355	0.0440731	0	0.0935607	0	0.0273807	0.0187489	0	0.00112321	0.00768422	0.0028654	0.296659	0.0225643	0.34401	0	0	0.110556	0	0	0	0.00413649	0	0.00421679	0.0119628	0	0.0253952	0	0.00743194	0.00508902	0	0.000304872	0.00208573	0.000777757	0.0805222	0.00612462	0.0933746	0	0	0.0300082	0	0
TCGA-A8-A08X-01	0.230815	0.171835	0.119964	0.0736391	0.0203828	0.646405	0	0	0.329535	0.0514118	0	0.140973	0	0.0378893	0.00137197	0.00719587	0	0.0151309	0.00362034	0.0268266	0.0664977	0.300183	0.0028977	0	0.0164669	0	0	0	0	0	0.167688	0.0261616	0	0.0717362	0	0.0192805	0.000698146	0.00366172	0	0.00769955	0.00184226	0.0136511	0.0338382	0.152752	0.00147454	0	0.0083794	0	0
TCGA-A8-A08Z-01	0.0247419	0.198671	0.110524	0.268834	0.421959	0.725646	0.00184713	0.00240354	0.0129461	0.0446664	0	0.0960185	0	0.0313976	0.012709	0	0.0130621	0.0156051	0.027578	0.177218	0.0220781	0.446834	0.000351678	0	0.0880311	0	0	0.00725404	0.000863565	0.00112369	0.00605249	0.0208823	0	0.0448902	0	0.0146789	0.00594165	0	0.00610675	0.00729564	0.0128931	0.0828522	0.0103219	0.208902	0.000164415	0	0.041156	0	0
TCGA-A8-A090-01	0.0187997	0.0941651	0.0830489	0.154095	0.171367	0.546287	0.0030091	0.00288099	0	0.00548485	0	0	0	0.0510736	0.0464349	0.031868	0.0156428	0	0	0.343931	0.0499368	0.412477	0.00371093	0	0.0335511	0	0	0	0.00129328	0.00123822	0	0.00235733	0	0	0	0.0219508	0.0199572	0.0136965	0.00672307	0	0	0.147817	0.0214622	0.177278	0.00159491	0	0.0144199	0	0
TCGA-A8-A091-01	0.0237119	0.0947218	0.0638573	0.0552388	0.115703	0.200243	0.0563474	0	0.0653719	0.0918072	0	0.152783	0	0.0301959	0	0.0185142	0	0.00252843	0.0076493	0	0.0374951	0.412137	0	0	0.125171	0	0	0	0.0193899	0	0.0224953	0.031592	0	0.0525746	0	0.0103908	0	0.00637099	0	0.000870065	0.00263222	0	0.0129025	0.141821	0	0	0.043073	0	0
TCGA-A8-A092-01	0.0307322	0.0725802	0	0.0167824	0.0551565	0.259456	0.0208179	0	0.0076059	0.0416484	0	0.0943241	0	0.0437022	0.0198119	0	0	0.00860677	0.0192603	0.148002	0.059661	0.444434	0	0	0.0875648	0	0	0.0045601	0.00470292	0	0.00171823	0.00940867	0	0.0213085	0	0.00987265	0.00447566	0	0	0.00194433	0.00435103	0.0334348	0.0134778	0.100401	0	0	0.0197815	0	0
TCGA-A8-A093-01	0.036607	0.071553	0.00350591	0.0202737	0	0.119527	0	0.00932187	0.0328903	0	0.0393905	0.188797	0	0.0385157	0.0872355	0	0.0659835	0	0.0204813	0.138673	0.0165357	0.233839	0.000701198	0	0.127636	0	0	0	0	0.00116579	0.00411325	0	0.00492618	0.0236109	0	0.00481678	0.0109097	0	0.0082519	0	0.00256139	0.0173424	0.00206795	0.0292439	8.76918e-05	0	0.0159621	0	0
TCGA-A8-A094-01	0.0392283	0.0463155	0.231866	0.231191	0.104182	0.668675	0.0296996	0	0.0450516	0.0947124	0	0.0802659	0.0458212	0.0467907	0	0.0126197	0	0.0520863	0	0.135463	0.112057	0.330461	0.00686553	0	0	0.00627077	0	0.00183469	0.0171406	0	0.0260007	0.0546615	0	0.046324	0.0264449	0.0270044	0	0.00728325	0	0.0300607	0	0.0781801	0.0646718	0.19072	0.00396231	0	0	0.00361906	0
TCGA-A8-A095-01	0.0611951	0.133982	0.109471	0.0698817	0.0483737	0.379782	0.0213533	0.000488734	0	0.0859542	0	0.140211	0	0.0928836	0.00786404	0.000856148	0	0.025612	7.35289e-05	0.0178409	0.0600451	0.403981	0.0069839	0.00157256	0.13428	0	0	0	0.00816188	0.000186809	0	0.0328544	0	0.0535931	0	0.035503	0.00300588	0.000327247	0	0.00978971	2.81051e-05	0.00681935	0.0229511	0.154414	0.00266947	0.000601082	0.0513261	0	0
TCGA-A8-A096-01	0.143878	0.218066	0.192388	0.296437	0.214204	0.972683	0.000427261	0	0	0.106003	0	0.214044	0	0.0670725	0.00750579	0	0	0.0395002	0.100367	0	0.0748436	0.356348	0.00249978	0	0.0307976	0	0	0.000590448	0.000292137	0	0	0.072479	0	0.146352	0	0.0458604	0.00513204	0	0	0.027008	0.0686254	0	0.0511738	0.243651	0.00170921	0	0.0210577	0	0
TCGA-A8-A097-01	0.0466439	0.103481	0.0831416	0.122492	0.10945	0.444394	0.0438181	0	0.00833735	0.033949	0	0.0566759	0	0.0304991	0.0193849	0.00704619	0	0	0	0.273379	0.0713431	0.413428	0	0	0.0354697	0.0066698	0	0	0.0176627	0	0.00336071	0.0136845	0	0.0228455	0	0.0122939	0.00781388	0.00284025	0	0	0	0.110196	0.0287577	0.166649	0	0	0.0142975	0.00268853	0
TCGA-A8-A099-01	0.149597	0.0878802	0.0982292	0.0698648	0	0.353312	0.000483451	0.00151681	0.0291507	0.0173042	0	0.199135	0	0.0290227	0.0359456	0	0	0.00926579	0.0508557	0	0.0717929	0.460386	0.0141437	0	0.0809977	0	0	0	0.000107362	0.000336847	0.00647365	0.00384283	0	0.0442229	0	0.0064452	0.00798263	0	0	0.0020577	0.0112938	0	0.0159434	0.10224	0.00314096	0	0.0179876	0	0
TCGA-A8-A09A-01	0.0406154	0.11896	0.171443	0.108078	0.0945411	0.358679	0	0	0.0203415	0.120387	0	0.194555	0	0.0553499	0.00733269	0.00715303	0	0.0217721	0.0135639	0	0.14784	0.278774	0.0162769	0	0.116655	0	0	0	0	0	0.00858521	0.0508097	0	0.0821126	0	0.0233607	0.00309479	0.00301897	0	0.00918903	0.00572472	0	0.0623964	0.117658	0.00686975	0	0.0492349	0	0
TCGA-A8-A09B-01	0.0444472	0.0699469	0.0290873	0.0305013	0	0.192192	0.0621825	0	0.0260306	0.109032	0	0.0876022	0	0.047354	0	0	0	0.0201845	0.0996347	0	0.0496034	0.379483	0	0	0.0620008	0.048443	0	0.00844927	0.0146249	0	0.00612221	0.0256435	0	0.0206035	0	0.0111373	0	0	0	0.00474727	0.0234334	0	0.0116664	0.0892519	0	0	0.0145822	0.0113935	0
TCGA-A8-A09C-01	0.0474622	0.0263402	0	0	0	0.135041	0.0426785	0	0.0169966	0.0439709	0	0.0781066	0	0.0773629	0.011966	0	0	0.0476155	0.0312994	0.0194536	0.0545504	0.42983	0.0308268	0	0.101237	0.0132127	0	0.000893156	0.00730528	0	0.00290931	0.0075265	0	0.0133695	0	0.0132422	0.00204822	0	0	0.00815034	0.00535751	0.00332986	0.00933738	0.0735741	0.00527662	0	0.0173287	0.00226161	0
TCGA-A8-A09D-01	0.0295612	0.135598	0.139339	0.130428	0.280436	0.566007	0.0134721	0	0.00351331	0.0304548	0	0.114861	0	0.0127285	0.0241521	0	0	0.0147471	0	0.166659	0.0538938	0.505168	0.00597113	0	0.0512094	0	0	0.00317038	0.00575063	0	0.00149967	0.0129998	0	0.0490289	0	0.00543324	0.0103095	0	0	0.00629487	0	0.0711393	0.0230048	0.215634	0.00254881	0	0.021859	0	0
TCGA-A8-A09E-01	0.0419084	0.0151671	0	0	0	0.0612994	0.0259723	0	0.00643248	0.116314	0	0.0699771	0	0.118444	0.0293679	0	0	0.016114	0.0338358	0.0908758	0.090643	0.260636	0.00525834	0	0.13184	0	0.00428874	0	0.00380366	0	0.000942042	0.0170343	0	0.0102482	0	0.0173463	0.00430095	0	0	0.0023599	0.00495528	0.0133088	0.0132747	0.0381704	0.000770088	0	0.0193081	0	0.00062809
TCGA-A8-A09G-01	0.249839	0.120572	0.289975	0.136965	0.0807623	0.494613	0.0431935	0	0	0.125234	0	0.245344	0.000342031	0.0812575	0.0156728	0	0	0.0336596	0.0338994	0	0.143735	0.220974	0.00687125	0	0.0498181	0	0	0	0.0226914	0	0	0.0657906	0	0.12889	0.000179684	0.0426881	0.00823359	0	0	0.0176829	0.0178088	0	0.07551	0.116087	0.00360976	0	0.0261716	0	0
TCGA-A8-A09I-01	0.054071	0.0307764	0.127496	0.142382	0.00806927	0.575564	0.060912	0	0	0.0883985	0	0	0	0.0940419	0	0	0	0.085727	0.00913365	0	0.111935	0.497602	0.00948822	0	0	0.0353342	0	0.00742752	0.0286054	0	0	0.0415136	0	0	0	0.0441638	0	0	0	0.040259	0.00428933	0	0.0525668	0.233683	0.00445584	0	0	0.0165936	0
TCGA-A8-A09K-01	0.0718549	0.101947	0.213406	0.0622651	0	0.318439	0	0	0.0527981	0.253986	0	0.0985755	0.0125871	0.0774896	0.0116771	0	0	0.056827	0.00672568	0.0129689	0.0637905	0.189391	0.00423588	0	0.157958	0	0	0.000989677	0	0	0.0234996	0.113045	0	0.0438744	0.00560233	0.0344894	0.00519729	0	0	0.0252928	0.00299349	0.00577224	0.0283922	0.084295	0.00188532	0	0.0703047	0	0
TCGA-A8-A09M-01	0.0993854	0.0867752	0.0787598	0.0777525	0	0.441593	0.0313851	0	0.0949423	0.129554	0	0.141755	0	0.066947	0.0332231	0.0276141	0	0.0434128	0.0519532	0.00737741	0.0656602	0.304709	0	0	0.00146763	0	0	0	0.01372	0	0.0415039	0.0566342	0	0.0619678	0	0.0292658	0.0145235	0.0120715	0	0.0189778	0.0227112	0.00322503	0.0287033	0.133203	0	0	0.000641573	0	0
TCGA-A8-A09N-01	0.149112	0.0751638	0.136225	0.0376816	0	0.323663	0.0261366	0	0.0219271	0.138369	0	0.138806	0	0.0213629	0.0501267	0	0	0.0685278	0.0103812	0	0.0921202	0.289108	0.00428183	0	0.138853	0	0	0	0.00805448	0	0.00675726	0.042641	0	0.0427756	0	0.00658337	0.0154475	0	0	0.0211181	0.00319915	0	0.0283886	0.0890942	0.00131953	0	0.0427901	0	0
TCGA-A8-A09Q-01	0.175598	0.126229	0.10636	0.107152	0.191733	0.60985	0.0475231	0	0.0520064	0.0500097	0	0.202256	0	0.0422393	0.00462249	0	0	0.0154439	0.000975613	0.086296	0.0415574	0.394799	0.0056148	0	0.0510272	0	0	0.00562891	0.0240008	0	0.0262651	0.0252567	0	0.102147	0	0.0213324	0.00233452	0	0	0.00779971	0.000492719	0.0435825	0.020988	0.199388	0.00283567	0	0.0257705	0	0
TCGA-A8-A09R-01	0.0351112	0.183616	0.0800943	0.213635	0.0725718	0.697741	0	0.00189194	0.0123527	0	0	0	0	0.0721144	0.0124138	0.0796535	0	0.021981	0	0.342238	0.134276	0.306607	0.00617926	0	0.0102933	0	0	0	0	0.00100673	0.00657303	0	0	0	0	0.0383731	0.00660556	0.0423848	0	0.0116964	0	0.18211	0.0714501	0.16315	0.00328808	0	0.00547723	0	0
TCGA-A8-A09T-01	0.19799	0.0334789	0.056194	0.0855432	0.0206468	0.488611	0.00974953	0	0	0.0266868	0	0.127397	0	0.0154803	0	0	0	0.047428	0.00677606	0	0.0426127	0.628218	0.00144845	0	0	0.0867573	0.00135897	0.00608624	0.001651	0	0	0.00451918	0	0.0215737	0	0.00262147	0	0	0	0.00803153	0.00114747	0	0.0072161	0.106383	0.000245283	0	0	0.0146916	0.00023013
TCGA-A8-A09V-01	0.0838633	0.141179	0.0626891	0.0950161	0.0757282	0.269841	0.0148457	0	0.0587391	0	0.0334167	0.171159	0	0.0496579	0.0223997	0	0.0596241	0	0.0330386	0	0.00209742	0.264489	0	0.000373167	0.28482	0	0	0.00534041	0.00350224	0	0.0138571	0	0.00788332	0.040378	0	0.0117148	0.00528431	0	0.0140659	0	0.00779412	0	0.000494802	0.0623954	0	8.80335e-05	0.0671917	0	0
TCGA-A8-A09W-01	0.179082	0.0365379	0.148095	0.0449802	0.0509814	0.521479	0.0438974	0	0.0484963	0.0515754	0	0.159778	0	0.0262367	0.00105767	0.000819983	0	0.00800756	0.0523404	0	0.043955	0.475603	0	0	0.0882325	0	0	0	0.0105109	0	0.0116121	0.0123494	0	0.0382578	0	0.0062822	0.000253252	0.000196339	0	0.00191735	0.0125325	0	0.0105247	0.11388	0	0	0.0211266	0	0
TCGA-A8-A09X-01	0.149765	0.089226	0.247749	0.152389	0.0945905	0.678372	0.0152245	0.0042483	0.0150573	0.167444	0	0.155675	0	0.0530099	0.0388823	0	0	0.0571049	0.0269748	0	0.0976715	0.286044	0.0107303	0	0.0719342	0	0	0	0.00778518	0.00217241	0.0076997	0.085624	0	0.0796056	0	0.0271071	0.0198828	0	0	0.0292011	0.0137938	0	0.0499453	0.146271	0.00548704	0	0.0367842	0	0
TCGA-A8-A09Z-01	0.0789476	0.0641922	0.262959	0.157989	0	0.496891	0.0069505	0	0	0.113106	0	0.216503	0	0.0724923	0.0355465	0	0	0.0787101	0.0208484	0	0.105158	0.274726	0.00602596	0	0.0699334	0	0	0	0.00218786	0	0	0.035603	0	0.0681503	0	0.0228189	0.0111892	0	0	0.0247761	0.00656259	0	0.0331012	0.0864775	0.00189683	0	0.0220134	0	0
TCGA-A8-A0A1-01	0.0650638	0.211375	0.230658	0.322124	0.208545	0.98683	0	0.0174343	0	0.0812023	0	0.00536864	0	0.0811497	0.0505505	0	0	0.00642589	0.0226648	0.350101	0.0854565	0.223244	0	0	0.0764032	0	0	0	0	0.0120126	0	0.0559502	0	0.00369911	0	0.0559139	0.0348304	0	0	0.00442758	0.0156166	0.241227	0.0588814	0.15382	0	0	0.0526435	0	0
TCGA-A8-A0A2-01	0.151605	0.0680193	0.146153	0.0957584	0.0966362	0.358499	0.0186969	0	0.131185	0.10501	0	0.153793	0	0.0522352	0	0.00896396	0	0.0349283	0.0386659	0	0.0503322	0.333315	0	0	0.0728734	0	0	0	0.0070704	0	0.0496088	0.0397105	0	0.0581583	0	0.0197532	0	0.0033898	0	0.0132084	0.0146218	0	0.0190336	0.126046	0	0	0.0275577	0	0
TCGA-A8-A0A4-01	0.0821733	0.0956847	0.11824	0.031145	0.0498535	0.251762	0.0590415	0	0.0633573	0.0870906	0	0.160577	0	0.0673426	0	0	0.000157334	0.0304294	0.0132866	0	0.063526	0.360758	0	0	0.0944337	0	0	0	0.0174069	0	0.0186793	0.0256764	0	0.047342	0	0.0198542	0	0	4.63859e-05	0.00897132	0.00391721	0	0.018729	0.10636	0	0	0.0278414	0	0
TCGA-A8-A0A6-01	0.173256	0.118351	0.373976	0.190157	0.0432876	0.774085	0.0088154	0.0343188	0	0.15141	0	0.188088	0	0.0620368	0.0168142	0.0279576	0	0.0433722	0.00321475	0	0.130983	0.247907	0.0139564	0	0.0711265	0	0	0	0.00578771	0.0225319	0	0.0994075	0	0.123488	0	0.0407299	0.0110393	0.0183554	0	0.0284758	0.00211063	0	0.0859963	0.162762	0.00916301	0	0.0466978	0	0
TCGA-A8-A0A7-01	0.278124	0.303419	0.767838	0.328942	0.193539	1.19126	0.0188528	0.0225318	0.0525196	0.232074	0	0.133237	0.00212422	0.0424832	0.0248132	0.0967094	0	0.0253895	0	0.0698214	0.0878238	0.162449	0.000842112	0	0.0283281	0	0	0	0.0181818	0.0217298	0.0506502	0.223814	0	0.128495	0.00204861	0.0409711	0.02393	0.0932672	0	0.0244859	0	0.0673362	0.0846979	0.156667	0.000812139	0	0.0273198	0	0
TCGA-A8-A0A9-01	0.0338985	0.119012	0.0587004	0.0867217	0	0.35977	0.0244548	0	0.00425608	0.102954	0	0.145455	0	0.05854	0.0132965	0	0	0.0289434	0.00362361	0.17244	0.0664053	0.350317	0	0	0.0175648	0.0107942	0	0.000955147	0.00809785	0	0.00140934	0.0340916	0	0.0481653	0	0.0193847	0.00440293	0	0	0.00958419	0.00119991	0.0571011	0.0219891	0.116002	0	0	0.00581633	0.00357434	0
TCGA-A8-A0AB-01	0.0389763	0.0880041	0.0650365	0.0164456	0.0107076	0.130179	0.00109836	0	0.0487752	0	0	0.143347	0	0.0127337	0.0211562	0	0.101342	0	0	0.247108	0	0.123985	0.00652402	0	0.29314	0	0	0.000791011	0.000143197	0	0.00635899	0	0	0.0186887	0	0.00166014	0.00275821	0	0.0132123	0	0	0.0322163	0	0.0161643	0.000850558	0	0.0382177	0	0
TCGA-A8-A0AD-01	0.0603695	0.0737254	0.126285	0.197863	0.23251	0.467484	0.00386983	0.00335872	0.0122264	0	0	0.125537	0	0.0313258	0.0167354	0	0.0231158	0.000764352	0.142338	0.00827323	0.00697413	0.447287	0.00284355	0	0.167375	0	0	0.00797626	0.00091853	0.000797216	0.00290202	0	0	0.029797	0	0.00743539	0.00397226	0	0.0054867	0.000181424	0.033785	0.00196371	0.00165536	0.106167	0.000674937	0	0.0397275	0	0
TCGA-AC-A23C-01	0.164726	0.117953	0.202229	0.147068	0.0823005	0.625542	0.062917	0	0.0912608	0.119278	0	0.184605	0	0.0387406	0.00327043	0.0142917	0	0.00202761	0	0.000685666	0.115234	0.327015	0	0.000489404	0.0353431	0	0	0.00484109	0.0338265	0	0.0490651	0.064128	0	0.0992506	0	0.0208284	0.0017583	0.00768376	0	0.00109012	0	0.000368639	0.0619541	0.175815	0	0.000263121	0.0190017	0	0
TCGA-AC-A23E-01	0.0190827	0.0585521	0.130835	0.150647	0.211266	0.39749	0.0197714	0	0	0.0174827	0	0.0303085	0	0.0180996	0.00608391	0	0	0	0	0.179117	0.0199148	0.61345	0	0	0.087388	0	0	0.00838444	0.00484583	0	0	0.0042849	0	0.00742841	0	0.00443608	0.00149113	0	0	0	0	0.0439004	0.00488099	0.150352	0	0	0.0214182	0	0
TCGA-AC-A23G-01	0.0191739	0.157712	0.15629	0.165791	0.132529	0.686623	0.0123826	0	0.0220215	0.0491158	0	0	0	0.0501651	0.0466613	0.0179973	0	0	0	0.413464	0.0405306	0.296681	0	0	0.0371775	0.0138031	0	0	0.00610174	0	0.0108515	0.0242026	0	0	0	0.0247197	0.0229931	0.00886844	0	0	0	0.203741	0.0199721	0.146194	0	0	0.0183198	0.00680169	0
TCGA-AC-A23H-11	0	0.0846252	0.359239	0.0927587	0.196889	0.47736	0.0645607	0	0.0974268	0.0726965	0	0.034624	0	0.000658346	0	0	0.0065659	0.015156	0.0129319	0	0.00582477	0.432374	0	0	0.257181	0	0	0	0.0239041	0	0.036073	0.0269164	0	0.0128198	0	0.000243758	0	0	0.00243107	0.00561164	0.00478812	0	0.00215667	0.16009	0	0	0.0952233	0	0
TCGA-AC-A23H-01	0.134681	0.0209152	0.149979	0.0714102	0.0218124	0.39029	0.0356459	0	0.0136237	0.0218475	0	0.0481737	0	0.0414479	0.00230357	0	0	0.0145278	0	0.419049	0.0594098	0.287178	0.00890166	0	0.0411627	0	0	0.00672857	0.00665152	0	0.00254217	0.00407674	0	0.00898919	0	0.00773415	0.000429846	0	0	0.00271087	0	0.0781944	0.0110858	0.0535872	0.00166105	0	0.00768094	0	0
TCGA-AC-A2B8-01	0.0850148	0.201655	0.25553	0.222155	0.168528	0.711117	0.0601655	0	0.00142491	0.101247	0	0.196872	0	0.0154652	0	0.0152828	0	0.00938909	0.0337362	0.036798	0.0703473	0.361104	0	0	0.0981685	0	0	0	0.0369293	0	0.000874603	0.0621451	0	0.120839	0	0.00949245	0	0.00938051	0	0.00576298	0.0207071	0.0225865	0.0431788	0.221644	0	0	0.0602553	0	0
TCGA-AC-A2BK-01	0.0923325	0.0140154	0.167813	0.0615837	0.0350228	0.350082	0.0537328	0	0.0878009	0.166717	0	0	0.0245413	0.0897517	0	0	0	0.0632062	0	0	0.108187	0.335914	0.0270571	0.0175159	0	0.025576	0	0	0.00809205	0	0.0132226	0.0251072	0	0	0.00369587	0.0135164	0	0	0	0.00951873	0	0	0.0162928	0.050588	0.00407475	0.00263787	0	0.00385169	0
TCGA-AC-A2BM-01	0.0911801	0.125367	0.118777	0.124394	0	0.45152	0	0.0392939	0.0231607	0.155747	0	0.13126	0	0.0734446	0.014845	0	0	0	0.00925713	0.00981047	0.106769	0.319095	0	0	0.117317	0	0	0	0	0.01884	0.0111047	0.0746752	0	0.0629344	0	0.0352141	0.00711763	0	0	0	0.00443846	0.00470377	0.0511917	0.152995	0	0	0.0562494	0	0
TCGA-AC-A2FB-11	0.05362	0.179607	0.407043	0.145913	0.291758	0.826803	0	0	0.103203	0.088501	0	0.142152	0	0.00391785	0.00304633	0	0.0101463	0.00446225	0.0732086	0	0.0304305	0.438777	0.0035399	0	0.0986143	0	0	0	0	0	0.0579997	0.0497373	0	0.0798892	0	0.00220182	0.00171203	0	0.00570218	0.00250777	0.041143	0	0.0171018	0.246591	0.00198941	0	0.0554209	0	0
TCGA-AC-A2FB-01	0.297078	0.308286	0.795255	0.320151	0.124737	1.13306	0.0736691	0	0.0192631	0.168753	0	0.239257	0	0.0300021	0	0.055928	0	0.047151	0.00394226	0	0.0997588	0.12223	0.0217368	0.013828	0.104267	0	0	0.000213081	0.0745002	0	0.0194804	0.170657	0	0.241957	0	0.0303406	0	0.056559	0	0.0476829	0.00398674	0	0.100884	0.123609	0.021982	0.013984	0.105443	0	0
TCGA-AC-A2FE-01	0.0502854	0.289543	0.402614	0.282342	0	0.894093	0	0.0180226	0	0.261846	0	0.106391	0	0.0649761	0.0578594	0	0	0.083763	0.0412833	0	0.117066	0.167609	0.0187931	0	0	0.0623897	0	0	0	0.0157979	0	0.229524	0	0.0932584	0	0.0569554	0.0507172	0	0	0.0734232	0.0361873	0	0.102616	0.146919	0.0164733	0	0	0.0546883	0
TCGA-AC-A2FF-11	0.091664	0.174622	0.232972	0.162552	0.2203	0.635395	0.0730289	0	0.0900534	0.0683229	0	0.0922238	0	0.0391393	0.00384191	0.0213907	0	0.00327507	0	0.0692166	0.0275525	0.448349	0.0196821	0	0.0439238	0	0	0	0.0454719	0	0.0560723	0.0425416	0	0.0574237	0	0.0243704	0.00239219	0.0133191	0	0.00203924	0	0.0430981	0.0171557	0.279167	0.0122552	0	0.0273494	0	0
TCGA-AC-A2FF-01	0.128381	0.259756	0.349356	0.163512	0.190172	0.704204	0.0420066	0	0.0985883	0.104594	0	0.188341	0	0.0207164	0.00788714	0.0371965	0	0.0126469	0	0	0.0719028	0.195914	0.0524272	0	0.167779	0	0	0	0.0327137	0	0.0767781	0.081455	0	0.146675	0	0.0161334	0.0061423	0.0289677	0	0.00984909	0	0	0.0559961	0.152573	0.040829	0	0.130662	0	0
TCGA-AC-A2FG-01	0.0825679	0.095572	0.138686	0.0680103	0.0159666	0.348422	0.0436858	0	0.148865	0.0679614	0	0.12948	0	0.0212799	0	0	0	0.00770259	0.0191263	0	0.0146209	0.318032	0.060505	0	0.16874	0	0	0	0.015849	0	0.0540077	0.0246561	0	0.046975	0	0.00772024	0	0	0	0.00279447	0.00693895	0	0.00530442	0.115381	0.021951	0	0.0612183	0	0
TCGA-AC-A2FK-01	0.076587	0.208294	0.327718	0.203653	0.155055	0.557181	0.00388373	0	0.0159857	0.122389	0	0.171854	0	0.108175	0	0.015438	0	0	0.0262056	0.197944	0.0402614	0.166717	0.00888194	0	0.122264	0	0	0	0.00243341	0	0.0100161	0.0766846	0	0.107678	0	0.0677791	0	0.00967291	0	0	0.0164196	0.124025	0.0252265	0.104459	0.00556512	0	0.0766067	0	0
TCGA-AC-A2FM-11	0.0169753	0.0408078	0.137346	0.102515	0	0.370164	0.0179704	0	0.0977273	0.076256	0	0.070914	0	0.0601936	0	0	0	0.054099	0.0291355	0	0.00486706	0.367233	0	0	0	0.205609	0	0.0159952	0.00573132	0	0.0311683	0.0243204	0	0.0226167	0	0.0191976	0	0	0	0.0172538	0.0092922	0	0.00155226	0.117122	0	0	0	0.0655751	0
TCGA-AC-A2FM-01	0.0139203	0.048699	0	0.0156532	0	0.114016	0.0517751	0	0.1059	0.0750689	0	0.176734	0	0.0502949	0.0033855	0	0	0.0491288	0.0152785	0	0.0698231	0.298198	0	0	0.050616	0.0530804	0	0.00071671	0.0119719	0	0.0244873	0.0173582	0	0.0408661	0	0.0116297	0.000782827	0	0	0.01136	0.00353285	0	0.0161452	0.0689522	0	0	0.0117039	0.0122738	0
TCGA-AC-A2FO-01	0.115687	0.341021	0.408165	0.23481	0.20307	0.708686	0.0690094	0	0.105072	0.115332	0	0.19775	0	0.04035	0.00610192	0.0195378	0	0.0314978	0.0166078	0	0.063913	0.216654	0.0424789	0	0.075695	0	0	0	0.0620061	0	0.0944088	0.103628	0	0.177682	0	0.0362552	0.00548267	0.017555	0	0.0283013	0.0149223	0	0.0574269	0.194667	0.038168	0	0.0680132	0	0
TCGA-AC-A2QH-01	0	0.0349296	0.0418133	0.103379	0.221846	0.233555	0.000874216	0.00577441	0.000231674	0	0	0.00207257	0.00289453	0.0314734	0.0325783	0	0.0361727	0	0	0.497431	0.00578897	0.356506	0	0	0.0216831	0	0	0.00651951	0.000131313	0.000867356	3.47991e-05	0	0	0.000311315	0.000434778	0.00472752	0.00489349	0	0.00543338	0	0	0.0747176	0.000869542	0.0535496	0	0	0.00325695	0	0
TCGA-AC-A2QI-01	0.139495	0.203029	0.225714	0.179254	0.189504	0.592645	0.036649	0	0.035502	0.109563	0	0.157021	0	0.0544716	0.0164469	0.000992448	0	0.00818481	0	0.0486518	0.111791	0.341638	0.000763717	0	0.0783254	0	0	0	0.0199591	0	0.0193344	0.059668	0	0.0855138	0	0.0296653	0.00895703	0.000540489	0	0.00445746	0	0.0264958	0.0608814	0.186057	0.000415921	0	0.0426561	0	0
TCGA-AC-A2QJ-01	0	0.148244	0	0.0944064	0.27263	0.65556	0.00725914	0.00366947	0	0.0233567	0	0	0	0.0626892	0.0227645	0.0388453	0	0.00759801	0.0416308	0.195651	0.00897797	0.568315	0	0	0	0.0192438	0	0	0.0017887	0.000904178	0	0.00575522	0	0	0	0.015447	0.00560931	0.0095717	0	0.00187219	0.0102581	0.0482095	0.00221222	0.140036	0	0	0	0.00474178	0
TCGA-AC-A3BB-01	0.187898	0.295567	0.277842	0.169886	0.0279416	0.832558	0.0267616	0.0242605	0.0542496	0.190822	0	0.0737901	0	0.126894	0.0781666	0	0	0.0762313	0.0337708	0.0255888	0.0736676	0.189289	0.00106291	0	0.0202042	0.00524115	0	0	0.0202063	0.0183179	0.0409612	0.14408	0	0.0557153	0	0.095811	0.0590197	0	0	0.0575585	0.0254987	0.0193209	0.0556227	0.142923	0.000802549	0	0.0152552	0.00395733	0
TCGA-AC-A3EH-01	0.204731	0.096034	0.110907	0.0161915	0.0245666	0.381095	0.0153316	0	0	0.0465249	0	0.0642072	0	0.0279352	0.00139824	0.0141016	0	0.0121292	0	0.37928	0.0423761	0.352317	0	0	0.0443988	0	0	0	0.00343326	0	0	0.0104185	0	0.0143782	0	0.00625563	0.000313113	0.00315782	0	0.00271613	0	0.0849336	0.00948943	0.0788955	0	0	0.00994239	0	0
TCGA-AC-A3HN-01	0.121678	0.226337	0.174091	0.19719	0.125086	0.710204	0.00750241	0.0185116	0.020775	0.107302	0	0.139365	0	0.0328963	0.00912603	0	0	0.026415	0	0.22997	0.0389983	0.279725	0	0	0.0894123	0	0	0	0.0050184	0.0123825	0.0138965	0.0717748	0	0.0932222	0	0.0220045	0.00610444	0	0	0.0176691	0	0.153828	0.0260861	0.187109	0	0	0.0598083	0	0
TCGA-AC-A3OD-01	0.00137895	0.290714	0.316797	0.195675	0.233422	0.82235	0.0306726	0	0	0.142812	0	0.157477	0	0.0346087	0.0533522	0	0	0.0193987	0	0.0704214	0.0869891	0.32777	0.0342732	0	0.0422259	0	0	0	0.0255332	0	0	0.118883	0	0.131091	0	0.0288099	0.0444128	0	0	0.0161484	0	0.058622	0.0724137	0.27285	0.0285306	0	0.0351508	0	0
TCGA-AC-A3QP-01	0.0432181	0.0833585	0.0575048	0.0932372	0.101618	0.349564	0.0108941	0	0.096436	0.119265	0	0.00913821	0	0.0824385	0.00049261	0.000997447	0	0.0544485	0.107851	0	0.056435	0.379711	0	0	0.0818924	0	0	0	0.00341185	0	0.0302021	0.0373516	0	0.00286193	0	0.0258183	0.000154277	0.000312383	0	0.0170523	0.0337771	0	0.0176745	0.118919	0	0	0.0256473	0	0
TCGA-AC-A3QQ-01	0.0669931	0.0479276	0	0.0101206	0	0.162763	0.0341613	0	0.0665039	0.1822	0	0.0394965	0	0.121836	0.0347068	0	0	0.0600659	0.0153703	0.0659724	0.0534254	0.279912	0	0	0.0385806	0.00776851	0	0	0.00834047	0	0.0162369	0.0444842	0	0.00964306	0	0.0297463	0.00847367	0	0	0.0146651	0.00375266	0.0161072	0.0130438	0.0683405	0	0	0.00941945	0.00189668	0
TCGA-AC-A3TM-01	0.0309315	0.0887336	0.0185277	0.00590792	0	0.161304	0.00168119	0	0.088915	0.286002	0	0.0643065	0	0.115202	0.00187644	0	0	0.0862778	0.000540339	0.0161524	0.033094	0.231526	0	0	0.0744267	0	0	0	0.000419548	0	0.0221891	0.071373	0	0.016048	0	0.0287491	0.000468274	0	0	0.021531	0.000134844	0.0040309	0.00825874	0.0577783	0	0	0.0185735	0	0
TCGA-AC-A3TN-01	0.0612527	0.0676251	0.00845979	0	0	0.092972	0	0.094851	0	0.125938	0	0	0	0.092298	0.0105777	0.0494668	0	0	0.00479536	0.134179	0.0591529	0.295495	0.00819858	0	0.125048	0	0	0	0	0.0157231	0	0.0208763	0	0	0	0.0152999	0.00175342	0.00819994	0	0	0.00079491	0.0222424	0.00980557	0.0489831	0.00135905	0	0.0207287	0	0
TCGA-AC-A3W5-01	0.181663	0.206974	0.195637	0.189378	0.0893053	0.816106	0.0178906	0.0100265	0	0.131971	0	0.0460453	0	0.0813756	0.0893525	0	0	0.0376504	0.00774005	0.220151	0.10647	0.189466	0.015556	0	0.0463044	0	0	0	0.011178	0.00626451	0	0.082455	0	0.028769	0	0.0508433	0.0558273	0	0	0.0235239	0.00483597	0.13755	0.0665224	0.118378	0.00971933	0	0.0289309	0	0
TCGA-AC-A3W6-01	0.0612535	0.315629	0.207982	0.15787	0.101751	0.618693	0.0103502	0	0	0.13617	0	0.23798	0	0.0524048	0.0838883	0	0	0	0.0184038	0	0.153857	0.20129	0.019174	0	0.0864819	0	0	0	0.00644333	0	0	0.08477	0	0.148149	0	0.0326235	0.0522229	0	0	0	0.0114569	0	0.0957805	0.125309	0.0119364	0	0.0538375	0	0
TCGA-AC-A3W7-01	0.0909273	0.177829	0.065126	0.0777362	0.0649369	0.296847	0.00577424	0	0.0538713	0.134069	0	0.155604	0	0.0794506	0	0	0	0.0444194	0.0123496	0	0.0471566	0.338735	0	0	0.128571	0	0	0	0.00208561	0	0.0194579	0.0484245	0	0.0562029	0	0.0286969	0	0	0	0.0160439	0.00446059	0	0.0170326	0.122349	0	0	0.0464387	0	0
TCGA-AC-A3YI-01	0	0.104096	0.106718	0.229849	0.0147712	0.484107	0.0502999	0	0.0267339	0.0825577	0	0.0285678	0	0.0143849	0.00938045	0	0	0.0347872	0.0503172	0.302106	0.0373545	0.204298	0	0.0133928	0.0229536	0.122828	0	3.84855e-05	0.0231356	0	0.0122964	0.0379728	0	0.0131399	0	0.00661639	0.00431458	0	0	0.0160005	0.0231436	0.138955	0.0171814	0.0939677	0	0.00616008	0.0105576	0.0564952	0
TCGA-AC-A3YJ-01	0.0310239	0.0633562	0.0110787	0.0421314	0.0607237	0.272728	0.0136369	0	0	0.0689588	0	0.025378	0	0.0596737	0.00229933	0	0	0.017725	0.0481762	0	0.0136715	0.67312	0.0218901	0	0.055471	0	0	0	0.00335107	0	0	0.0169456	0	0.00623627	0	0.0146639	0.000565027	0	0	0.00435566	0.0118386	0	0.00335956	0.165409	0.00537917	0	0.0136312	0	0
TCGA-AC-A4ZE-01	0.0223797	0.13346	0.0541862	0.0227338	0.0458356	0.134972	0.0595884	0	0.0534483	0.146479	0	0.127745	0	0.0601943	0	0.053942	0	0.0277844	0.00369814	0	0.0526838	0.292724	0	0	0.121713	0	0	0	0.0194054	0	0.0174059	0.047702	0	0.0416012	0	0.0196028	0	0.0175667	0	0.00904823	0.00120433	0	0.0171569	0.0953279	0	0	0.0396369	0	0
TCGA-AC-A5EH-01	0.0668668	0.0755645	0.0966754	0.132307	0.00877492	0.601631	0.00765853	0	0.00298443	0.0432272	0	0.000675059	0	0.0728794	0.0654504	0.000113692	0.0434844	0	0	0.332711	0.0402811	0.312094	0	0	0.0409164	0.0375245	0	0	0.00235531	0	0.000917832	0.0132941	0	0.000207608	0	0.0224133	0.0201286	3.49649e-05	0.0133732	0	0	0.102322	0.0123881	0.0959814	0	0	0.0125834	0.0115403	0
TCGA-AC-A5XS-01	0.0659814	0.156015	0.155253	0.171587	0.137293	0.590695	0.00165	0.0172657	0.0970264	0.0890136	0	0.0977419	0	0.126083	0.0113278	0.0555836	0	0.0673373	0	0	0.0590848	0.322887	0	0.0112647	0.0178285	0.00976268	0	0.0161438	0.000953989	0.0099826	0.0560984	0.0514655	0	0.0565121	0	0.0728981	0.00654947	0.0321371	0	0.0389328	0	0	0.0341614	0.186685	0	0.00651296	0.010308	0.00564455	0
TCGA-AC-A5XU-01	0.0480177	0.0937496	0	0.0200857	0.0419154	0.24666	0	0.00795374	0.184046	0.0873554	0	0.0661261	0	0.0539917	0.0286092	0	0	0.0260826	0	0.212735	0.063459	0.241984	0	0	0.0276582	0	0	0	0	0.00203449	0.0470772	0.0223447	0	0.0169145	0	0.0138106	0.00731797	0	0	0.00667169	0	0.0544156	0.0162322	0.0618972	0	0	0.00707471	0	0
TCGA-AC-A62V-01	0.00572769	0	0	0	0	0.109365	0.0194518	0	0	0.0577996	0	0.0423781	0	0.0227019	0.00438865	0	0	0.0166667	0.0117585	0.243975	0.0032664	0.494226	0	0	0.0833874	0	0	0	0.00239729	0	0	0.00712335	0	0.00522277	0	0.00279784	0.000540867	0	0	0.00205404	0.00144914	0.030068	0.000402559	0.0609096	0	0	0.0102769	0	0
TCGA-AC-A62X-01	0	0.00940187	0	0.194679	0	0.089099	0	0.0887764	0.0101523	0.00099379	0	0	0	0.116022	0	0.0241983	0	0.011243	0.0333463	0.203981	0	0	0	0.328343	0.175097	0	0	0.00784715	0	0.0099459	0.00113739	0.000111337	0	0	0	0.0129983	0	0.00271101	0	0.00125959	0.00373589	0.0228526	0	0	0	0.0367853	0.0196167	0	0
TCGA-AC-A62Y-01	0.0153713	0.101058	0.0666419	0.148959	0.122365	0.480552	0.0403393	0	0	0.0339281	0	0.0930522	0	0.0297731	0	0.00341029	0	0.00888689	0	0.325965	0.030016	0.360952	0	0	0	0.073677	0	0	0.0163881	0	0	0.0137835	0	0.0378031	0	0.0120955	0	0.00138545	0	0.00361036	0	0.132426	0.0121942	0.146639	0	0	0	0.0299318	0
TCGA-AC-A6IV-01	0.0211031	0.357027	0.22137	0.234239	0.396724	0.863017	0.00689913	0.000474958	0.0205128	0.127255	0	0.149763	0	0.0393816	0.0501263	0	0	0.00709589	0.0344418	0.00326936	0.0687781	0.380942	0.00896271	0	0.0962441	0	0	0.00585395	0.00543222	0.000373971	0.0161513	0.100198	0	0.11792	0	0.0310082	0.0394683	0	0	0.00558715	0.0271187	0.00257422	0.0541543	0.299945	0.00705703	0	0.0757804	0	0
TCGA-AC-A6IW-01	0.0374543	0.305355	0.055198	0.345078	0.111007	1.0269	0.00582879	0.0135099	0.00203221	0.0980586	0	0.0712072	0.00413449	0.136848	0.0268174	0.0120048	0	0.0722673	0.0611578	0	0.113466	0.227877	0.128188	0	0	0.0266022	0	0	0.00334871	0.00776162	0.00116753	0.0563359	0	0.0409094	0.00237532	0.0786209	0.0154069	0.0068969	0	0.0415185	0.0351359	0	0.0651875	0.130918	0.0736457	0	0	0.0152833	0
TCGA-AC-A6IX-06	0.453157	0.436646	0.231232	0.215055	0	0.784405	0.100899	0.158843	0	0.150778	0	0.176621	0	0.0360992	0.081632	0	0	0.0546723	0.0159763	0	0.0506033	0.144773	0.000825594	0	0.0282725	0	0	4.70869e-06	0.0938404	0.147731	0	0.140229	0	0.164264	0	0.0335737	0.0759209	0	0	0.0508474	0.0148586	0	0.047063	0.134644	0.000767834	0	0.0262945	0	0
TCGA-AC-A6IX-01	0.0818258	0.167449	0.139933	0.144822	0.133341	0.522495	0.0512618	0	0.112789	0.0796068	0	0.155686	0	0.0352769	0.00806728	0	0	0.0412486	0.0124087	0	0.0503749	0.332242	0	0.0138413	0.107196	0	0	0	0.0300955	0	0.066218	0.0467368	0	0.0914025	0	0.0207109	0.00473626	0	0	0.0242168	0.00728506	0	0.0295748	0.195058	0	0.00812615	0.0629344	0	0
TCGA-AC-A6NO-01	0.109777	0.0961814	0	0.015812	0	0.175455	0.0341188	0.0213461	0.0841503	0.0988451	0	0.0619905	0	0.150034	0.00500629	0	0	0.0482909	0	0.0951036	0.0592438	0.273746	0.0188861	0	0.049238	0	0	0	0.00893117	0.00558769	0.0220278	0.0258744	0	0.0162271	0	0.039274	0.00131048	0	0	0.0126409	0	0.024895	0.0155081	0.0716577	0.00494375	0	0.0128889	0	0
TCGA-AC-A7VB-01	0.0902777	0.0436993	0.000437197	0	0	0.0704674	0.114491	0	0.109431	0.0792076	0	0	0	0.026628	0.0424061	0	0.00166957	0.0150442	0.00334138	0.261893	0.0293775	0.286567	0	0	0.0281097	0	0	0.00183379	0.0141324	0	0.0135078	0.00977711	0	0	0	0.00328687	0.00523446	0	0.000206086	0.001857	0.000412448	0.0323272	0.00362625	0.0353729	0	0	0.00346976	0	0
TCGA-AC-A7VC-01	0.0597623	0.116418	0	0.0615082	0.0442761	0.330486	0.0102874	0	0	0	0	0	0.0134979	0.0597787	0.0322211	0.0428251	0.0230477	0	0.0334193	0.524494	0.0170166	0.201479	0.0152356	0	0.0042297	0.0224682	0	0	0.00166921	0	0	0	0	0	0.00219014	0.0096996	0.00522814	0.00694873	0.00373968	0	0.00542256	0.0851036	0.00276108	0.0326916	0.0024721	0	0.000686303	0.00364566	0
TCGA-AC-A8OP-01	0.0248405	0.113712	0.070191	0.0897808	0.0410307	0.264305	0.0568391	0.0078716	0.0180777	0.0631004	0	0.125386	0	0.115486	0	0	0	0.0673706	0.0128186	0.0494384	0.0648072	0.300579	0	0	0.0645367	0.0536887	0	0	0.0251435	0.00348211	0.00799693	0.0279133	0	0.0554664	0	0.0510868	0	0	0	0.0298023	0.0056705	0.0218697	0.0286684	0.132965	0	0	0.0285487	0.0237499	0
TCGA-AC-A8OQ-01	0.203388	0.333118	0	0.149806	0	0.654967	0.028004	0	0.172632	0.0850878	0	0.111926	0	0.0782863	0.0565126	0	0	0.0467465	0.00456194	0.0988289	0.113397	0.182603	0	0	0.0214132	0	0	0	0.0204926	0	0.126328	0.062265	0	0.0819048	0	0.0572879	0.0413544	0	0	0.0342079	0.00333831	0.0723205	0.082981	0.133624	0	0	0.0156696	0	0
TCGA-AC-A8OR-01	0.0245006	0.0904855	0	0.0437248	0.0204326	0.239741	0.00339094	0.00265035	0.00350413	0.00787101	0	0.102525	0	0.0163529	0.0507636	0	0.0452248	0.0153296	0.0196357	0.216912	0.0168088	0.453496	0.0114499	0	0.0340852	0	0	0	0.000507591	0.000396731	0.000524533	0.00117821	0	0.0153469	0	0.00244787	0.00759881	0	0.00676971	0.00229469	0.00293927	0.0324696	0.00251611	0.067884	0.00171394	0	0.00510221	0	0
TCGA-AC-A8OS-01	0.0865725	0.211143	0.130768	0.089298	0.100217	0.390901	0.0251396	0.0037298	0.0323096	0.189272	0	0.11668	0	0.0628275	0.00605093	0	0	0.0260317	0.0217344	0	0.0666307	0.236346	0	0	0.213247	0	0	0	0.0136962	0.00203201	0.0176024	0.103116	0	0.0635678	0	0.0342287	0.00329657	0	0	0.0141822	0.011841	0	0.0363007	0.128762	0	0	0.116178	0	0
TCGA-AN-A03X-01	0.0163296	0.0130569	0.0989717	0.0665961	0.0619638	0.318955	0.00342818	0	0.006482	0.0320957	0	0.106402	0	0.028498	0	0	0	0.0144243	0.00160716	0	0.0377002	0.506295	0.00363586	0	0.254877	0	0	0.00455424	0.000610457	0	0.00115425	0.0057153	0	0.0189471	0	0.00507465	0	0	0	0.00256854	0.000286188	0	0.00671329	0.0901562	0.00064744	0	0.0453861	0	0
TCGA-AN-A03Y-01	0.144213	0.0345519	0.139027	0	0	0.160018	0.038408	0	0.0484134	0.175223	0	0.181533	0	0.102748	0.00901641	0	0	0.0146394	0.0162379	0.00523393	0.0795015	0.266951	0	0	0.059589	0	0	0.00250539	0.00988785	0	0.0124637	0.0451098	0	0.0467344	0	0.0264517	0.00232121	0	0	0.0037688	0.00418034	0.00134744	0.0204671	0.0687246	0	0	0.0153408	0	0
TCGA-AN-A041-01	0.0211897	0.114954	0.0185034	0.0663475	0	0.343398	0.0485064	0	0.0644316	0.0178199	0	0.0800827	0	0.0261147	0.0208244	0	0	0.0149851	0.00283676	0.336439	0.0386658	0.311128	0	0	0.0381658	0	0	0	0.0118257	0	0.0157082	0.00434441	0	0.0195238	0	0.00636664	0.00507689	0	0	0.0036533	0.00069159	0.0820222	0.00942654	0.0758517	0	0	0.00930465	0	0
TCGA-AN-A046-01	0.0296744	0.0758728	0.158635	0.0965121	0	0.346842	0.00345127	0	0	0.21281	0	0.0155482	0	0.20821	0.0144978	0.0300017	0	0.0628178	0.0164357	0	0.154439	0.247861	0.032675	0	0.00125236	0	0	0	0.00123252	0	0	0.0759989	0	0.00555259	0	0.0743562	0.00517748	0.0107143	0	0.0224336	0.00586955	0	0.0551535	0.0885166	0.011669	0	0.000447245	0	0
TCGA-AN-A049-01	0.114085	0.118046	0.115607	0.0891442	0.0615095	0.457592	0.0730787	0	0.0435936	0.0630669	0	0.170521	0	0.0329004	0.00633065	0	0	0.00804722	0.00907862	0.0495881	0.0907253	0.392342	0.0102095	0	0.046825	0	0	0.00369285	0.0256123	0	0.0152785	0.0221034	0	0.0597634	0	0.0115308	0.00221874	0	0	0.00282036	0.00318184	0.0173794	0.031797	0.137506	0.00357817	0	0.016411	0	0
TCGA-AN-A04A-01	0.017114	0.0340887	0.05863	0.0557749	0.033973	0.196986	0.0787284	0	0.066382	0.0637527	0	0.120348	0	0.0137442	0	0.0138204	0	0.0130274	0	0.138402	0.0678856	0.361458	0.0216712	0	0.0331726	0.00718329	0	0.000424455	0.0166139	0	0.0140084	0.0134536	0	0.0253967	0	0.0029004	0	0.00291649	0	0.00274913	0	0.0292068	0.0143257	0.0762776	0.00457323	0	0.00700034	0.00151587	0
TCGA-AN-A04C-01	0.118268	0.0135199	0.0521231	0.000927002	0	0.203632	0.0471105	0	0.0631485	0.0663252	0	0.160515	0	0.110504	0.00411036	0	0	0.0631037	0.00599778	0.0337038	0.0969928	0.3175	0	0.0125008	0	0.017075	0	0.00141188	0.0088524	0	0.0118661	0.012463	0	0.030162	0	0.0207646	0.000772367	0	0	0.0118576	0.00112703	0.00633318	0.0182256	0.0596606	0	0.00234898	0	0.00320852	0
TCGA-AN-A04D-01	0.0666238	0	0	0.00579796	0.00985225	0.149682	0.0237969	0	0.00862492	0.121527	0	0.066318	0	0.155415	0.0203234	0	0	0.0193258	0.0515117	0.0540138	0.0119109	0.321538	0	0.00755783	0.13291	0	0.00522596	0	0.0028024	0	0.0010157	0.0143115	0	0.00780984	0	0.0183022	0.00239335	0	0	0.00227588	0.0060662	0.00636086	0.00140268	0.0378655	0	0.000890037	0.0156519	0	0.000615427
TCGA-AN-A0AJ-01	0.0779834	0.104898	0.165979	0.123502	0.000474344	0.534157	0.0180568	0	0	0.146011	0	0.113434	0	0.0708601	0.0143535	0.0180237	0	0.0500735	0.00375587	0.143166	0.117698	0.274877	0.00626395	0	0.0232758	0	0	0.000151247	0.00922575	0	0	0.074601	0	0.0579565	0	0.0362045	0.0073336	0.00920881	0	0.025584	0.00191898	0.0731476	0.0601353	0.140443	0.00320043	0	0.0118923	0	0
TCGA-AN-A0AK-01	0.0273409	0.0205458	0	0.0149116	0	0.206868	0.0225202	0	0.038301	0.0691114	0	0.121556	0	0.0477106	0.00302596	0.00381783	0	0.0452058	0	0.106916	0.067359	0.474476	0	0	0	0	0	0	0.00517947	0	0.00880893	0.0158951	0	0.027957	0	0.0109731	0.000695946	0.000878071	0	0.010397	0	0.0245897	0.015492	0.109126	0	0	0	0	0
TCGA-AN-A0AL-01	0.286053	0.187113	0.0842071	0.189673	0	0.568092	0.140681	0	0.0656152	0.0305622	0	0.206224	0	0.0679276	0.0189296	0	0.00462351	0.023928	0.00617482	0.116374	0.0763077	0.208772	0	0.00592091	0.0279601	0	0	0	0.0808785	0	0.0377227	0.0175705	0	0.11856	0	0.0390521	0.0108827	0	0.00265809	0.0137564	0.00354995	0.0669042	0.0438699	0.120025	0	0.00340398	0.0160745	0	0
TCGA-AN-A0AM-01	0.0423941	0.0592062	0	0.126264	0	0.267638	0.0389763	0	0.0616213	0.0884088	0	0.102237	0	0.144991	0.0177937	0	0	0.0633196	0	0.00234724	0.147659	0.317752	0	0.00480823	0	0.0039694	0	0.00611745	0.0141008	0	0.0222933	0.0319845	0	0.0369874	0	0.0524548	0.00643741	0	0	0.0229078	0	0.000849185	0.0534199	0.114956	0	0.00173952	0	0.00143605	0
TCGA-AN-A0AR-01	0.0443156	0	0	0.00523917	0	0.126763	0.00195074	0	0.118767	0.0378875	0	0.0857046	0	0.0370129	0.0822491	0	0	0.0601406	0.0271024	0.0709018	0.0298992	0.272663	0.133286	0	0.0424354	0	0	0	0.000338803	0	0.0206273	0.00658027	0	0.0148851	0	0.00642837	0.014285	0	0	0.0104452	0.00470712	0.0123142	0.00519287	0.0473558	0.0231491	0	0.00737015	0	0
TCGA-AN-A0AS-01	0	0.0884418	0	0.0788701	0.122048	0.393862	0.0237888	0	0	0.0207111	0	0.0251698	0	0.0247082	0.0229521	0	0	0.00993866	0	0.563252	0.0208322	0.259133	0	0	0.0187347	0.00467502	0	0.00610375	0.00475096	0	0	0.00413629	0	0.00502676	0	0.00493456	0.00458385	0	0	0.00198489	0	0.112489	0.00416048	0.0517526	0	0	0.00374158	0.000933667	0
TCGA-AN-A0AT-01	0.0801846	0.071897	0.05078	0.110949	0	0.382176	0.0422113	0	0.0210682	0.0870538	0	0.125608	0	0.0991621	0.0131585	0	0	0.000393639	0	0.301189	0.0856882	0.185538	0	0	0	0.0389287	0	0	0.0165537	0	0.00826215	0.0341393	0	0.049259	0	0.0388877	0.00516025	0	0	0.000154371	0	0.118115	0.0336037	0.0727613	0	0	0	0.0152664	0
TCGA-AN-A0FD-01	0	0.063428	0	0.0429617	0	0.2048	0.00216153	0	0.11999	0.0734157	0	0.0510326	0	0.146843	0.00777395	0	0.0204008	0.0254044	0	0.185169	0.172333	0.153917	0.00815356	0	0	0.0334055	0	0	0.00055291	0	0.0306929	0.0187794	0	0.0130539	0	0.0375618	0.00198854	0	0.00521843	0.00649833	0	0.0473654	0.044082	0.0393714	0.00208564	0	0	0.00854498	0
TCGA-AN-A0FF-01	0.0828104	0.19877	0.0854453	0.117083	0.0959422	0.503026	0.0126181	0.00717287	0	0.0757451	0	0	0	0.0774306	0.0837262	0	0.0193995	0	0.0117166	0.238806	0.105226	0.317082	0.0134272	0	0.0376499	0	0	0	0.00558698	0.00317597	0	0.0335381	0	0	0	0.0342844	0.0370719	0	0.00858964	0	0.00518781	0.105737	0.0465914	0.140396	0.00594523	0	0.0166705	0	0
TCGA-AN-A0FJ-01	0.095139	0.135739	0	0.158382	0	0.397431	0.0249121	0	0.024842	0.0688428	0	0.257305	0	0.0514259	0.00241074	0	0.0186178	0	0	0.275946	0.0724862	0.188461	0.00738635	0	0.00736438	0	0	0	0.00677449	0	0.00675542	0.0187208	0	0.0699703	0	0.0139845	0.000655566	0	0.00506284	0	0	0.0750397	0.0197116	0.0512492	0.00200861	0	0.00200264	0	0
TCGA-AN-A0FK-01	0.0599524	0.0698668	0.0259452	0.00279117	0	0.127647	0.0868966	0	0.0756854	0.0506667	0	0.00205633	0	0.0320163	0.0448999	0.00058152	0	0.0330638	0	0.282668	0.0640282	0.317741	0	0	0.00969627	0	0	0	0.0133099	0	0.0115927	0.0077606	0	0.000314967	0	0.00490393	0.00687731	8.90713e-05	0	0.00506437	0	0.0432962	0.00980718	0.0486683	0	0	0.00148518	0	0
TCGA-AN-A0FL-01	0.092964	0	0	0	0	0.066303	0.0344269	0	0.0500805	0.0268018	0	0.108683	0	0.0199915	0	0	0.0102654	0.0176024	0.0186873	0.226503	0.0259194	0.364285	0	0.0691045	0.027649	0	0	0	0.00340854	0	0.00495838	0.00265359	0	0.0107605	0	0.00197932	0	0	0.00101636	0.00174278	0.0018502	0.0224257	0.00256623	0.0360672	0	0.00684191	0.00273748	0	0
TCGA-AN-A0FN-01	0.14265	0.308171	0.535134	0.343202	0.175478	0.981229	0.0108097	0.0314152	0.046735	0.0604182	0	0.281261	0	0.085011	0	0.0799022	0	0.0477502	0	0.000560545	0.0977271	0.165154	0.00790775	0	0.0741826	0.00920089	0	0.00196531	0.00880238	0.0255816	0.0380566	0.049199	0	0.229032	0	0.069225	0	0.0650649	0	0.0388833	0	0.000456455	0.0795798	0.134486	0.00643933	0	0.0604074	0.00749234	0
TCGA-AN-A0FS-01	0.096913	0.0982497	0.16214	0.0688141	0.0495408	0.353603	0.124542	0	0.097436	0.0420267	0	0.0688309	0	0.0390215	0	0	0	0.0392004	0.0196115	0	0.0164782	0.383754	0	0	0.0983641	0.0707352	0	0	0.0319079	0	0.0249633	0.0107673	0	0.0176346	0	0.00999739	0	0	0	0.0100432	0.00502451	0	0.00422175	0.0983184	0	0	0.0252011	0.0181225	0
TCGA-AN-A0FT-01	0.0433008	0.0384771	0	0.00430967	0	0.167723	0.030799	0	0.0242046	0.0770687	0	0.134131	0	0.0521892	0	0.0239567	0	0.0640008	0.000726244	0	0.0746594	0.452837	0	0	0.0336968	0.0297337	0	0.0019968	0.00512901	0	0.00403083	0.0128344	0	0.0223371	0	0.00869115	0	0.00398955	0	0.0106582	0.000120943	0	0.0124332	0.0754116	0	0	0.00561159	0.0049516	0
TCGA-AN-A0FV-01	0.0720663	0.00922078	0.10826	0.0494263	0.0271925	0.33494	0.00143417	0.00630192	0.00422788	0.00422565	0	0.0959709	0	0.122577	0.02747	0	0	0.000357693	0	0.393795	0.00216481	0.292538	0	0	0.0489374	0	0	0	0.000223675	0.000982854	0.000659385	0.000659037	0	0.0149677	0	0.0191173	0.00428425	0	0	5.57861e-05	0	0.0614167	0.000337626	0.0456245	0	0	0.00763233	0	0
TCGA-AN-A0FW-01	0.0289934	0.0234312	0.066374	0	0	0.131824	0.00716415	0.0131134	0	0.166782	0	0.111834	0	0.0381797	0.0242674	0.0447445	0	0.00258202	0.0463399	0	0.0950347	0.321722	0.0293905	0	0.0988457	0	0	0	0.00167322	0.00306269	0	0.0389528	0	0.0261194	0	0.00891705	0.00566777	0.0104503	0	0.000603043	0.0108229	0	0.0221958	0.0751397	0.0068643	0	0.0230859	0	0
TCGA-AN-A0FX-01	0.0435953	0.123429	0.11477	0.0820449	0	0.356161	0.0291557	0	0.0461945	0.0465678	0	0.0321409	0	0.0825657	0.030116	0	0.00740147	0	0	0.343025	0.124258	0.223371	0	0	0	0.0352033	0	0	0.0092631	0	0.0146765	0.0147951	0	0.0102115	0	0.0262321	0.00956821	0	0.00235153	0	0	0.108983	0.0394783	0.0709676	0	0	0	0.0111845	0
TCGA-AN-A0FY-01	0.0721569	0.13447	0.00385742	0.0370987	0.0322379	0.322122	0.0375428	0	0.00201105	0.0519732	0	0.139639	0	0.0342736	0.0128658	0	0	0.0164641	0.00767558	0.214181	0.0920477	0.371867	0.00164039	0	0.0178183	0	0	0	0.00937842	0	0.000502373	0.0129832	0	0.0348827	0	0.00856175	0.00321395	0	0	0.00411283	0.00191741	0.0535038	0.0229941	0.0928948	0.00040978	0	0.00445112	0	0
TCGA-AN-A0FZ-01	0.0772628	0.0956626	0.0831887	0.0314765	0.0497211	0.295918	0.0523964	0	0.0136547	0	0.0102457	0.152771	0	0.0281461	0.0541045	0	0.0801865	0	0.00127779	0.261595	0.0345167	0.266329	0.0118477	0	0.0329286	0	0	0	0.00714005	0	0.00186072	0	0.00139617	0.0208181	0	0.00383547	0.0073728	0	0.010927	0	0.000174124	0.0356474	0.00470358	0.0362927	0.00161448	0	0.00448717	0	0
TCGA-AN-A0G0-01	0.0826029	0.012423	0.0717715	0.0704732	0.186105	0.264447	0	0	0.0724782	0.039409	0	0.111096	0.0142906	0.0773601	0.00555939	0	0.0148787	0.0427495	0.0102431	0.131934	0.0909005	0.384288	0	0	0	0.0034815	0	0.00133145	0	0	0.0169848	0.00923525	0	0.0260348	0.00334892	0.0181289	0.00130281	0	0.00348673	0.0100181	0.00240041	0.0309179	0.021302	0.0900554	0	0	0	0.000815869	0
TCGA-AN-A0XL-01	0.0135732	0.119563	0.176782	0.108881	0.0975762	0.400699	0.0423016	0	0.0159927	0.0669227	0	0.138672	0	0.0412919	0	0.00564167	0	0.0306612	0.0532992	0	0.0581492	0.380585	0	0	0.134724	0.0317587	0	0	0.0146869	0	0.0055526	0.0232353	0	0.0481464	0	0.0143364	0	0.00195876	0	0.0106455	0.0185053	0	0.0201892	0.132138	0	0	0.0467755	0.0110265	0
TCGA-AN-A0XN-01	0	0.113436	0.131571	0.248286	0.248803	0.756386	0.0159892	0	0.00259685	0.0115412	0	0.0799889	0	0.0224108	0.00283123	0.00560533	0	0	0	0.387436	0.0408601	0.342631	0	0	0	0.088109	0	0	0.00583663	0	0.000947943	0.00421296	0	0.0291988	0	0.00818074	0.0010335	0.00204614	0	0	0	0.141428	0.0149154	0.125072	0	0	0	0.0321629	0
TCGA-AN-A0XO-01	0.0265904	0.0481404	0.0344696	0	0	0.147724	0.00239157	0.00667221	0.0137143	0	0	0.177662	0	0.0132817	0.0476114	0	0.0664357	0	0	0.525195	0	0.0978448	0	0.0318722	0.0173183	0	0	0	0.000342758	0.000956256	0.00196553	0	0	0.0254624	0	0.00190352	0.00682363	0	0.0095215	0	0	0.0752705	0	0.014023	0	0.0045679	0.00248204	0	0
TCGA-AN-A0XP-01	0.0280799	0.10235	0.0384756	0.0530838	0	0.183885	0.0439596	0	0.0173271	0.0411861	0	0.0534015	0	0.0196768	0.0376552	0	0.00273959	0.00671258	0.00126274	0.0244686	0.0474671	0.586996	0	0.0079049	0.10278	0	0	0.00646251	0.00728798	0	0.00287262	0.00682817	0	0.00885334	0	0.00326218	0.0062428	0	0.000454191	0.00111287	0.000209348	0.00405661	0.00786949	0.097317	0	0.00131054	0.0170397	0	0
TCGA-AN-A0XR-01	0.0861234	0.0928999	0	0.019628	0	0.206629	0.0365377	0	0.0421147	0.00968757	0	0.0561877	0	0.035995	0.0329826	0	0.00679371	0.0130322	0	0.455906	0.0520666	0.153263	0.0530047	0	0.0524284	0	0	0	0.00633603	0	0.00730314	0.00167993	0	0.00974356	0	0.00624193	0.00571953	0	0.0011781	0.00225993	0	0.079059	0.0090289	0.0265775	0.00919159	0	0.00909166	0	0
TCGA-AN-A0XS-01	0.14316	0.227581	0.214614	0.140706	0.056078	0.635133	0.011749	0.0172714	0.149396	0.152112	0	0.230168	0	0.0401102	0.0128762	0	0	0.0415493	0.017741	0.0127456	0.0657308	0.205303	0	0	0.0429624	0	0	0.000285904	0.00691641	0.0101673	0.0879461	0.089545	0	0.135495	0	0.023612	0.00757995	0	0	0.0244592	0.0104438	0.00750308	0.0386944	0.120857	0	0	0.0252911	0	0
TCGA-AN-A0XT-01	0.0416656	0.0939104	0.0829503	0.0196384	0	0.169388	0.0280923	0.00829282	0.0880585	0.069406	0	0.079389	0	0.0747744	0.0442858	0	0	0.0390049	0.0216757	0.00314589	0.0908154	0.276176	0	0	0.176883	0	0	0	0.00545362	0.0016099	0.017095	0.0134739	0	0.015412	0	0.0145161	0.0085973	0	0	0.0075721	0.00420794	0.000610718	0.0176302	0.0536147	0	0	0.0343387	0	0
TCGA-AN-A0XU-01	0.0185766	0.0813768	0.2675	0.180633	0.103327	0.55917	0.036634	0	0.0862922	0.0997236	0	0.0262444	0.0312372	0.0979318	0	0	0	0.0997447	0	0.150567	0.119051	0.232597	0.0148302	0	0	0.00514674	0	0	0.0177776	0	0.0418756	0.0483936	0	0.0127358	0.0151587	0.047524	0	0	0	0.0484038	0	0.0730667	0.0577728	0.112874	0.00719674	0	0	0.00249759	0
TCGA-AN-A0XV-01	0.0499264	0.131245	0.203132	0.0744719	0.0103807	0.354358	0.00527376	0.0136178	0.0632746	0.162231	0	0.0761743	0	0.0719286	0.0218362	0.0654863	0	0.0438931	0.0116365	0.082554	0.148515	0.129351	0.00473227	0	0.099495	0	0	0	0.00235617	0.00608404	0.0282693	0.0724804	0	0.0340326	0	0.0321357	0.00975579	0.0292575	0	0.0196102	0.00519889	0.0368828	0.0663525	0.0577905	0.00211425	0	0.0444516	0	0
TCGA-AN-A0XW-01	0.0738761	0.211814	0.2268	0.263757	0.141565	0.808865	0.0149091	0	0.0500455	0.159148	0	0.093108	0.00337288	0.0962853	0.0350841	0.000851999	0	0.0547939	0.0586985	0	0.119825	0.289985	0	0	0.0238922	0	0	0	0.00971377	0	0.0326064	0.103691	0	0.0606631	0.00219755	0.0627332	0.0228585	0.000555107	0	0.0357002	0.0382441	0	0.0780702	0.188935	0	0	0.0155666	0	0
TCGA-AO-A03L-01	0.117054	0.104417	0.130402	0.113167	0	0.338362	0.0496994	0	0.0675294	0.116534	0	0.238125	0	0.0722128	0.00814495	0	0.00442303	0.00390743	0.0476754	0	0.0922113	0.224322	0	0	0.0752145	0	0	0	0.0207741	0	0.0282269	0.0487107	0	0.0995351	0	0.0301845	0.00340455	0	0.0018488	0.00163329	0.019928	0	0.0385438	0.0937655	0	0	0.0314393	0	0
TCGA-AO-A03M-01	0.105997	0.203816	0.260301	0.174428	0.058063	0.619636	0.0397581	0	0.0301377	0.127588	0	0.243853	0.0361422	0.0858029	0.015471	0	0.00296377	0	0.0134258	0.00950278	0.161068	0.183379	0.0155402	0	0.0353668	0	0	0	0.0258711	0	0.019611	0.0830233	0	0.158678	0.0235182	0.055833	0.0100672	0	0.00192856	0	0.00873637	0.00618358	0.104809	0.119327	0.0101122	0	0.0230137	0	0
TCGA-AO-A03N-01	0.0871911	0.0253185	0.0116451	0	0	0.058414	0.0455094	0	0.0293394	0.0265588	0	0	0	0.0919161	0.0267348	0.00933846	0	0	0	0.486138	0.0535709	0.177785	0	0	0.0531095	0	0	0	0.00575575	0	0.00371067	0.003359	0	0	0	0.011625	0.00338125	0.00118107	0	0	0	0.0614838	0.00677532	0.0224851	0	0	0.00671697	0	0
TCGA-AO-A03O-01	0.000770815	0.129045	0.099096	0.128141	0	0.377077	0.0204691	0	0.0330116	0.0724821	0	0.162912	0	0.0784077	0.0296262	0.0097908	0	0.0383766	0.0184957	0.0803167	0.109772	0.325326	0.00183833	0	0.0191762	0	0	0	0.00875088	0	0.014113	0.0309873	0	0.0696474	0	0.0335206	0.0126657	0.00418573	0	0.0164066	0.00790723	0.0343367	0.0469292	0.139082	0.000785916	0	0.00819814	0	0
TCGA-AO-A03P-01	0.0489801	0	0	0	0	0.0223474	0.000399403	0.00623753	0	0.0722463	0	0.0788569	0	0.0433474	0.071398	0	0	0.00139559	0	0.189634	0.102569	0.354775	0.00141636	0	0.0777257	0	0	0	6.69474e-05	0.00104553	0	0.0121098	0	0.0132179	0	0.00726583	0.0119676	0	0	0.000233926	0	0.0317861	0.0171924	0.0594668	0.000237409	0	0.0130283	0	0
TCGA-AO-A03R-01	0.110659	0.0447008	0.15993	0.0113661	0	0.174702	0.0196574	0.00168353	0.0759387	0.161441	0	0.229303	0	0.118119	0.0220651	0	0	0.0794884	0.0260315	0	0.0800862	0.178058	0.00442015	0.00370712	0	0	0	0	0.0056546	0.000484281	0.0218444	0.0464399	0	0.0659609	0	0.033978	0.0063472	0	0	0.0228655	0.00748819	0	0.0230374	0.0512198	0.00127149	0.00106638	0	0	0
TCGA-AO-A03T-01	0.0425592	0	0.0312842	0	0	0.00235042	0.0269772	0	0.0709145	0.111786	0	0.149784	0	0.0789972	0.0210884	0	0	0.0641406	0.0122328	0.117177	0.109239	0.208597	0.00960238	0	0.0194637	0	0	0	0.00479576	0	0.0126066	0.0198723	0	0.0266273	0	0.0140434	0.00374892	0	0	0.0114024	0.00217464	0.0208308	0.0194196	0.0370825	0.00170703	0	0.00346009	0	0
TCGA-AO-A03U-01	0.0481935	0	0.561926	0.424337	0.291615	0.810967	0.00545354	0	0.00994631	0.0473267	0	0.145468	0	0.0174759	0.0132132	0	0	0.167916	0.058465	0	0.0169582	0.403368	0.0218643	0	0.0925443	0	0	0	0.00252666	0	0.00460818	0.0219267	0	0.0673963	0	0.00809668	0.00612174	0	0	0.0777964	0.0270871	0	0.00785681	0.186883	0.0101298	0	0.0428763	0	0
TCGA-AO-A03V-01	0.0877573	0.119504	0.119845	0.0621869	0	0.273036	0.069827	0	0.113735	0.0919579	0	0.161373	0	0.0487989	0.0129519	0	0	0.0276956	0	0	0.138356	0.290924	0	0.0108103	0.0335703	0	0	0	0.0192292	0	0.0313209	0.0253237	0	0.0444396	0	0.0134384	0.00356676	0	0	0.00762692	0	0	0.0381009	0.0801157	0	0.00297699	0.00924472	0	0
TCGA-AO-A0J2-01	0.0409802	0	0.271237	0.13404	0	0.435296	0.0492843	0	0.0572852	0.164061	0	0.0454737	0.000456372	0.145123	0	0	0	0.134248	0.0050297	0	0.141471	0.249503	0.00208695	0.00132962	0.00464803	0	0	0	0.0144156	0	0.0167558	0.0479876	0	0.013301	0.000133488	0.0424481	0	0	0	0.0392673	0.00147118	0	0.04138	0.0729793	0.000610429	0.000388912	0.00135954	0	0
TCGA-AO-A0J3-01	0.0123153	0	0	0	0	0.0223992	0.0207516	0	0.0272913	0.104149	0	0.0997568	0	0.0233721	0.0104217	0	0	0.0728123	0.0196224	0	0.0399301	0.413663	0	0	0.16823	0	0	0	0.0028529	0	0.00375197	0.0143183	0	0.0137144	0	0.00321316	0.00143276	0	0	0.0100101	0.00269766	0	0.00548955	0.0568699	0	0	0.023128	0	0
TCGA-AO-A0J4-01	0.217217	0.384197	0.0735388	0.214049	0	0.683935	0.0898124	0.00789888	0	0.098337	0	0.152112	0	0.10344	0.0665565	0	0.00105318	0.0206964	0.0250871	0.124383	0.151627	0.114319	0.00419569	0	0.0404819	0	0	0	0.0681926	0.00599744	0	0.0746651	0	0.115495	0	0.0785394	0.0505349	0	0.000799653	0.0157143	0.0190481	0.0944413	0.115127	0.0868002	0.0031857	0	0.030737	0	0
TCGA-AO-A0J5-01	0.0479788	0.113295	0.0649869	0.0898545	0.142246	0.313576	0.0556338	0	0.0955404	0.0461739	0	0.127463	0	0.0194585	0	0	0	0.00265188	0.0088063	0	0.0357343	0.455129	0	0	0.146357	0	0	0.00705228	0.0168742	0	0.0289782	0.0140049	0	0.0386607	0	0.00590193	0	0	0	0.000804338	0.00267102	0	0.0108385	0.138044	0	0	0.0443912	0	0
TCGA-AO-A0J6-01	0.0351583	0.0673907	0.0887366	0.247334	0	0.47339	0	0	0.0476959	0.207111	0	0	0.0286379	0.0928859	0.00531635	0	0	0.122115	0.0041217	0	0.092569	0.182966	0	0.184568	0	0.0276783	0	0.00433418	0	0	0.0186664	0.0810559	0	0	0.0112078	0.0363522	0.00208063	0	0	0.0477915	0.00161308	0	0.0362282	0.0716064	0	0.0722332	0	0.0108323	0
TCGA-AO-A0J7-01	0.0346959	0	0.0217369	0	0	0	0.0153012	0	0	0.0264001	0	0.0834676	0	0.0316035	0.106888	0	0.0939945	0	0.0250024	0.225018	0.01681	0.156678	0.00641085	0	0.212427	0	0	0	0.00182693	0	0	0.00315213	0	0.00996587	0	0.0037734	0.0127622	0	0.0112228	0	0.00298524	0.0268667	0.00200708	0.018707	0.000765444	0	0.0253634	0	0
TCGA-AO-A0J8-01	0.0885901	0.170901	0.116415	0.102229	0.00249171	0.525278	0.0273371	0	0	0.0611373	0	0.111503	0	0.0294982	0.0347012	0	0	0.0342763	0	0.362482	0.0873386	0.153711	0.00424297	0	0.0937721	0	0	0	0.01183	0	0	0.0264568	0	0.0482524	0	0.0127652	0.0150167	0	0	0.0148329	0	0.156862	0.0377953	0.0665177	0.00183612	0	0.0405793	0	0
TCGA-AO-A0J9-01	0.00400319	0.112588	0.130424	0.0530508	0.0412498	0.433562	0.00587063	0	0	0.109229	0	0.190719	0	0.0213831	0.0316662	0	0	0.0612141	0.00624188	0.139157	0.0527878	0.335801	0.00873347	0	0.0371984	0	0	0	0.00202943	0	0	0.0377595	0	0.06593	0	0.00739198	0.0109468	0	0	0.0211613	0.00215777	0.0481055	0.0182484	0.116084	0.0030191	0	0.0128592	0	0
TCGA-AO-A0JA-01	0.149354	0.164298	0.128033	0.153689	0.210873	0.552891	0.0679346	0	0.0961025	0.0572512	0	0.149506	0	0.0119606	0.0117232	0.0104494	0	0	0.0249003	0	0.0730071	0.427758	0	0.00113236	0.0541395	0	0	0.0141359	0.0307786	0	0.0435404	0.0259384	0	0.0677353	0	0.0054189	0.00531132	0.00473424	0	0	0.0112814	0	0.0330768	0.193801	0	0.000513028	0.0245286	0	0
TCGA-AO-A0JB-01	0.0433303	0	0	0	0	0	0	0.005311	0.0875848	0.13139	0	0.0998101	0	0.107507	0.029276	0	0	0.0464539	0.0136656	0.00217193	0.0518324	0.384811	0	0.00479114	0.0353954	0	0	0	0	0.000684669	0.011291	0.0169382	0	0.012867	0	0.0138593	0.00377413	0	0	0.00598862	0.0017617	0.000279995	0.006682	0.049608	0	0.000617652	0.00456301	0	0
TCGA-AO-A0JC-01	1.70908	2.08426	1.14346	0.76247	0	2.47937	0.134433	0.168467	0	0.176901	0	0.166063	0.00923161	0.0857775	0.0410022	0	0	0.0432416	0.000686144	0.02004	0.0352074	0.0977581	0	0	0.0211902	0	0	0	0.215596	0.270177	0	0.283703	0	0.266321	0.0148051	0.137565	0.0657568	0	0	0.0693481	0.00110039	0.0321389	0.0564633	0.156778	0	0	0.0339835	0	0
TCGA-AO-A0JD-01	0.0605624	0.00964271	0.0742049	0.0324196	0	0.212917	0.0531249	0	0.0149203	0.0959887	0	0.11516	0.0155993	0.0626157	0.00997442	0	0	0.0382053	0.0189786	0.0519169	0.0951368	0.372534	0.0408012	0	0	0.0148603	0	0.000184127	0.0156251	0	0.00438835	0.0282322	0	0.0338708	0.00458808	0.0184165	0.00293368	0	0	0.011237	0.00558198	0.0152698	0.0279816	0.10957	0.0120005	0	0	0.0043707	0
TCGA-AO-A0JE-01	0.212371	0.119237	0.234393	0.195395	0	0.962135	0.0197348	0	0.0327581	0.108872	0	0.16898	0	0.0910477	0.0441543	0	0	0.0403423	0.0083505	0	0.132171	0.258123	0.0236963	0	0.0717703	0	0	0	0.0127482	0	0.021161	0.0703287	0	0.109157	0	0.0588147	0.0285226	0	0	0.0260602	0.00539423	0	0.0853792	0.166741	0.0153073	0	0.046362	0	0
TCGA-AO-A0JF-01	0.155368	0.156973	0.327991	0.154348	0.225729	0.808295	0.0393225	0	0.00309991	0.106869	0	0.196649	0	0.0148591	0	0.00371149	0	0.0132225	0.00563556	0	0.0456228	0.342983	0.0620272	0	0.165998	0	0	0	0.0222282	0	0.00175232	0.060411	0	0.111162	0	0.00839955	0	0.00209803	0	0.00747438	0.00318567	0	0.0257896	0.193881	0.0350627	0	0.0938354	0	0
TCGA-AO-A0JG-01	0.171012	0.247522	0.433243	0.163587	0.074775	0.640708	0.0664713	0	0.0497244	0.259003	0	0.173968	0	0.0755615	0.0116753	0.0142663	0	0.0232955	0.00676492	0	0.0752263	0.212033	0.000787956	0	0.0312219	0	0	0	0.0455099	0	0.0340441	0.177328	0	0.119108	0	0.0517336	0.00799358	0.00976749	0	0.0159494	0.00463163	0	0.0515041	0.14517	0.000539478	0	0.0213763	0	0
TCGA-AO-A0JI-01	0.0653612	0.0807616	0.0218028	0.00776492	0	0.0686877	0.0491707	0	0.0693941	0.0778296	0	0.0955166	0	0.00731624	0.000461072	0.00118452	0	0.0411885	0	0	0.0366753	0.0813913	0	0	0.539872	0	0	0	0.0114525	0	0.0161629	0.0181276	0	0.0222472	0	0.00170405	0.00010739	0.000275891	0	0.00959339	0	0	0.0085422	0.0189572	0	0	0.125744	0	0
TCGA-AO-A0JJ-01	0.0952478	0.244997	0.338689	0.217293	0.212944	0.714467	0.00704691	0.00901945	0.109585	0.117724	0	0.234755	0	0.0281198	0.00437283	0	0	0.0363585	0.0506674	0	0.0558869	0.26141	0.00824611	0	0.0768069	0	0	0	0.00489702	0.00626777	0.0761528	0.0818088	0	0.163136	0	0.019541	0.00303876	0	0	0.0252662	0.0352097	0	0.0388368	0.181658	0.00573036	0	0.0533744	0	0
TCGA-AO-A0JL-01	0	0	0	0.0173224	0	0	0.0644256	0	0.0929874	0.0618545	0	0.0483993	0	0.0617808	0.0364435	0	0	0.0401919	0	0.278082	0.0330254	0.25785	0	0	0.0249599	0	0	0	0.0085043	0	0.0122745	0.00816491	0	0.0063888	0	0.00815518	0.00481062	0	0	0.0053054	0	0.0367073	0.00435941	0.0340367	0	0	0.00329476	0	0
TCGA-AO-A0JM-01	0.0273327	0.0660943	0.066019	0.0926086	0	0.369134	0.00392199	0	0.0556045	0	0	0.00407108	0	0.0632452	0.0619829	0.0179951	0.0298331	0	0	0.407741	0.0703145	0.257207	0	0	0.0280834	0	0	0	0.00110229	0	0.0156279	0	0	0.00114419	0	0.0177754	0.0174206	0.0050576	0.00838473	0	0	0.114598	0.0197622	0.0722892	0	0	0.00789298	0	0
TCGA-AO-A124-01	0.0717359	0.107086	0.0348975	0.15966	0	0.302543	0.118321	0	0.00601639	0.1206	0	0.00254608	0	0.141102	0	0.00223936	0	0.0942143	0	0.178214	0.0155846	0.162162	0	0.0811523	0	0.0761892	0	0.00165806	0.0380544	0	0.00193499	0.0387875	0	0.000818871	0	0.0453814	0	0.000720224	0	0.0303012	0	0.0573172	0.00501231	0.0521546	0	0.0261002	0	0.024504	0
TCGA-AO-A125-01	0.0156807	0.0422244	0.012105	0	0	0	0.0260168	0	0.00523023	0.0184433	0	0	0	0.202582	0	0	0.00510314	0.0401489	0.0115919	0.103925	0	0.458903	0	0.0682415	0	0.0586371	0	0.00117734	0.00203621	0	0.000409344	0.00144346	0	0	0	0.0158551	0	0	0.000399397	0.00314225	0.000907236	0.00813365	0	0.035916	0	0.00534092	0	0.00458923	0
TCGA-AO-A126-01	0.0721485	0.0963539	0.055275	0.0168016	0.024197	0.266487	0.0156836	0	0.0523445	0.0842167	0	0.0821147	0	0.104885	0.0116206	0.0437674	0	0.0600553	0	0	0.0431271	0.340528	0	0	0.161657	0	0	0	0.00380576	0	0.0127019	0.020436	0	0.0199259	0	0.0254513	0.00281984	0.0106206	0	0.014573	0	0	0.0104652	0.0826323	0	0	0.0392277	0	0
TCGA-AO-A128-01	0	0.408316	0.610376	0.826341	0	1.64769	0.0197776	0	0	0.206656	0	0.0605578	0.0347627	0.0882409	0.0197127	0.00983645	0	0.101933	0.00327205	0.00440705	0.192455	0.212708	0.0118636	0	0.0338168	0	0	0	0.0252263	0	0	0.26359	0	0.0772415	0.0443399	0.112551	0.0251435	0.0125464	0	0.130016	0.00417351	0.0056212	0.245477	0.271309	0.015132	0	0.0431334	0	0
TCGA-AO-A129-01	0.153783	0.198628	0.099889	0.183331	0	0.494977	0.046327	0.00813604	0.0801616	0.126423	0	0.128393	0	0.115114	0.0275192	0	0	0.040719	0.00591542	0.0605398	0.164471	0.182494	0	0	0.013787	0	0	0	0.0289092	0.0050771	0.0500229	0.0788912	0	0.0801208	0	0.071834	0.0171727	0	0	0.0254097	0.00369138	0.0377784	0.102634	0.113881	0	0	0.00860347	0	0
TCGA-AO-A12A-01	0.149585	0.16624	0.157822	0.109983	0.00268875	0.555267	0.0908975	0	0.0474799	0.174431	0	0.111814	0	0.0782206	0.0243144	0	0	0.00517051	0.000117264	0	0.12199	0.295597	0.0170316	0	0.0329355	0	0	0	0.0429691	0	0.0224448	0.0824571	0	0.0528569	0	0.0369765	0.0114939	0	0	0.00244421	5.54333e-05	0	0.0576674	0.139735	0.00805119	0	0.0155693	0	0
TCGA-AO-A12B-01	0.0154797	0	0.108718	0	0	0.0927983	0.0781921	0	0.0493425	0.0955742	0	0.17817	0	0.0373547	0.0100249	0.00873645	0	2.77499e-05	0.0238066	0	0.0544091	0.443854	0	0	0.0183811	0	0	0.00212653	0.00945245	0	0.00596489	0.0115537	0	0.0215385	0	0.00451572	0.00121188	0.00105613	0	3.35461e-06	0.00287792	0	0.00657738	0.0536564	0	0	0.00222204	0	0
TCGA-AO-A12C-01	0.0217077	0.0719962	0.0137102	0.0439192	0.0551188	0.182948	0.098539	0	0.092361	0.0289	0	0	0	0.0142619	0	0	0	0.00304186	0	0.303209	0.03367	0.340364	0	0	0.0856532	0	0	0	0.0191106	0	0.0179125	0.00560487	0	0	0	0.00276595	0	0	0	0.000589938	0	0.0588043	0.00652995	0.0660102	0	0	0.0166116	0	0
TCGA-AO-A12D-01	0.157642	0.180009	0.145476	0.135746	0.00139659	0.52016	0.0138334	0	0.0146453	0.114454	0	0.25053	0.00916411	0.093766	0.0232355	0	0	0	0.0232855	0.0103643	0.100175	0.313419	0.000642077	0.00187359	0.0306121	0	0	0	0.00767753	0	0.0081281	0.0635218	0	0.139044	0.00508606	0.0520399	0.0128957	0	0	0	0.0129234	0.00575215	0.0555969	0.173947	0.000356352	0.00103984	0.0169896	0	0
TCGA-AO-A12E-01	0.0582334	0.126872	0.0993726	0.132382	0.121433	0.418142	0	0.00346807	0.0342428	0.0761949	0	0.0801199	0	0.0122478	0.00300318	0	0.0144079	0	0.0375549	0	0.0323604	0.47879	0.000374434	0	0.227236	0	0	0	0	0.00121988	0.0120448	0.0268012	0	0.0281819	0	0.00430811	0.00105636	0	0.00506793	0	0.0132098	0	0.0113826	0.168412	0.000131706	0	0.0799293	0	0
TCGA-AO-A12F-01	0	0.00557582	0	0.111118	0.0318171	0.181911	0.0677442	0	0.102552	0.0195712	0	0.0743743	0	0.0778756	0	0	0	0.0316078	0.0205375	0.120281	0	0.354718	0	0.0352269	0.0872123	0.00470178	0	0.00359759	0.0128165	0	0.0194018	0.00370267	0	0.0140709	0	0.0147333	0	0	0	0.00597987	0.00388549	0.0227559	0	0.0671091	0	0.00666457	0.0164997	0.000889529	0
TCGA-AO-A12G-01	0.0456141	0.049358	0.0496728	0	0	0.183062	0.0541436	0	0.0581388	0.0957045	0	0.145151	0	0.0352694	0.0240246	0	0	0.0278351	0.00428436	0	0.114161	0.322619	0.0136354	0	0.105033	0	0	0	0.0119253	0	0.0128053	0.0210792	0	0.03197	0	0.0077682	0.00529151	0	0	0.00613077	0.000943645	0	0.0251443	0.0710579	0.00300324	0	0.023134	0	0
TCGA-AO-A12H-01	0.0259276	0.0450796	0.00221719	0.0165848	0	0.153564	0.0227792	0	0.0209215	0.0373672	0	0.0260601	0	0.0245352	0.00162426	0	0	0.027085	0	0.00951534	0.00831601	0.684847	0	0	0.132566	0	0	0.00438298	0.00331392	0	0.00304367	0.0054362	0	0.00379124	0	0.00356939	0.000236298	0	0	0.00394035	0	0.0013843	0.00120982	0.099632	0	0	0.0192858	0	0
TCGA-AO-A1KO-01	0.0168143	0.0312762	0.17167	0.0857366	0.0600651	0.175545	0.0377659	0	0.210302	0.105254	0	0.28629	0	0	0	0	0	0.0159287	0.00616414	0.00906978	0.00216465	0.275994	0	0.0314894	0	0.0195777	0	0	0.00895548	0	0.0498692	0.0249591	0	0.0678883	0	0	0	0	0	0.00377719	0.00146171	0.00215073	0.000513307	0.0654468	0	0.00746714	0	0.00464249	0
TCGA-AO-A1KP-01	0.0370897	0	0.012187	0.011492	0	0.0052013	0.125276	0	0.0508631	0.0174541	0	0.15144	0	0.126085	0.0332346	0.0715275	0	0.0045824	0	0.0610659	0.0182441	0.177927	0	0.0875018	0.0525447	0.00667213	0.0155819	0	0.0132782	0	0.00539107	0.00184999	0	0.0160514	0	0.013364	0.0035226	0.00758133	0	0.000485697	0	0.00647248	0.00193373	0.0188588	0	0.00927447	0.00556931	0.000707191	0.00165156
TCGA-AO-A1KQ-01	0.00825301	0.0290845	0.243943	0.0734037	0	0.258578	0.00962138	0.0151141	0	0.254	0	0	0	0.108614	0.00616968	0.0888257	0	0.0420718	0	0.147365	0.111289	0.175159	0.00704488	0	0	0.0347259	0	0	0.00374678	0.00588578	0	0.0989131	0	0	0	0.0422967	0.00240261	0.0345907	0	0.0163837	0	0.0573871	0.0433384	0.0682107	0.00274343	0	0	0.013523	0
TCGA-AO-A1KR-01	0	0.0743741	0.0169771	0.0323744	0	0	0.0406502	0	0.0866945	0.243615	0	0	0.0145095	0.222557	0.0207514	0	0	0.0921215	0.0116501	0	0.118057	0.0964713	0	0.0497393	0.00318343	0	0	0	0.00564867	0	0.0120469	0.0338523	0	0	0.00201621	0.030926	0.00288357	0	0	0.012801	0.00161887	0	0.0164049	0.0134055	0	0.00691167	0.000442363	0	0
TCGA-AO-A1KS-01	0.0352234	0.102816	0.175311	0.0878187	0.178132	0.274947	0.0727579	0	0.036217	0.0340658	0	0.197107	0	0.0288607	0	0.0484566	0	0.00691505	0.0117553	0.0441352	0.0723657	0.370493	0.00946497	0.00622336	0.0601784	0	0	0.00100414	0.0260431	0	0.0129636	0.0121936	0	0.0705529	0	0.0103304	0	0.0173446	0	0.00247518	0.00420771	0.0157978	0.0259027	0.132615	0.00338791	0.0022276	0.0215404	0	0
TCGA-AO-A1KT-01	0	0.0107723	0.00698858	0.109785	0.112701	0.29313	0.00108356	0	0.0317942	0.0357869	0	0.125042	0	0.0441784	0	0	0	0.00482792	0.0176	0.0712928	0.0211911	0.51127	0	0.0456012	0.0111365	0.0689878	0	0.010207	0.000286642	0	0.00841076	0.00946699	0	0.0330784	0	0.0116868	0	0	0	0.00127717	0.00465587	0.0188596	0.00560584	0.13525	0	0.0120632	0.00294603	0.0182499	0
TCGA-AQ-A04H-01	0	0.0832846	0.0573903	0.0720359	0.162145	0.200913	0.0769385	0	0.0529296	0.064218	0	0.109755	0.00505671	0.0223411	0.0142215	0	0	0.00483301	0	0.204694	0.0780012	0.304329	0	0	0.0593738	0.00330872	0	0	0.0201561	0	0.0138663	0.0168236	0	0.0287532	0.00132474	0.00585284	0.0037257	0	0	0.00126614	0	0.053625	0.0204345	0.0797272	0	0	0.0155546	0.000866807	0
TCGA-AQ-A04J-01	0.277352	0.370295	0.191881	0.212058	0.0537947	0.665095	0.1818	0	0.0602117	0.112918	0	0.186009	0	0.0448566	0.0469124	0.0219824	0	0	0.0105473	0.0766062	0.0775534	0.132282	0.0186626	0.00980431	0.019854	0	0	0	0.158727	0	0.0525698	0.0985868	0	0.162401	0	0.0391635	0.0409584	0.0191924	0	0	0.0092087	0.0668835	0.0677105	0.115493	0.0162939	0.00855997	0.0173342	0	0
TCGA-AQ-A04L-01	0.0352628	0.0236651	0.0457866	0	0.0534607	0.356282	0.0456393	0	0.00543539	0.0215552	0	0.0499693	0	0.0755473	0	0	0	0.00398447	0	0.316559	0.0344106	0.432824	0	0	0	0.014075	0	0	0.00676361	0	0.000805508	0.00319441	0	0.00740529	0	0.0111959	0	0	0	0.000590486	0	0.0469131	0.00509954	0.0641432	0	0	0	0.00208587	0
TCGA-AQ-A0Y5-01	0	0.0380862	0.107125	0.0785374	0.111515	0.37772	0.00212475	0.000334676	0.0124831	0	0	0.103622	0	0.0274884	0.0219125	0	0.0258351	0.021903	0	0.358607	0.00156087	0.344601	0	0	0.0743357	0	0	0.00519256	0.000422983	6.66255e-05	0.00248508	0	0	0.0206284	0	0.00547224	0.00436222	0	0.00514311	0.00436033	0	0.0713895	0.00031073	0.0686012	0	0	0.0147983	0	0
TCGA-AQ-A1H2-01	0.0455479	0.0656095	0.0758249	0.0491421	0.0324003	0.233278	0.0016712	0	0	0.0837463	0	0.117941	0	0.0151602	0.021277	0	0	0.00311098	0.0056002	0	0.0515426	0.546143	0	0	0.153807	0	0	0	0.000359369	0	0	0.0180085	0	0.0253617	0	0.00326001	0.00457534	0	0	0.000668975	0.00120425	0	0.0110836	0.117441	0	0	0.0330742	0	0
TCGA-AQ-A1H3-01	0.033051	0.180905	0.190983	0.137662	0.0143096	0.471423	0.0691585	0	0.0512943	0.0600821	0	0.19798	0	0.0646544	0	0.0746882	0	0	0.000971939	0	0.093162	0.251968	0.0821306	0	0.0308014	0.0231082	0	0	0.0378036	0	0.0280387	0.0328422	0	0.10822	0	0.0353416	0	0.0408263	0	0	0.000531284	0	0.0509245	0.137732	0.0448945	0	0.0168367	0.0126315	0
TCGA-AQ-A54N-01	0.00140904	0	0	0.000952146	0	0.075804	0	0.0721457	0.00496758	0.0611253	0	0.01497	0	0.4142	0.0039285	0	0	0.0126203	0.00933679	0.047401	0.0744829	0.133921	0	0.0267497	0.124151	0	0	0	0	0.0078421	0.000539966	0.0066442	0	0.00162721	0	0.0450227	0.00042702	0	0	0.0013718	0.00101489	0.0051524	0.00809614	0.014557	0	0.00290764	0.013495	0	0
TCGA-AQ-A54O-01	0.0703831	0.0740793	0	0.000669827	0	0.21009	0.0261025	0.0103619	0	0.0841973	0	0.0284486	0	0.146008	0.0396164	0.0194713	0	0.0190736	0	0.279338	0.0540352	0.279508	7.48927e-05	0	0.0137643	0	0	0	0.0061963	0.00245973	0	0.019987	0	0.00675321	0	0.0346598	0.00940426	0.00462216	0	0.00452774	0	0.0663099	0.012827	0.0663505	1.77782e-05	0	0.0032674	0	0
TCGA-AQ-A7U7-01	0.301395	0.692959	0.612321	0.463851	0.110028	1.42971	0.0255366	0.0361908	0	0.182336	0	0.233077	0	0.0721839	0.0470215	0.013515	0	0.0405906	0.0180951	0.00326309	0.117468	0.158941	0.00811067	0	0.0436717	0	0	0	0.035687	0.0505761	0	0.254811	0	0.325722	0	0.100876	0.0657119	0.0188871	0	0.0567247	0.0252877	0.00456012	0.164159	0.222118	0.0113345	0	0.0610305	0	0
TCGA-AR-A0TP-01	0.135256	0.0577874	0.00730861	0.0644715	0	0.33467	0	0	0.0423371	0.0188126	0	0.0165874	0	0.0396482	0.0252767	0	0.0399315	0	0	0.608547	0	0.170129	0	0	0.0267417	0	0.011989	0	0	0	0.0051844	0.0023037	0	0.00203122	0	0.00485512	0.00309526	0	0.00488982	0	0	0.0745197	0	0.0208332	0	0	0.00327466	0	0.00146812
TCGA-AR-A0TQ-01	0.0683409	0.216726	0.213103	0.121592	0.0181149	0.503898	0.0345891	0	0.0669851	0.13693	0	0.115832	0	0.0466131	0.0412852	0.0132151	0	0.0191599	0.0110111	0.171435	0.0629263	0.269916	0	0	0.0084511	0.0016509	0	0	0.0224734	0	0.0435219	0.0889667	0	0.075259	0	0.0302857	0.026824	0.00858615	0	0.0124487	0.00715422	0.111386	0.0408848	0.175371	0	0	0.00549089	0.00107263	0
TCGA-AR-A0TR-01	0.0805641	0.138871	0.0259629	0.0144709	0	0.0929627	0.111215	0.0138654	0.0721889	0.0934147	0	0.0885544	0	0.0519078	0.0567691	0	0	0.0567172	0.000332641	0	0.0477412	0.290215	0	0.00194852	0.112948	0	0	0.00218269	0.0321433	0.00400737	0.020864	0.0269987	0	0.025594	0	0.0150024	0.0164074	0	0	0.0163924	9.61399e-05	0	0.0137982	0.0838778	0	0.000563161	0.0326443	0	0
TCGA-AR-A0TS-01	0.543577	0.95353	0.271668	0.351015	0.176093	1.15564	0.204954	0.0315384	0	0.126214	0.00418166	0.0913727	0.0157193	0.0494793	0.0638553	0	0.00316204	0	0.0189083	0.0514024	0.0885945	0.247596	0	0	0.00302266	0	0	0	0.266762	0.0410496	0	0.164276	0.00544274	0.118928	0.0204598	0.0644009	0.0831124	0	0.00411563	0	0.0246105	0.066904	0.115312	0.322265	0	0	0.00393422	0	0
TCGA-AR-A0TT-01	0.388613	0.549517	0.295342	0.392839	0.194634	1.42875	0.0459445	0.00823132	0	0.119789	0	0.224748	0.00294542	0.0493588	0.0638728	0	0	0	0.0033879	0.107549	0.124707	0.206901	0.0127834	0	0.0280131	0	0	0.00176801	0.0517253	0.009267	0	0.134861	0	0.253026	0.00331602	0.0555692	0.0719094	0	0	0	0.00381417	0.121081	0.140398	0.232934	0.0143918	0	0.0315377	0	0
TCGA-AR-A0TU-01	0	0.064978	0	0.217277	0	0.275423	0	0.00890113	0.024002	0.124169	0	0	0.122669	0.084637	0.00091064	0.0291965	0	0.0682939	0.00619079	0.0337064	0.122552	0.315828	0.00883696	0.0423192	0	0.00778795	0	0	0	0.0034207	0.00922393	0.0477179	0	0	0.0471417	0.0325259	0.000349958	0.0112202	0	0.0262453	0.00237911	0.0129534	0.0470967	0.121372	0.00339604	0.0162632	0	0.0029929	0
TCGA-AR-A0TV-01	0.0370926	0.129575	0.0852555	0.112863	0	0.431452	0.0095608	2.35663e-05	0.00983321	0.125187	0	0.134848	0	0.0624207	0.0404555	0	0	0.0347571	0.01105	0.177736	0.136962	0.229333	0.0051027	0	0.0227288	0	0	0	0.00430687	1.06159e-05	0.00442958	0.0563932	0	0.0607454	0	0.0281187	0.018224	0	0	0.0156571	0.00497772	0.0800651	0.0616974	0.103308	0.00229862	0	0.0102387	0	0
TCGA-AR-A0TW-01	0.0979114	0.0494128	0.229138	0.100476	0.0481915	0.473364	0.0147658	0	0.0833424	0.229803	0	0.0547721	0.0589652	0.0729719	0	0	0	0.0425371	0.0158957	0	0.105715	0.287341	0.00328651	0	0.030604	0	0	0	0.00630778	0	0.0356029	0.0981692	0	0.023398	0.0251892	0.0311727	0	0	0	0.0181713	0.00679046	0	0.04516	0.122749	0.00140396	0	0.0130736	0	0
TCGA-AR-A0TX-01	0.221959	0.255652	0.376617	0.2224	0.16531	0.897253	0.0200673	0.00362055	0.0321488	0.128735	0	0.207573	0	0.0718622	0.0168008	0	0	0.0329131	0.00353064	0.0341813	0.0838827	0.277515	0.0270158	0.00121605	0.0589385	0	0	0	0.0167035	0.00301365	0.0267598	0.107155	0	0.172778	0	0.0598162	0.0139845	0	0	0.027396	0.00293881	0.0284516	0.0698217	0.230996	0.0224872	0.0010122	0.0490588	0	0
TCGA-AR-A0TY-01	0.0791232	0.0829196	0.0298443	0.00340683	0	0.198144	0.0147275	0.0140438	0.0729392	0.0660441	0	0.0890583	0	0.0375255	0.0269102	0	0	0	0.00310937	0.27007	0.0203435	0.32187	0	0	0.0497525	0.0136055	0	0	0.00281961	0.00268871	0.0139644	0.0126443	0	0.0170504	0	0.00718434	0.00515202	0	0	0	0.000595295	0.0517055	0.00389481	0.0616227	0	0	0.00952521	0.0026048	0
TCGA-AR-A0TZ-01	0.0652366	0.0690588	0.059906	0.113154	0	0.298971	0.0313312	0	0	0.0534621	0	0.128627	0	0.0467434	0.00453373	0	0	0.0238	0.0498437	0	0.0393439	0.412105	0.0907299	0	0	0.11948	0	0	0.00692267	0	0	0.0118125	0	0.0284203	0	0.010328	0.00100173	0	0	0.00525864	0.011013	0	0.0086931	0.0910553	0.0200469	0	0	0.0263993	0
TCGA-AR-A0U0-01	0.0445436	0.209178	0.163456	0.362276	0	0.762337	0.0152725	0	0.0862656	0.126639	0	0.110223	0.0167892	0.100364	0	0.0236853	0.00435408	0.0190127	0	0.0556933	0.197668	0.229256	0.00833248	0	0.00644424	0	0	0	0.00997753	0	0.0563574	0.0827336	0	0.0720087	0.0109684	0.065568	0	0.0154736	0.00284452	0.012421	0	0.0363844	0.129137	0.149773	0.00544361	0	0.00421002	0	0
TCGA-AR-A0U2-01	0.144849	0.0828445	0.286551	0.0938326	0.166916	0.510321	0.0564044	0	0.0572311	0.140903	0	0.146777	0.0289839	0.0148579	0.0110279	0	0.030408	0	0.0208773	0.0794076	0.0793684	0.307356	0.00494496	0	0.0214523	0	0	0	0.0274641	0	0.0278666	0.0686079	0	0.0714679	0.0141127	0.00723452	0.00536964	0	0.0148061	0	0.0101655	0.0386647	0.0386456	0.149656	0.00240778	0	0.0104454	0	0
TCGA-AR-A0U3-01	0.125451	0.0935212	0.0586885	0.0544156	0	0.29049	0.0314218	0	0.0099628	0.0508645	0	0.0931288	0	0.0942436	0.0505971	0	0.000681931	0.00525795	0.00998042	0.193562	0.0933776	0.306725	0.0105209	0	0.049676	0	0	0	0.0100372	0	0.00318245	0.0162478	0	0.0297485	0	0.0301046	0.0161624	0	0.000217832	0.00167957	0.00318808	0.0618303	0.0298279	0.0979781	0.00336071	0	0.0158682	0	0
TCGA-AR-A0U4-01	0	0.0871205	0	0.977749	0	1.17165	0	0.0474701	0	0.034647	0	0.0629828	0.00182485	0.0388375	0.0212366	0	0.0517135	0	0.0358782	0.401943	0.118996	0.138499	0.0234555	0	0	0.0132401	0	0.00927595	0	0.032594	0	0.0237893	0	0.0432453	0.00125298	0.0266667	0.0145815	0	0.0355075	0	0.0246347	0.275982	0.0817049	0.0950965	0.016105	0	0	0.00909093	0
TCGA-AR-A1AH-01	0	0.0440872	0.0395747	0.100578	0.110027	0.169527	0.0371331	0	0.142296	0.0222592	0	0.0219536	0	0.0479527	0.0114446	0.00291875	0	0	0.0319183	0.193526	0.0181723	0.335884	0	0.0332048	0	0.0960351	0	0.00530114	0.0053317	0	0.0204313	0.00319606	0	0.00315217	0	0.00688522	0.00164326	0.000419084	0	0	0.00458294	0.0277872	0.00260924	0.0482274	0	0.00476766	0	0.0137891	0
TCGA-AR-A1AI-01	0.149816	0.211507	0.296233	0.351653	0	0.942543	0.0182793	0	0.132826	0.145032	0	0.11767	0.0273799	0.079343	0.00449669	0	0	0.0381159	0.027492	0.0605781	0.0924102	0.210122	0.00645869	0.0380386	0.00175749	0	0	0	0.0139849	0	0.10162	0.110959	0	0.0900252	0.0209474	0.0607025	0.00344026	0	0	0.0291611	0.0210331	0.0463462	0.0706998	0.160757	0.00494132	0.029102	0.00134459	0	0
TCGA-AR-A1AJ-01	0	0.586849	0.317459	0.559048	0.206634	1.63809	0.0313592	0.00177983	0.0177057	0.0593795	0	0.171011	0.0211374	0.0950747	0.00573393	0.052738	0	0	0.00169814	0.006032	0.173554	0.328803	0.0251614	0	0	0.00727079	0	0.00156048	0.0451384	0.00256188	0.0254857	0.0854708	0	0.246154	0.0304251	0.136851	0.00825343	0.0759111	0	0	0.0024443	0.00868247	0.249814	0.473279	0.0362174	0	0	0.0104656	0
TCGA-AR-A1AK-01	0.0615469	0.254945	0.334224	0.289297	0.192369	0.921116	0.0160743	0	0.0615926	0.14073	0	0.0858784	0	0.0708406	0.0111242	0.0158325	0	0.0170356	0.0024612	0	0.152467	0.376422	0.0164104	0	0.0331317	0	0	0	0.0134009	0	0.0513489	0.117324	0	0.0715956	0	0.0590587	0.00927405	0.0131993	0	0.0142024	0.00205186	0	0.127109	0.313817	0.0136811	0	0.0276214	0	0
TCGA-AR-A1AL-01	0.0726024	0.220915	0.260257	0.199989	0.0884464	0.622376	0.0857664	0	0.0572249	0.0722937	0	0.190626	0.0107108	0.00286812	0	0.0219797	0	0	0.0187713	0	0.0166848	0.25793	0.147661	0	0.110665	0.00681745	0	0	0.0473611	0	0.0316002	0.0399214	0	0.105266	0.00591462	0.0015838	0	0.0121374	0	0	0.0103657	0	0.00921351	0.142432	0.0815402	0	0.0611105	0.00376467	0
TCGA-AR-A1AM-01	0.0954887	0.194923	0.139447	0.109509	0.114693	0.491968	0.0397045	0	0.109969	0.132714	0	0.151829	0	0.0270866	0.0179511	0	0	0.0142003	0.0139492	0.0407919	0.0474253	0.302388	0.00234073	0	0.0996503	0	0	0	0.0202822	0	0.0561751	0.067794	0	0.0775586	0	0.0138366	0.00916991	0	0	0.00725394	0.00712566	0.0208377	0.0242262	0.154469	0.00119571	0	0.0509042	0	0
TCGA-AR-A1AN-01	0.0234571	0.146248	0.0315813	0.0757019	0.0184612	0.375806	0.012695	0.00480729	0	0.0425013	0	0	0	0.0474551	0.0279553	0.0264758	0	0.010587	0	0.440749	0.0586503	0.270253	0.00594215	0	0.0394058	0.0125231	0	0	0.00386028	0.0014618	0	0.0129238	0	0	0	0.0144301	0.00850064	0.00805073	0	0.00321928	0	0.134023	0.0178343	0.0821784	0.00180689	0	0.0119825	0.00380802	0
TCGA-AR-A1AO-01	0	0.267849	0.495724	0.467737	0.616381	1.68056	0.00378347	0.00397777	0	0.0522413	0	0.106272	0	0.0123565	0.00123812	0	0	0	0	0.521972	0.0449175	0.220428	0.00222134	0	0.0305926	0	0	0	0.00393801	0.00414024	0	0.0543751	0	0.110612	0	0.0128612	0.00128869	0	0	0	0	0.543292	0.0467522	0.229432	0.00231207	0	0.0318422	0	0
TCGA-AR-A1AP-01	0.183198	0.151735	0.141845	0.110993	0.0703775	0.571895	0.0581953	0	0.00701318	0.0438549	0	0.108599	0	0.0683113	0.0370954	0	0	0.0115949	0.0382818	0.0181407	0.144617	0.416801	0.0220508	0	0.0244443	0	0	0.00100017	0.0239687	0	0.0028885	0.0180624	0	0.0447284	0	0.0281351	0.0152783	0	0	0.00477555	0.015767	0.00747155	0.0595629	0.171666	0.00908197	0	0.0100678	0	0
TCGA-AR-A1AQ-01	0.0702174	0.200432	0.210858	0.264991	0.0122306	0.754338	0.0170271	1.7912e-05	0.124125	0.104713	0	0.13007	0.0277765	0.0913443	0	0.0127319	0	0.0178544	0.000735385	0.0626439	0.114149	0.23723	0.0474018	0	0.0121793	0	0	0	0.0129623	1.36359e-05	0.0944934	0.0797153	0	0.0990189	0.0211456	0.069538	0	0.00969249	0	0.0135921	0.000559829	0.0476892	0.0868984	0.180597	0.0360858	0	0.00927175	0	0
TCGA-AR-A1AR-01	0.0236816	0.215286	0.355308	0.311579	0.400797	1.26347	0	0.041179	0	0	0	0.18448	0.013331	0.0182862	0.00347994	0.056393	0.0286344	0	0.00383635	0.21857	0.0869377	0.336382	0	0	0.00849092	0	0	0	0	0.0338332	0	0	0	0.151571	0.010953	0.0150242	0.00285917	0.0463332	0.0235264	0	0.003152	0.17958	0.0714292	0.276376	0	0	0.00697625	0	0
TCGA-AR-A1AS-01	0.0320287	0.0436353	0.0342637	0.0438565	0.0142825	0.267924	0.000784022	0.0076143	0.00693385	0	0.047292	0	0	0.0377619	0.0255723	0	0.0376529	0	0	0.399077	0	0.383629	0	0	0	0.0536192	0	6.35363e-05	8.14047e-05	0.00079059	0.000719939	0	0.00491031	0	0	0.00392081	0.00265516	0	0.00390948	0	0	0.041436	0	0.0398321	0	0	0	0.00556726	0
TCGA-AR-A1AT-01	0.108974	0.161033	0.290059	0.166163	0.0967985	0.53648	0.0276348	0	0.00152469	0.165506	0	0.168268	9.39693e-05	0.0682889	0.00433105	0.0561776	0	0.00967641	0	0.0830499	0.119796	0.282225	0.00332959	0	0.0100975	0	0	0	0.0143591	0	0.000792235	0.0859975	0	0.0874326	4.88267e-05	0.0354831	0.00225042	0.02919	0	0.00502789	0	0.0431529	0.0622465	0.146645	0.00173006	0	0.00524669	0	0
TCGA-AR-A1AU-01	0.0335765	0.0983512	0.111636	0.074303	0.0193437	0.388735	0.0861954	0	0.0841619	0.0861267	0	0.13045	0	0.0139121	0	0	0	0.045327	0.0186098	0.0303655	0.0314959	0.36928	0	0	0.0568652	0.043492	0	0.00371828	0.0270308	0	0.0263931	0.0270093	0	0.0409091	0	0.00436282	0	0	0	0.0142145	0.00583601	0.0095226	0.00987709	0.115806	0	0	0.0178329	0.0136391	0
TCGA-AR-A1AV-01	0.0895831	0.128194	0.0416617	0.0713471	0.0383429	0.402797	0.0479638	0	0.0228164	0.0177017	0	0.0185802	0	0.0499139	0	0	0	0.00301825	0	0.228323	0.0377579	0.503961	0.00607954	0	0.0636221	0	0	0.000261456	0.0100221	0	0.00476751	0.00369877	0	0.00388234	0	0.0104296	0	0	0	0.000630666	0	0.0477083	0.00788953	0.105303	0.00127032	0	0.0132939	0	0
TCGA-AR-A1AW-01	0.747292	0.776962	0.766378	0.604183	0.0621974	1.88568	0.0584918	0.0485868	0.0502226	0.115447	0	0.13115	0.0399839	0.0329961	0.0224225	0.0446748	0	0	0	0.152086	0.0973955	0.206543	0	0	0	0	0	0	0.0894617	0.0743123	0.0768142	0.176574	0	0.20059	0.0611544	0.0504667	0.0342946	0.068329	0	0	0	0.232611	0.148964	0.315902	0	0	0	0	0
TCGA-AR-A1AX-01	0.382808	0.631443	0.347263	0.313843	0.0464337	0.94547	0.0802836	0.0141493	0	0.128399	0	0.190337	0.0214453	0.0576806	0.0590675	0	0	0.0232999	0.0285735	0.020067	0.101628	0.112258	0.00628679	0	0.156524	0	0	0	0.094545	0.0166628	0	0.151208	0	0.224148	0.0252548	0.0679268	0.0695601	0	0	0.0274389	0.0336492	0.0236317	0.119681	0.1322	0.00740356	0	0.184329	0	0
TCGA-AR-A1AY-01	0.042503	0.197383	0	0.151339	0.0410484	0.469649	0.000104796	0.0021122	0	0.0395386	0	0.0564725	0	0.0333604	0.0148979	0	0	0.0658573	0	0.556368	0.0474407	0.141045	0	0	0.0412167	0	0	0.00158621	2.70233e-05	0.000544665	0	0.0101957	0	0.0145624	0	0.0086025	0.00384168	0	0	0.0169824	0	0.143468	0.0122333	0.0363706	0	0	0.0106284	0	0
TCGA-AR-A24H-01	0.0218593	0.128061	0.134857	0.130225	0.0894272	0.383867	0.0327628	0	0.0250682	0.138957	0	0.0281338	0.00718352	0.139815	0.0216277	0.0269255	0	0.0011213	0.00410008	0.0518913	0.131329	0.372723	0.0124007	0	0.00596047	0	0	0	0.0140667	0	0.010763	0.0596613	0	0.0120792	0.00308424	0.0600295	0.00928585	0.0115605	0	0.000481427	0.00176037	0.0222795	0.0563861	0.160028	0.00532423	0	0.00255913	0	0
TCGA-AR-A24K-01	0.067255	0.045894	0	0	0	0.0522845	0.0941414	0	0.0961764	0.0575279	0	0.0948861	0	0.0574997	0	0	0	0.0153349	0.0525805	0	0.03058	0.4056	0.0127061	0.0229033	0	0.0600642	0	0	0.0101378	0	0.0103569	0.00619498	0	0.010218	0	0.00619194	0	0	0	0.00165136	0.00566221	0	0.00329306	0.0436776	0.00136828	0.00246637	0	0.0064681	0
TCGA-AR-A24L-01	0.0194773	0.0886387	0.128486	0.144725	0.223104	0.287021	0.0955829	0	0.112055	0.0560841	0	0.0783896	0	0.0167047	0.00463528	0.00485823	0	0.00736511	0.00689753	0.110491	0.0413237	0.391546	0.00776298	0	0.06447	0	0	0.00183454	0.0273415	0	0.0320533	0.0160429	0	0.0224234	0	0.00477839	0.00132592	0.0013897	0	0.00210679	0.00197304	0.031606	0.0118207	0.112002	0.0022206	0	0.0184417	0	0
TCGA-AR-A24M-01	0.10602	0.0986163	0.15873	0.132479	0.162657	0.385275	0.000908388	0.00244646	0.0371104	0.0485453	0	0.145498	0	0.025288	0.0216816	0	0	0	0.0106436	0.0971922	0.0175074	0.334421	0	0	0.258758	0	0	0	0.000220731	0.000594469	0.00901752	0.0117961	0	0.0353548	0	0.00614477	0.00526845	0	0	0	0.00258632	0.0236169	0.00425415	0.0812617	0	0	0.0628761	0	0
TCGA-AR-A24N-01	0.0574206	0.10265	0.036381	0.071026	0	0.233721	0.0782902	0	0.192177	0.0635822	0	0.137314	0	0.0908917	0	0	0.00244826	0.00746512	0.02872	0	0.0505578	0.318111	0	0.00972142	0.0207216	0	0	0	0.0207128	0	0.0508432	0.0168216	0	0.0363285	0	0.0240467	0	0	0.000647723	0.00197501	0.00759828	0	0.0133758	0.0841608	0	0.00257194	0.00548221	0	0
TCGA-AR-A24O-01	0.106779	0.162076	0.334978	0.234437	0.188199	0.678602	0.0766299	0	0.0311904	0.0861988	0	0.208242	0	0.0293251	0	0.0387626	0	0.0017579	0.0380006	0	0.09018	0.280796	0.00166852	0	0.117248	0	0	0	0.0484681	0	0.0197278	0.0545204	0	0.131712	0	0.018548	0	0.0245172	0	0.00111186	0.0240352	0	0.0570385	0.177602	0.00105533	0	0.0741592	0	0
TCGA-AR-A24P-01	0.0805061	0.151197	0.104673	0.121869	0.0653575	0.402749	0.0773671	0	0.0533513	0.0367501	0	0.158757	0	0.0520978	0	0	0.0118375	0	0.105293	0	0.0528573	0.390837	0.0058322	0	0.0550184	0	0	0	0.0295346	0	0.0203667	0.0140292	0	0.0606051	0	0.0198881	0	0	0.00451893	0	0.0401954	0	0.0201781	0.149201	0.00222642	0	0.0210031	0	0
TCGA-AR-A24Q-01	0.179207	0.112075	0.249083	0.17149	0	0.704517	0.00629818	0	0.10235	0.138864	0	0.156969	0	0.0338913	0.00273251	0.0393847	0	0.0144395	0	0.221269	0.084702	0.154527	0.00779541	0	0.0367784	0	0	0	0.00340969	0	0.0554097	0.0751775	0	0.0849791	0	0.0183479	0.00147932	0.0213219	0	0.00781719	0	0.11979	0.0458557	0.0836573	0.00422025	0	0.0199109	0	0
TCGA-AR-A24R-01	0.0583997	0.12813	0.135083	0.0822162	0	0.437433	0.0587274	0	0.02038	0.0848374	0	0.108557	0.0121771	0.0742924	0.0085262	0.0245942	0	0	0.00683005	0.0586502	0.117554	0.361382	0.0137414	0	0.0497508	0	0	0	0.0266117	0	0.00923497	0.0384432	0	0.0491914	0.00551794	0.0336649	0.00386356	0.0111446	0	0	0.00309497	0.0265767	0.0532684	0.163756	0.00622679	0	0.0225441	0	0
TCGA-AR-A24S-01	0.00556582	0.246761	0.163708	0.27643	0.374905	0.980274	0.0169417	0	0	0.0197572	0	0.135912	0	0.0253482	0.0176586	0	0.00151247	0	0.0077455	0.143072	0.0773678	0.366353	0.12256	0	0.0560093	0	0	0.00976215	0.0100752	0	0	0.0117495	0	0.0808262	0	0.0150745	0.0105015	0	0.000899461	0	0.00460621	0.0850842	0.0460103	0.217869	0.0728859	0	0.0333085	0	0
TCGA-AR-A24T-01	0.0345561	0.125518	0.197714	0.183723	0.346283	0.43546	0.0152876	0	0.057192	0.0513452	0	0.0861388	0	0.012464	0	0.011488	0	0.00669976	0.0450835	0	0.0452515	0.433573	0	0	0.235476	0	0	0	0.0062171	0	0.0232586	0.0208808	0	0.0350305	0	0.00506882	0	0.00467187	0	0.00272463	0.0183343	0	0.0184027	0.176324	0	0	0.0957625	0	0
TCGA-AR-A24U-01	0.0944297	0.284757	0.306616	0.312335	0.171102	0.888851	0.0309437	0.0111156	0.0557771	0.0480865	0	0.238532	0.0354603	0.0325383	0.00662751	0	0.0216465	0	0.00555688	0.105761	0.0698514	0.27134	0.0360372	0	0.01898	0	0	0.0117464	0.0260806	0.00936871	0.0470113	0.0405293	0	0.201045	0.0298874	0.0274246	0.00558594	0	0.0182445	0	0.00468357	0.0891397	0.0588737	0.228696	0.0303737	0	0.0159971	0	0
TCGA-AR-A24V-01	0	0.0459467	0.12318	0.228107	0.260075	0.571616	0.0146006	0	0.0128899	0.0332175	0	0.099111	0	0.0216226	0.00556725	0	0.0118219	0	0	0.126229	0.0282715	0.524122	0	0	0.107801	0	0	0.0147454	0.0053055	0	0.0046839	0.0120705	0	0.0360146	0	0.00785716	0.00202301	0	0.00429579	0	0	0.0458687	0.0102732	0.190454	0	0	0.0391722	0	0
TCGA-AR-A24W-01	0.00470564	0.0906802	0.175621	0.140828	0.00634055	0.399513	0.0706191	0	0.148569	0.0604007	0	0.138284	0	0.0121219	0	0	0	0.00738955	0	0	0	0.278662	0	0.0265746	0.197906	0.0553386	0	0.00413364	0.0219476	0	0.0461736	0.0187719	0	0.0429772	0	0.00376736	0	0	0	0.00229659	0	0	0	0.086605	0	0.00825909	0.0615071	0.0171986	0
TCGA-AR-A24X-01	0.0683867	0.135585	0.133898	0.108837	0	0.295978	0.103613	0	0.0548477	0.100495	0	0.177504	0	0.0921225	0	0.0378156	0	0.0631944	0.0110463	0	0.0663815	0.236397	0	0	0	0.053352	0	0.003231	0.0353872	0	0.0187323	0.0343225	0	0.0606234	0	0.0314629	0	0.0129153	0	0.021583	0.00377269	0	0.0226715	0.0807377	0	0	0	0.0182215	0
TCGA-AR-A24Z-01	0.0205235	0.0498131	0.0657561	0.13559	0.120254	0.285375	0.0533586	0	0.00855948	0.0277675	0	0.0600787	0	0.0445666	0.00127152	0	0.0101781	0	0	0.285893	0.0234901	0.482072	0	0	0.00276413	0	0	0	0.0145433	0	0.00233295	0.00756824	0	0.0163749	0	0.012147	0.000346562	0	0.00277411	0	0	0.0779223	0.00640241	0.131393	0	0	0.000753384	0	0
TCGA-AR-A250-01	0.0727011	0.126696	0.0884277	0.166255	0.132833	0.610555	0.00772717	0	0.0332251	0	0	0.16624	0	0.0373467	0.0376853	0	0	0.0275604	0	0.184164	0.0951916	0.31198	0.0044085	0	0.0944715	0	0	0	0.00356674	0	0.0153362	0	0	0.0767336	0	0.0172386	0.0173949	0	0	0.0127215	0	0.0850072	0.0439389	0.144005	0.0020349	0	0.0436066	0	0
TCGA-AR-A251-01	0.101338	0.150221	0.225507	0.230658	0.164825	0.597946	0.0946178	0	0.0686515	0.0501339	0	0.160036	0.00148966	0.0295233	0	0.0154558	0	0	0.0102781	0.074601	0.134567	0.320389	0	0.018348	0	0.0215298	0	0.000378929	0.0484089	0	0.0351239	0.0256498	0	0.0818787	0.000762147	0.0151049	0	0.0079076	0	0	0.00525852	0.0381678	0.0688479	0.163919	0	0.00938732	0	0.0110152	0
TCGA-AR-A252-01	0.23755	0.402759	0.966828	0.386592	0.15613	1.38334	0.0345222	0	0.0502702	0.163185	0	0.1952	0.0259414	0.0204439	0	0.14172	0	0	0.00990788	0	0.0897276	0.221423	0.0164572	0	0.0312015	0	0	0	0.0405599	0	0.0590623	0.191725	0	0.22934	0.0304784	0.0240194	0	0.166506	0	0	0.0116407	0	0.105421	0.260148	0.0193355	0	0.0366585	0	0
TCGA-AR-A254-01	0	0.149707	0.131471	0.208977	0.218218	0.624809	0.00705015	0	0	0.0843757	0	0.174823	0.00677308	0.0485316	0	0	0.0128096	0	0.00513108	0.0235803	0.116965	0.509845	0.00612188	0	0	0.000730629	0	0.0032626	0.0042075	0	0	0.0503551	0	0.104334	0.00404215	0.0289635	0	0	0.00764475	0	0.00306221	0.0140726	0.0698041	0.304274	0.00365352	0	0	0.000436037	0
TCGA-AR-A255-01	0.0594203	0.200532	0.192183	0.180245	0.125406	0.601425	0.0230976	0	0	0.0742519	0	0.0439161	0.00321306	0.0407991	0.0199182	0.0433388	0	0	0.00465249	0.0214699	0.184365	0.382259	0.0281164	0	0.130602	0	0	0	0.0142	0	0	0.0456489	0	0.0269989	0.00197534	0.0250826	0.0122454	0.026644	0	0	0.00286028	0.0131993	0.113345	0.235007	0.0172855	0	0.080292	0	0
TCGA-AR-A256-01	0.0848345	0.107332	0.104264	0.236755	0	0.630448	0.0308982	0	0.00118326	0.00858549	0	0.0965319	0	0.0854721	0.0140858	0	0.0179971	0	0.000238545	0.250852	0.0480441	0.287873	0.0406911	0.0665079	0	0.0510389	0	0	0.0103628	0	0.000396846	0.00287944	0	0.0323753	0	0.028666	0.00472417	0	0.00603595	0	8.00043e-05	0.0841321	0.0161132	0.0965483	0.0136472	0.0223057	0	0.0171177	0
TCGA-AR-A2LE-01	0.0494295	0.0285261	0.143201	0.00814846	0	0.311334	0.0925835	0	0.0758572	0.0681673	0	0.188321	0	0.00502486	0	0.0153536	0	0.00891465	0.00346753	0	0.107564	0.260544	0.100586	0	0.0736175	0	0	0	0.0187383	0	0.015353	0.0137966	0	0.0381149	0	0.001017	0	0.00310747	0	0.00180427	0.000701806	0	0.0217702	0.0527324	0.020358	0	0.0148997	0	0
TCGA-AR-A2LH-01	0.336589	0.363732	0.334858	0.243109	0.0428296	1.05194	0.0972999	0	0	0.150346	0	0.146747	0.0145434	0.020396	0.0467801	0	0	0.066284	0.0662966	0	0.0750721	0.224105	0.00565373	0	0.0864766	0	0	0	0.0875547	0	0	0.135288	0	0.13205	0.0130868	0.0183532	0.0420948	0	0	0.0596452	0.0596566	0	0.0675532	0.201659	0.00508748	0	0.0778154	0	0
TCGA-AR-A2LJ-01	0.0538957	0.193272	0.0446666	0.0619137	0.157536	0.712329	0	0.0109073	0	0.0721177	0	0.087779	0	0.0540216	0.0266838	0	0	0.0160823	0.0372986	0.288393	0.0486926	0.308618	0	0	0.0494054	0	0	0	0	0.00403545	0	0.0266818	0	0.032476	0	0.0199866	0.00987235	0	0	0.00595004	0.0137996	0.106698	0.0180151	0.114181	0	0	0.0182788	0	0
TCGA-AR-A2LK-01	0.0383683	0.10752	0.0218718	0.0795022	0.0970484	0.389827	0.00146326	0.000753142	0	0.0732586	0	0.0718165	0	0.0298678	0.0290554	0	0	0.0467863	0.0374965	0.0278298	0.0271836	0.485078	0.00916218	0	0.160249	0	0	0	0.000483721	0.000248972	0	0.0242177	0	0.023741	0	0.00987366	0.00960508	0	0	0.0154666	0.0123955	0.00919992	0.0089863	0.160356	0.00302882	0	0.0529749	0	0
TCGA-AR-A2LL-01	0.0228265	0.124182	0.0372893	0.0559724	0.17186	0.489868	0.0217594	0.00323006	0	0.0605027	0	0	0	0.0350415	0.0420004	0	0.00493722	0	0.0160031	0.0870176	0.01823	0.525178	0.0335555	0	0.152545	0	0	0	0.0068839	0.00102188	0	0.019141	0	0	0	0.0110859	0.0132875	0	0.00156197	0	0.00506282	0.0275293	0.00576734	0.166148	0.0106158	0	0.0482598	0	0
TCGA-AR-A2LM-01	0.144862	0.177351	0.277777	0.162492	0.159871	0.607203	0.0548642	0	0.0356287	0.0900748	0	0.18163	0	0.0552209	0	0.00318971	0	0.0257564	0.0240577	0	0.0650832	0.235379	0.021343	0	0.207773	0	0	0	0.0276916	0	0.0179829	0.0454634	0	0.0916739	0	0.0278716	0	0.00160994	0	0.013	0.0121426	0	0.0328494	0.118803	0.0107724	0	0.104869	0	0
TCGA-AR-A2LN-01	0.0702396	0.228423	0.271378	0.253465	0.105336	0.647638	0.0626264	0	0.0598696	0.083101	0	0.107764	0	0.0428139	0	0	0	0.0548746	0.0259469	0	0.0323584	0.334935	0	0	0.168614	0.0239026	0	0.0031935	0.0407996	0	0.0390036	0.0541383	0	0.0702053	0	0.0278922	0	0	0	0.0357494	0.0169038	0	0.0210807	0.218202	0	0	0.109848	0.015572	0
[truncated: 10,099 more rows]
[truncated: 70 more columns]

[truncated: 2 more sheets: K, L]
