# Supplementary material for: Four types of adenine-related RNA modification writers -mediated molecular subtypes contribute to predicting clinical outcomes and treatment options in bladder cancer
Source: Front Immunol. 2023 Aug 11;14:1152806. doi: 10.3389/fimmu.2023.1152806 (PMC10450768; doi:10.3389/fimmu.2023.1152806)
Supplement: Supplementary Table 3 — GSVA enrichment analysis showing the activation states of biological pathways in distinct RNA modification patterns. GSVA, Gene set variation analysis. [file Table_3.xlsx]

## Sheet: Sheet1
GSVA enrichment analysis showing the activation states of biological pathways in distinct RNA modification patterns
id	logFC	AveExpr	t	P.Value	adj.P.Val	B
KEGG_ARACHIDONIC_ACID_METABOLISM	0.324353	0.0268651	14.7755	5.62057e-40	1.03419e-37	80.0783
KEGG_UBIQUITIN_MEDIATED_PROTEOLYSIS	-0.298075	-0.0329379	-14.3332	4.04996e-38	3.48418e-36	75.846
KEGG_CARDIAC_MUSCLE_CONTRACTION	0.307441	0.0119652	14.2981	5.68072e-38	3.48418e-36	75.5113
KEGG_STEROID_HORMONE_BIOSYNTHESIS	0.318306	0.0626114	13.625	3.48769e-35	1.60434e-33	69.1603
KEGG_OLFACTORY_TRANSDUCTION	0.289688	0.110333	12.5853	5.59357e-31	2.05843e-29	59.5852
KEGG_DRUG_METABOLISM_CYTOCHROME_P450	0.330191	0.0507294	12.3436	5.06746e-30	1.55402e-28	57.4067
KEGG_METABOLISM_OF_XENOBIOTICS_BY_CYTOCHROME_P450	0.349812	0.0476002	12.3085	6.97138e-30	1.83248e-28	57.0914
KEGG_LINOLEIC_ACID_METABOLISM	0.349365	0.0466453	11.8424	4.59796e-28	1.05753e-26	52.9516
KEGG_ALPHA_LINOLENIC_ACID_METABOLISM	0.336646	0.0400785	11.6662	2.1976e-27	4.49288e-26	51.4061
KEGG_TYROSINE_METABOLISM	0.233533	0.0340351	11.5806	4.67934e-27	8.60999e-26	50.6594
KEGG_RETINOL_METABOLISM	0.290371	0.0617434	11.3886	2.52101e-26	4.21696e-25	48.996
KEGG_LYSINE_DEGRADATION	-0.240143	-0.0414804	-11.3142	4.82551e-26	7.39912e-25	48.3548
KEGG_PROGESTERONE_MEDIATED_OOCYTE_MATURATION	-0.202672	-0.0224042	-11.0767	3.77214e-25	5.33903e-24	46.3242
KEGG_CELL_CYCLE	-0.30479	-0.0303319	-10.8897	1.87527e-24	2.46464e-23	44.741
KEGG_OOCYTE_MEIOSIS	-0.22456	-0.0172889	-10.7804	4.75256e-24	5.8298e-23	43.8231
KEGG_CHRONIC_MYELOID_LEUKEMIA	-0.20465	-0.0289355	-10.6713	1.19691e-23	1.37645e-22	42.9116
KEGG_MISMATCH_REPAIR	-0.39231	-0.0337031	-10.6064	2.06818e-23	2.2385e-22	42.3718
KEGG_NEUROACTIVE_LIGAND_RECEPTOR_INTERACTION	0.213524	0.0537331	10.3062	2.53306e-22	2.58935e-21	39.9001
KEGG_NON_SMALL_CELL_LUNG_CANCER	-0.172671	-0.0213394	-10.2262	4.90252e-22	4.7477e-21	39.2489
KEGG_NUCLEOTIDE_EXCISION_REPAIR	-0.305983	-0.0445952	-10.1967	6.24886e-22	5.74895e-21	39.0096
KEGG_ENDOMETRIAL_CANCER	-0.210199	-0.0150797	-10.1275	1.10332e-21	9.48161e-21	38.4489
KEGG_OXIDATIVE_PHOSPHORYLATION	0.280897	-0.0368229	10.1242	1.13367e-21	9.48161e-21	38.4222
KEGG_RNA_DEGRADATION	-0.27132	-0.0386527	-10.0833	1.58342e-21	1.26674e-20	38.0927
KEGG_NEUROTROPHIN_SIGNALING_PATHWAY	-0.179419	-0.0226605	-10.0197	2.66205e-21	1.96897e-20	37.5805
KEGG_RENAL_CELL_CARCINOMA	-0.219619	-0.027272	-10.0191	2.67524e-21	1.96897e-20	37.5756
KEGG_BASAL_TRANSCRIPTION_FACTORS	-0.250464	-0.0430863	-9.88497	7.93557e-21	5.61594e-20	36.5037
KEGG_PARKINSONS_DISEASE	0.269776	-0.0361699	9.83455	1.19172e-20	8.12138e-20	36.1029
KEGG_COLORECTAL_CANCER	-0.191106	-0.0228992	-9.73289	2.69508e-20	1.77106e-19	35.2987
KEGG_ETHER_LIPID_METABOLISM	0.189408	0.0192402	9.71864	3.02031e-20	1.91634e-19	35.1864
KEGG_PANCREATIC_CANCER	-0.194167	-0.0292504	-9.57982	9.11891e-20	5.59293e-19	34.0977
KEGG_ERBB_SIGNALING_PATHWAY	-0.162717	-0.0142628	-9.421	3.18948e-19	1.89311e-18	32.8643
KEGG_PHENYLALANINE_METABOLISM	0.21571	0.0225902	9.2616	1.10599e-18	6.35945e-18	31.6399
KEGG_TAURINE_AND_HYPOTAURINE_METABOLISM	0.233053	0.0178745	9.1226	3.23504e-18	1.80378e-17	30.5834
KEGG_SPLICEOSOME	-0.288699	-0.0364263	-9.06636	4.97949e-18	2.67427e-17	30.1589
KEGG_HOMOLOGOUS_RECOMBINATION	-0.305592	-0.0367653	-9.06357	5.08693e-18	2.67427e-17	30.1379
KEGG_DNA_REPLICATION	-0.372365	-0.0219001	-8.82235	3.17048e-17	1.62047e-16	28.3377
KEGG_RIG_I_LIKE_RECEPTOR_SIGNALING_PATHWAY	-0.191012	-0.00329878	-8.72323	6.66138e-17	3.31268e-16	27.6076
KEGG_NON_HOMOLOGOUS_END_JOINING	-0.280263	-0.0335303	-8.71266	7.20796e-17	3.49017e-16	27.53
KEGG_PROSTATE_CANCER	-0.149649	-0.0179296	-8.51874	3.02762e-16	1.39462e-15	26.1192
KEGG_PPAR_SIGNALING_PATHWAY	0.162438	0.0242989	8.51855	3.03177e-16	1.39462e-15	26.1179
KEGG_PENTOSE_AND_GLUCURONATE_INTERCONVERSIONS	0.240163	0.0360904	8.30429	1.44312e-15	6.47646e-15	24.585
KEGG_ACUTE_MYELOID_LEUKEMIA	-0.167361	-0.0241275	-8.25581	2.04631e-15	8.96477e-15	24.242
KEGG_RIBOSOME	0.410152	-0.0389974	8.18596	3.37611e-15	1.44466e-14	23.7504
KEGG_GLUTATHIONE_METABOLISM	0.188269	0.0072955	8.09345	6.52281e-15	2.72772e-14	23.1039
KEGG_SNARE_INTERACTIONS_IN_VESICULAR_TRANSPORT	-0.179147	-0.0370999	-8.08449	6.95026e-15	2.84189e-14	23.0416
KEGG_ASCORBATE_AND_ALDARATE_METABOLISM	0.23102	0.0511125	8.03034	1.01919e-14	4.07675e-14	22.666
KEGG_MTOR_SIGNALING_PATHWAY	-0.139652	-0.0299092	-7.87393	3.04771e-14	1.19314e-13	21.5914
KEGG_INSULIN_SIGNALING_PATHWAY	-0.104413	-0.01399	-7.72386	8.59332e-14	3.2941e-13	20.575
KEGG_SULFUR_METABOLISM	0.185349	0.00630865	7.46144	5.08583e-13	1.90978e-12	18.833
KEGG_SMALL_CELL_LUNG_CANCER	-0.1476	-0.0238471	-7.42103	6.66098e-13	2.45124e-12	18.5689
KEGG_MATURITY_ONSET_DIABETES_OF_THE_YOUNG	0.179607	0.0749378	7.40888	7.22257e-13	2.60579e-12	18.4896
KEGG_INOSITOL_PHOSPHATE_METABOLISM	-0.140613	-0.0214448	-7.29486	1.53612e-12	5.43549e-12	17.751
KEGG_ALZHEIMERS_DISEASE	0.149745	-0.0247735	7.26985	1.81052e-12	6.28558e-12	17.5902
KEGG_STARCH_AND_SUCROSE_METABOLISM	0.15435	0.0425365	7.255	1.99576e-12	6.80036e-12	17.4949
KEGG_ADHERENS_JUNCTION	-0.163933	-0.020602	-7.21376	2.61364e-12	8.74381e-12	17.2311
KEGG_ONE_CARBON_POOL_BY_FOLATE	-0.20564	-0.0362163	-7.05719	7.20183e-12	2.36148e-11	16.2401
KEGG_GLYCINE_SERINE_AND_THREONINE_METABOLISM	0.175553	0.00628026	7.05475	7.31546e-12	2.36148e-11	16.2248
KEGG_DORSO_VENTRAL_AXIS_FORMATION	-0.163039	0.000380159	-7.01944	9.17247e-12	2.90989e-11	16.0037
KEGG_AMINOACYL_TRNA_BIOSYNTHESIS	-0.236977	-0.0472375	-6.91863	1.74154e-11	5.43124e-11	15.3773
KEGG_BASE_EXCISION_REPAIR	-0.206024	-0.0393828	-6.82352	3.16853e-11	9.71683e-11	14.7929
KEGG_T_CELL_RECEPTOR_SIGNALING_PATHWAY	-0.167013	-0.0276465	-6.81549	3.33176e-11	1.00499e-10	14.7439
KEGG_ADIPOCYTOKINE_SIGNALING_PATHWAY	-0.113098	-0.00305146	-6.78905	3.92995e-11	1.16631e-10	14.5827
KEGG_PRIMARY_BILE_ACID_BIOSYNTHESIS	0.185603	-0.000373608	6.69401	7.08583e-11	2.06951e-10	14.0076
KEGG_PYRIMIDINE_METABOLISM	-0.155881	-0.0366502	-6.6754	7.9469e-11	2.28473e-10	13.8957
KEGG_ARGININE_AND_PROLINE_METABOLISM	0.120278	0.000289842	6.60874	1.19599e-10	3.38557e-10	13.4971
KEGG_APOPTOSIS	-0.1386	-0.0183536	-6.60062	1.25677e-10	3.50371e-10	13.4488
KEGG_CALCIUM_SIGNALING_PATHWAY	0.120323	0.0230997	6.59507	1.30001e-10	3.57016e-10	13.4158
KEGG_PATHOGENIC_ESCHERICHIA_COLI_INFECTION	-0.158141	-0.0228541	-6.5178	2.0783e-10	5.62364e-10	12.9585
KEGG_PORPHYRIN_AND_CHLOROPHYLL_METABOLISM	0.143246	0.0210661	6.45734	2.99101e-10	7.97602e-10	12.6038
KEGG_THYROID_CANCER	-0.135063	-0.0253499	-6.42659	3.59588e-10	9.45202e-10	12.4244
KEGG_DRUG_METABOLISM_OTHER_ENZYMES	0.129807	0.0372837	6.40995	3.97164e-10	1.02927e-09	12.3276
KEGG_PROXIMAL_TUBULE_BICARBONATE_RECLAMATION	0.132096	0.0273701	6.2784	8.65145e-10	2.21093e-09	11.5699
KEGG_TASTE_TRANSDUCTION	0.129259	0.0396901	6.2055	1.3247e-09	3.33897e-09	11.1555
KEGG_GLIOMA	-0.12116	-0.00831602	-6.19797	1.38397e-09	3.44122e-09	11.1129
KEGG_PROTEASOME	-0.261182	-0.0345047	-6.17139	1.6148e-09	3.96164e-09	10.963
KEGG_RIBOFLAVIN_METABOLISM	-0.134476	-0.0068228	-6.09227	2.54762e-09	6.16792e-09	10.5199
KEGG_N_GLYCAN_BIOSYNTHESIS	-0.158551	-0.0335182	-6.05263	3.1959e-09	7.63696e-09	10.2996
KEGG_FC_GAMMA_R_MEDIATED_PHAGOCYTOSIS	-0.117579	-0.0222004	-6.04182	3.39899e-09	8.01813e-09	10.2398
KEGG_CITRATE_CYCLE_TCA_CYCLE	-0.192572	-0.0403598	-5.78523	1.43019e-08	3.33108e-08	8.84579
KEGG_LONG_TERM_POTENTIATION	-0.106433	0.000657626	-5.7758	1.50636e-08	3.46463e-08	8.79551
KEGG_NOTCH_SIGNALING_PATHWAY	-0.102128	-0.0249425	-5.74677	1.76634e-08	4.01243e-08	8.64125
KEGG_CYTOSOLIC_DNA_SENSING_PATHWAY	-0.129291	0.00853889	-5.72003	2.04429e-08	4.58719e-08	8.49969
KEGG_TOLL_LIKE_RECEPTOR_SIGNALING_PATHWAY	-0.130485	-0.00345341	-5.66927	2.69362e-08	5.9003e-08	8.2326
KEGG_ABC_TRANSPORTERS	0.115734	0.0167055	5.65997	2.83265e-08	6.13186e-08	8.18388
KEGG_CYSTEINE_AND_METHIONINE_METABOLISM	-0.111441	-0.0168989	-5.63798	3.18977e-08	6.82462e-08	8.06896
KEGG_REGULATION_OF_AUTOPHAGY	-0.105167	0.0303309	-5.61693	3.57236e-08	7.46948e-08	7.95935
KEGG_B_CELL_RECEPTOR_SIGNALING_PATHWAY	-0.126588	-0.0169632	-5.50417	6.51686e-08	1.34731e-07	7.37799
KEGG_COMPLEMENT_AND_COAGULATION_CASCADES	0.167354	0.0440213	5.4001	1.12514e-07	2.30029e-07	6.85047
KEGG_VASOPRESSIN_REGULATED_WATER_REABSORPTION	-0.105968	-0.0188584	-5.23066	2.68826e-07	5.4356e-07	6.01037
KEGG_NOD_LIKE_RECEPTOR_SIGNALING_PATHWAY	-0.140922	-0.0187326	-5.22397	2.78097e-07	5.56195e-07	5.97769
KEGG_HEDGEHOG_SIGNALING_PATHWAY	0.105314	0.0146783	5.19831	3.16643e-07	6.26299e-07	5.85264
KEGG_HUNTINGTONS_DISEASE	0.116805	-0.0331711	5.19625	3.19957e-07	6.26299e-07	5.84261
KEGG_EPITHELIAL_CELL_SIGNALING_IN_HELICOBACTER_PYLORI_INFECTION	-0.102059	-0.0121454	-5.18851	3.32684e-07	6.44357e-07	5.80504
KEGG_FATTY_ACID_METABOLISM	0.129862	-0.0099583	5.16429	3.7579e-07	7.20265e-07	5.68772
KEGG_HISTIDINE_METABOLISM	0.102171	0.0176581	5.1469	4.1003e-07	7.77789e-07	5.60377
KEGG_NITROGEN_METABOLISM	0.11098	0.0317638	5.09784	5.23722e-07	9.75215e-07	5.36825
KEGG_PROTEIN_EXPORT	-0.15912	-0.03827	-5.09746	5.24708e-07	9.75215e-07	5.36644
KEGG_BASAL_CELL_CARCINOMA	0.100613	0.0143424	4.69219	3.67896e-06	6.57212e-06	3.49792
KEGG_GLYOXYLATE_AND_DICARBOXYLATE_METABOLISM	-0.138436	-0.0424962	-4.47573	9.85692e-06	1.69502e-05	2.55688
KEGG_BUTANOATE_METABOLISM	0.104379	-0.0148061	4.47197	1.00239e-05	1.70778e-05	2.54087
KEGG_RNA_POLYMERASE	-0.128772	-0.0444281	-4.30853	2.05529e-05	3.40696e-05	1.85763
KEGG_GLYCOSPHINGOLIPID_BIOSYNTHESIS_GLOBO_SERIES	0.116427	-0.0183227	4.20793	3.16259e-05	5.19569e-05	1.44861
KEGG_RENIN_ANGIOTENSIN_SYSTEM	0.115265	0.0366659	4.07686	5.47504e-05	8.76007e-05	0.92903
KEGG_CIRCADIAN_RHYTHM_MAMMAL	-0.112768	-0.0366335	-3.51137	0.000494836	0.000758749	-1.13707
KEGG_ANTIGEN_PROCESSING_AND_PRESENTATION	-0.113695	0.00301773	-3.25336	0.00123404	0.00186118	-1.98347
