# Supplementary material for: Four types of adenine-related RNA modification writers -mediated molecular subtypes contribute to predicting clinical outcomes and treatment options in bladder cancer
Source: Front Immunol. 2023 Aug 11;14:1152806. doi: 10.3389/fimmu.2023.1152806 (PMC10450768; doi:10.3389/fimmu.2023.1152806)
Supplement: Supplementary Table 5 — A-H: (A) The Writer-Score accurately predicted molecular subtypes in TCGA-BLCA dataset; (B) The Writer-Score accurately predicted several therapeutic strategies in TCGA-BLCA dataset; (C) The Writer-Score accurately predicted molecular subtypes in meta-GEO dataset; (D) The Writer-Score accurately predicted several therapeutic strategies in meta-GEO dataset; (E) The Writer-Score accurately predicted molecular subtypes in E-MTAB-4321 dataset; (F) The Writer-Score accurately predicted several therapeutic strategies in E-MTAB-4321 dataset; (G) The Writer-Score accurately predicted molecular subtypes in clinical sample dataset; (H) The Writer-Score accurately predicted several therapeutic strategies in in clinical sample dataset. TCGA, The Cancer Genome Atlas; BLCA, bladder cancer; GEO, Gene Expression Omnibus. [file Table_5.xlsx]

## Sheet: A
The Writer-Score accurately predicted molecular subtypes in TCGA-BLCA dataset
id	logFC	AveExpr	t	P.Value	adj.P.Val	B
Luminal_differentiation	0.39293	-0.0116938	6.96493	1.27026e-11	1.52431e-10	15.8542
Urothelial_differentiation	0.330092	-0.0115203	6.70459	6.51205e-11	3.90723e-10	14.2655
EMT_differentiation	-0.220424	-0.00562176	-5.30661	1.80971e-07	7.23885e-07	6.60016
Myofibroblasts	-0.216208	0.000175199	-4.47882	9.68017e-06	2.59957e-05	2.79824
Ta_pathway	0.189937	-0.0279286	4.45362	1.08315e-05	2.59957e-05	2.69159
Mitochondria	-0.160466	-0.0473792	-4.36195	1.62297e-05	3.24595e-05	2.30824
Keratinization	-0.181914	0.0132899	-4.27384	2.37827e-05	4.07704e-05	1.94663
Basal_differentiation	-0.145689	0.0444981	-3.5233	0.000472864	0.000709296	-0.855743
Smooth_muscle	-0.120255	-0.00883582	-2.64445	0.00848829	0.0113177	-3.4858
Immune_differentiation	-0.0551745	0.00349646	-1.23646	0.216976	0.260371	-6.17129
Interferon_response	0.0365898	-0.0276676	0.727754	0.467169	0.509638	-6.66616
Neuroendocrine_differentiation	0.015044	0.0543763	0.522374	0.601685	0.601685	-6.79351

## Sheet: B
The Writer-Score accurately predicted several therapeutic strategies in TCGA-BLCA dataset
id	logFC	AveExpr	t	P.Value	adj.P.Val	B
Hypoxia	-0.339268	-0.00766725	-8.70165	8.36064e-17	8.36064e-16	27.4095
WNT-β-catenin_network	0.307751	0.0195388	7.47526	4.81842e-13	2.40921e-12	18.9154
PPARG_network	0.262106	0.0285715	6.18531	1.5186e-09	5.06201e-09	11.0558
IDH1	76.1128	199.493	4.73382	3.05221e-06	7.63053e-06	3.71298
DNA_replication	-0.169509	-0.0214653	-3.91031	0.00010808	0.000216159	0.325166
Cell_cycle	-0.116219	-0.0343224	-3.85595	0.000134079	0.000223465	0.122441
KDM6B	5.56788	28.4794	3.34481	0.000900271	0.0012861	-1.65373
EGFR_ligands	-0.122356	-0.00852315	-2.48106	0.0135048	0.016881	-4.1079
VEGFA	13.5315	60.3373	2.43612	0.0152765	0.0169738	-4.21637
FGFR3-coexpressed_genes	0.0569511	0.00359323	1.01425	0.31107	0.31107	-6.63967

## Sheet: C
The Writer-Score accurately predicted molecular subtypes in meta-GEO dataset
id	logFC	AveExpr	t	P.Value	adj.P.Val	B
Mitochondria	-0.271369	-0.0461944	-5.00883	8.66128e-07	7.47489e-06	5.32619
Neuroendocrine_differentiation	0.234492	0.0442002	4.93343	1.24582e-06	7.47489e-06	4.98166
Immune_differentiation	-0.186468	0.0158321	4.10778	4.96687e-05	0.000198675	1.51249
EMT_differentiation	-0.195319	-0.0198144	-3.8318	0.000150496	0.000451489	0.480644
Ta_pathway	0.16446	0.0294814	-3.05049	0.00245709	0.00589703	-2.07825
Interferon_response	0.148322	-0.019729	2.70923	0.00707194	0.0141439	-3.02325
Myofibroblasts	-0.146911	-0.0239915	-2.34667	0.0194932	0.0334169	-3.9093
Urothelial_differentiation	0.096566	0.00376237	1.88691	0.0599914	0.0899871	-4.85519
Keratinization	-0.0719353	-0.00907293	-1.40562	0.160715	0.214287	-5.62915
Smooth_muscle	-0.0564612	-0.0194359	-1.13864	0.255622	0.306747	-5.96198
Basal_differentiation	-0.0116687	-0.0199852	-0.226669	0.820812	0.829168	-6.57378
Luminal_differentiation	0.0124498	0.0233834	0.215929	0.829168	0.829168	-6.57612

## Sheet: D
The Writer-Score accurately predicted several therapeutic strategies in meta-GEO dataset
id	logFC	AveExpr	t	P.Value	adj.P.Val	B
PPARG_network	0.142247	0.00281112	3.68181	0.000274916	0.00135821	0.133404
Hypoxia	-0.17188	-0.0250602	-3.55892	0.000433228	0.00135821	-0.279021
FGFR3-coexpressed_genes	0.230019	0.0236791	-3.54684	0.000452736	0.00135821	-0.318877
VEGFA	0.366963	2.41387	2.77608	0.00585036	0.0131633	-2.60027
EGFR_ligands	-0.100666	-0.0664632	1.79396	0.0738339	0.132901	-4.73495
WNT-β-catenin_network	0.0538311	0.00310573	1.2324	0.218771	0.328157	-5.55185
IDH1	0.129755	3.144	-0.840544	0.401278	0.515929	-5.944
Cell_cycle	-0.0163981	-0.0229661	0.455785	0.648877	0.729987	-6.18533
DNA_replication	-0.00332012	-0.0267117	-0.0633017	0.949569	0.949569	-6.28403

## Sheet: E
The Writer-Score accurately predicted molecular subtypes in E-MTAB-4321 dataset
id	logFC	AveExpr	t	P.Value	adj.P.Val	B
Ta_pathway	0.448623	-0.000539736	12.0595	1.63954e-29	1.96745e-28	56.111
Mitochondria	-0.217946	-0.00989829	4.79496	2.16079e-06	1.29647e-05	3.74342
Luminal_differentiation	0.179199	-0.039958	4.18204	3.42222e-05	0.000136889	1.10455
Urothelial_differentiation	0.153766	-0.0416317	3.75142	0.000196838	0.000590515	-0.548424
EMT_differentiation	-0.113022	-0.0547601	-3.1219	0.00190289	0.00456693	-2.65813
Myofibroblasts	-0.110904	-0.0555495	-2.60161	0.00955895	0.0191179	-4.12074
Basal_differentiation	-0.0779391	0.0361716	-2.54477	0.0112402	0.0192689	-4.2649
Keratinization	-0.0516849	0.0171253	-1.81199	0.0705981	0.105897	-5.84366
Neuroendocrine_differentiation	0.0458278	-0.00748119	-1.68184	0.0932367	0.124316	-6.06937
Immune_differentiation	-0.0129113	-0.0287103	0.343633	0.73127	0.877524	-7.41906
Smooth_muscle	-0.00605929	-0.0666292	-0.151451	0.879682	0.959654	-7.46658
Interferon_response	9.53278e-05	-0.0366567	0.00212926	0.998302	0.998302	-7.47803

## Sheet: F
The Writer-Score accurately predicted several therapeutic strategies in E-MTAB-4321 dataset
id	logFC	AveExpr	t	P.Value	adj.P.Val	B
WNT-β-catenin_network	0.273879	-0.014165	9.82246	7.48846e-21	7.48846e-20	36.504
DNA_replication	-0.315677	-0.0734829	-8.50576	2.37419e-16	1.18709e-15	26.2943
Cell_cycle	-0.185455	-0.0592446	-7.23364	1.90068e-12	6.33561e-12	17.4736
VEGFA	104.23	274.45	-5.80949	1.15005e-08	2.87512e-08	8.98352
FGFR3-coexpressed_genes	0.252898	0.0061289	4.89804	1.33004e-06	2.66008e-06	4.397
PPARG_network	0.105573	-0.0383312	3.41045	0.00070396	0.00117327	-1.54281
Hypoxia	-0.0957269	-0.0496405	-3.20345	0.00144929	0.00207042	-2.21007
KDM6B	2.20621	10.492	-3.08484	0.00215555	0.00269444	-2.57439
IDH1	100.893	713.622	3.03456	0.00254117	0.00282353	-2.72485
EGFR_ligands	-0.000936613	-0.0376103	-0.022352	0.982177	0.982177	-7.27257

## Sheet: G
The Writer-Score accurately predicted molecular subtypes in clinical sample dataset
id	logFC	AveExpr	t	P.Value	adj.P.Val	B
Luminal_differentiation	0.432809	-0.00222215	3.09254	0.00273723	0.0209719	-1.73795
Urothelial_differentiation	0.37523	0.0120404	3.01043	0.00349531	0.0209719	-1.95117
Ta_pathway	0.26374	-0.0516794	2.33207	0.0222286	0.0889145	-3.53227
Keratinization	-0.238293	-0.0234926	-2.09244	0.0395897	0.111853	-4.00837
Myofibroblasts	-0.240744	-0.00437243	-1.95674	0.0338885	0.111853	-4.2576
Immune_differentiation	-0.214757	-0.062666	-1.93999	0.0359267	0.111853	-4.28732
EMT_differentiation	-0.192327	-0.0404629	-1.74749	0.0444131	0.144708	-4.61217
Basal_differentiation	-0.141947	0.0151	-1.27745	0.205162	0.307743	-5.27183
Smooth_muscle	-0.140077	0.0213867	-1.17596	0.243119	0.324158	-5.3886
Mitochondria	-0.0841478	-0.0477182	-0.87453	0.384464	0.461357	-5.68012
Interferon_response	-0.0948333	-0.0655079	-0.742221	0.460141	0.501972	-5.78156
Neuroendocrine_differentiation	-0.0322023	0.0808208	-0.372359	0.710616	0.710616	-5.97787

## Sheet: H
The Writer-Score accurately predicted several therapeutic strategies in in clinical sample dataset
id	logFC	AveExpr	t	P.Value	adj.P.Val	B
IDH1	139.575	201.466	3.32757	0.00151959	0.00877269	-1.24507
WNT-β-catenin_network	0.332437	-0.0160758	3.22789	0.00204651	0.00877269	-1.51115
Hypoxia	-0.328266	-0.026132	-3.1423	0.00263181	0.00877269	-1.73521
PPARG_network	0.302067	0.047179	2.67548	0.00966498	0.0241625	-2.88003
Cell_cycle	-0.191087	-0.0354528	-2.4634	0.0167277	0.0334553	-3.3535
VEGFA	21.8049	51.1509	2.04313	0.0455581	0.0759302	-4.19662
DNA_replication	-0.177644	0.02719	-1.64011	0.106356	0.151937	-4.8763
KDM6B	4.35858	28.3139	0.98923	0.326629	0.408286	-5.68167
EGFR_ligands	-0.0901791	-0.0805683	-0.748158	0.457366	0.508184	-5.88247
FGFR3-coexpressed_genes	0.0856172	-0.00613986	0.538891	0.592009	0.592009	-6.01238
