# Supplementary material for: Four types of adenine-related RNA modification writers -mediated molecular subtypes contribute to predicting clinical outcomes and treatment options in bladder cancer
Source: Front Immunol. 2023 Aug 11;14:1152806. doi: 10.3389/fimmu.2023.1152806 (PMC10450768; doi:10.3389/fimmu.2023.1152806)
Supplement: Supplementary Table 6 — A-B: (A) A majority of immunomodulators were overexpressed in Cluster A compared with ClusterB in TCGA-BLCA dataset; (B) A majority of effector genes of several anticancer TIICs were overexpressed in Cluster A compared with ClusterB in TCGA-BLCA dataset. TCGA, The Cancer Genome Atlas; BLCA, bladder cancer. [file Table_6.xlsx]

## Sheet: A
A majority of immunomodulators were overexpressed in Cluster A compared with ClusterB in TCGA-BLCA dataset
id	logFC	AveExpr	t	P.Value	adj.P.Val	B
MICB	-10.0749	11.7174	-8.72159	7.10363e-17	8.66643e-15	27.6817
TAP1	-148.46	157.981	-8.53903	2.73724e-16	1.66971e-14	26.3644
TAP2	-21.5556	31.9339	-7.5848	2.28822e-13	9.30541e-12	19.8038
B2M	-1216.67	2244.43	-6.74651	5.22753e-11	1.5944e-09	14.5259
TAPBP	-91.3317	231.205	-6.49916	2.36807e-10	5.7781e-09	13.0619
CD276	-21.8112	69.9351	-5.78623	1.43923e-08	2.66745e-07	9.09445
HLA-E	-309.282	850.331	-5.77503	1.5305e-08	2.66745e-07	9.03522
IL6R	-4.06696	6.20359	-5.6811	2.5543e-08	3.5481e-07	8.5421
PVR	-19.2048	47.6037	-5.67409	2.65308e-08	3.5481e-07	8.50559
CCR8	-0.750617	0.907767	-5.6571	2.90828e-08	3.5481e-07	8.41722
ULBP1	-1.30214	1.35702	-5.62293	3.49584e-08	3.87721e-07	8.2402
HLA-C	-798.277	1754.56	-5.38575	1.22334e-07	1.24372e-06	7.03679
CCR5	-4.57964	5.43806	-5.35431	1.43952e-07	1.35093e-06	6.88067
HLA-B	-1343.47	2411.27	-5.25246	2.42619e-07	2.11425e-06	6.38021
TNFSF13B	-5.91176	7.80746	-5.13801	4.31957e-07	3.48425e-06	5.82789
TNFRSF9	-1.60503	1.64829	-5.12674	4.5695e-07	3.48425e-06	5.77408
TNFSF13	-4.25528	11.3965	-4.98952	8.98986e-07	6.45155e-06	5.12723
IL2RA	-5.90414	6.83767	-4.87287	1.57928e-06	1.0704e-05	4.58953
CXCL9	-102.614	80.8602	-4.79138	2.32588e-06	1.49346e-05	4.22062
HLA-A	-784.794	1755.57	-4.70166	3.53994e-06	2.07321e-05	3.82087
CD80	-0.839877	1.09512	-4.69992	3.56863e-06	2.07321e-05	3.81319
ICOS	-1.65174	2.30269	-4.68198	3.8781e-06	2.12728e-05	3.73411
HLA-F	-48.5764	80.7183	-4.67473	4.01044e-06	2.12728e-05	3.70221
NT5E	-27.1293	28.1686	-4.56118	6.74353e-06	3.42796e-05	3.2086
CXCL16	-28.0834	75.943	-4.43088	1.20846e-05	5.70116e-05	2.65568
CCL4	-9.35485	13.1573	-4.42966	1.215e-05	5.70116e-05	2.65057
HLA-DRA	-800.72	1374.54	-4.40737	1.34059e-05	6.05747e-05	2.55747
HLA-DMB	-13.3133	23.3969	-4.36944	1.58341e-05	6.89916e-05	2.39998
CXCL10	-201.702	184.992	-4.24055	2.76296e-05	0.000116235	1.87418
CXCR6	-2.67657	4.22845	-4.19422	3.36372e-05	0.000136791	1.68869
CCL28	-2.48343	4.01082	-4.14423	4.15097e-05	0.000163361	1.49063
CD86	-5.28537	9.97329	-4.06749	5.70916e-05	0.000217662	1.19087
HLA-DPA1	-63.621	111.745	-4.00927	7.24712e-05	0.000267924	0.966873
HLA-DOA	-18.0061	24.3501	-3.91919	0.000104231	0.000374004	0.626219
CCR7	24.8916	33.2475	3.81313	0.000158498	0.00055248	0.234314
XCL2	-1.32731	2.52458	-3.80429	0.000164064	0.000555994	0.202095
CXCR3	-2.9359	4.4534	-3.66309	0.000282154	0.000930347	-0.303026
CCR1	-5.90382	10.8599	-3.54587	0.000436876	0.00138377	-0.708737
HLA-DQA1	-29.5391	47.0339	-3.54248	0.000442353	0.00138377	-0.720277
CX3CL1	-14.8082	24.0079	-3.35963	0.000854208	0.00260533	-1.32783
CXCL11	-48.5489	45.1081	-3.33328	0.000936949	0.00274985	-1.41286
HLA-DQA2	-34.0769	47.9797	-3.33033	0.000946671	0.00274985	-1.42235
CCL15	4.43185	5.20615	3.16381	0.0016742	0.00475004	-1.94465
CCR4	-1.02645	1.81412	-3.13784	0.00182595	0.00506286	-2.02381
CXCL3	-4.01716	4.9416	-3.01334	0.00274558	0.00744356	-2.39467
CXCL5	-19.6159	16.3508	-2.9844	0.00301284	0.00788014	-2.47882
HLA-DMA	-31.935	96.13	-2.98203	0.00303579	0.00788014	-2.48569
TNFSF14	-0.430499	0.895517	-2.94948	0.00336699	0.00855778	-2.57933
KLRK1	-0.247788	0.550585	-2.92307	0.00365965	0.00911179	-2.65459
HLA-DRB1	-399.939	965.062	-2.89014	0.00405704	0.00989917	-2.74752
HLA-G	-7.4442	13.4893	-2.87898	0.00420043	0.00989986	-2.7788
CD28	-0.75372	1.52407	-2.87751	0.00421961	0.00989986	-2.7829
LTA	-0.791694	1.32407	-2.80796	0.00522596	0.0120296	-2.97505
CCR2	-1.86228	1.93827	-2.76166	0.00601153	0.0135816	-3.10043
CCL14	0.522552	0.796112	2.73791	0.00645469	0.0143177	-3.16397
HLA-DPB1	-76.0922	215.422	-2.69623	0.00730433	0.015913	-3.27423
CCL3	-5.70488	12.2508	-2.66378	0.00803409	0.0171958	-3.35893
CXCL13	-102.708	67.324	-2.54792	0.011204	0.023567	-3.65325
TNFSF4	-1.29714	3.24125	-2.53262	0.0116968	0.0241865	-3.69117
ENTPD1	-1.87568	10.1452	-2.50991	0.012464	0.0253434	-3.74705
CXCL1	-49.4148	86.1059	-2.48382	0.0134003	0.0266274	-3.81064
CCL20	-45.3618	37.8436	-2.47699	0.0136554	0.0266274	-3.82717
HLA-DOB	-4.27157	6.63066	-2.47448	0.0137502	0.0266274	-3.83324
CCL16	0.0768301	0.142966	2.41998	0.0159589	0.0304216	-3.96351
HLA-DQB1	-34.4746	84.329	-2.27837	0.0232225	0.0435869	-4.28882
CD40LG	-0.427067	0.886257	-2.21242	0.0274928	0.05082	-4.43381
CCL24	-6.02518	5.17512	-2.1075	0.0356864	0.0649812	-4.65589
ICOSLG	-0.16928	0.696286	-2.08457	0.0377317	0.0676951	-4.70301
TNFRSF8	-0.428899	1.27664	-2.04027	0.0419693	0.0742066	-4.79264
CXCR4	-20.7661	62.9074	-2.02804	0.0432076	0.0752974	-4.81705
CD70	-4.2418	4.88226	-2.0221	0.0438206	0.0752974	-4.82886
CXCL6	-8.29906	13.3279	-1.98579	0.0477279	0.0808723	-4.90027
CCR6	-0.0434225	0.0711496	-1.8057	0.0717046	0.118338	-5.23571
CCL18	-29.2112	64.0161	-1.80523	0.0717788	0.118338	-5.23655
XCR1	0.878355	1.68999	1.77175	0.0771847	0.125554	-5.29543
CD48	-3.86789	10.0503	-1.75335	0.0802959	0.128896	-5.32735
CXCR2	-0.955044	2.40367	-1.72542	0.0852125	0.135012	-5.37515
CD27	-3.55748	9.504	-1.71001	0.0880275	0.137684	-5.4012
CXCL2	-7.34486	18.2321	-1.69302	0.0912179	0.140868	-5.42965
CCL17	2.40505	9.57575	1.66076	0.0975318	0.148736	-5.48289
CXCL8	-22.6967	73.7872	-1.60818	0.108573	0.16206	-5.56754
CCL13	-8.93971	20.5715	-1.60657	0.108926	0.16206	-5.57009
HHLA2	-0.320294	0.222972	-1.56264	0.118915	0.174791	-5.63866
CCL2	-10.1026	39.7091	-1.50353	0.133478	0.193861	-5.72797
CXCL12	-7.95899	18.757	-1.45381	0.14677	0.210658	-5.80046
CCL22	-4.45205	10.008	-1.39857	0.162705	0.230814	-5.87817
TNFRSF25	-1.58456	17.4296	-1.3513	0.17735	0.248698	-5.94229
RAET1E	-1.06827	5.12941	-1.29036	0.197661	0.27403	-6.02175
CCR3	-0.345908	1.11317	-1.19548	0.232597	0.318841	-6.1382
CCL21	-12.104	47.6519	-1.18503	0.236698	0.320857	-6.15049
CXCL17	51.6384	222.842	1.17163	0.242034	0.324484	-6.16609
CX3CR1	-0.162869	0.862707	-1.10145	0.271351	0.359835	-6.2449
TNFSF18	-0.194282	0.562419	-1.09362	0.274768	0.360449	-6.2534
CXCR5	-0.0724964	0.135847	-1.0828	0.279539	0.362806	-6.26504
KLRC1	-0.646849	1.16041	-1.06091	0.289361	0.368753	-6.28823
CCL8	-4.2649	10.0561	-1.05914	0.290167	0.368753	-6.29009
CXCL14	65.1495	136.075	1.052	0.293423	0.369048	-6.29753
TNFRSF18	-2.92013	17.326	-0.921618	0.357274	0.44477	-6.42477
CD40	-4.57375	41.2805	-0.886092	0.376092	0.463467	-6.45654
XCL1	-0.660098	6.28945	-0.851311	0.395098	0.48202	-6.48644
TNFRSF4	-0.850182	8.21165	-0.827629	0.408366	0.493274	-6.50611
CCR9	-0.0142824	0.0527915	-0.802814	0.422551	0.505404	-6.52613
CCL7	-0.965795	2.43337	-0.784218	0.433369	0.51331	-6.54074
TNFRSF13C	-1.15799	3.93494	-0.72823	0.466892	0.5477	-6.58265
IL6	3.64762	16.567	0.666176	0.505677	0.587548	-6.62549
CXCR1	-0.288349	0.900553	-0.626225	0.531519	0.611748	-6.65105
CCL26	-0.168915	1.65544	-0.584678	0.559089	0.637466	-6.67597
CCL25	0.197972	0.385321	0.526326	0.598949	0.672249	-6.70807
CCL11	1.55543	19.2664	0.51749	0.605096	0.672249	-6.71264
CCL1	0.0483443	0.207349	0.516013	0.606126	0.672249	-6.7134
TNFSF9	-0.644012	6.58414	-0.49451	0.621213	0.682775	-6.72416
CCL23	0.215772	2.09247	0.460837	0.645162	0.699899	-6.7401
TNFRSF14	1.01811	33.9907	0.45651	0.648267	0.699899	-6.74206
CCL19	-5.29672	43.2555	-0.385186	0.700301	0.749445	-6.77181
TNFRSF13B	0.0825542	0.6425	0.358387	0.72024	0.764081	-6.78168
CCR10	-0.0634245	1.35778	-0.261381	0.793931	0.834996	-6.81147
CCL5	-9.11816	154.191	-0.184195	0.853952	0.88451	-6.82852
TNFSF15	-0.175551	6.09749	-0.182209	0.85551	0.88451	-6.82888
CCL27	-0.00244322	0.00210554	-0.166163	0.868111	0.889996	-6.83165
TMIGD2	0.0474802	2.38526	0.123542	0.901739	0.911624	-6.83777
TNFRSF17	0.10261	2.81562	0.120493	0.904152	0.911624	-6.83814
BTNL2	0.00503948	0.135618	0.0953471	0.924086	0.924086	-6.84083

## Sheet: B
A majority of effector genes of several anticancer TIICs were overexpressed in Cluster A compared with ClusterB in TCGA-BLCA dataset
id	logFC	AveExpr	t	P.Value	adj.P.Val	B
NCR1	-0.384618	0.414318	-5.29396	1.9677e-07	7.08372e-06	6.73338
CD8A	-10.1941	10.2069	-5.08618	5.60102e-07	1.00818e-05	5.73985
CXCL9	-101.681	80.6288	-4.72393	3.1962e-06	3.83544e-05	4.09172
SLC15A3	-9.36129	18.0479	-4.47925	9.75956e-06	8.78361e-05	3.04014
CCL4	-9.27122	13.1572	-4.36797	1.59541e-05	0.00011487	2.57858
SLAMF8	-10.2844	15.8891	-4.26106	2.53364e-05	0.000152018	2.1451
CXCL10	-200.535	184.5	-4.19373	3.37387e-05	0.000173514	1.87715
CYBB	-22.172	26.188	-3.88924	0.000117528	0.000528876	0.714306
TBX21	-0.916875	1.36993	-3.68451	0.000260313	0.00104125	-0.0218542
CRTAM	-0.882141	1.28407	-3.64373	0.000303698	0.00109331	-0.164052
IL21R	-1.83453	2.46414	-3.53322	0.000457891	0.00149088	-0.541933
IFNG	-1.73789	2.01006	-3.51085	0.00049696	0.00149088	-0.617124
CXCR3	-2.78761	4.41308	-3.48523	0.000545519	0.00151067	-0.702669
CTLA4	-2.39858	4.92098	-3.4523	0.000614432	0.00157997	-0.811718
CSF1R	-20.1535	28.13	-3.40369	0.000731193	0.0016473	-0.970968
IL7R	-7.15485	11.7167	-3.40333	0.000732134	0.0016473	-0.972145
FGL2	-8.10423	15.053	-3.3142	0.00100188	0.00212162	-1.25853
SIGLEC1	-5.8888	6.93215	-3.23571	0.00131318	0.00237636	-1.50477
C1QB	-197.789	314.655	-3.23364	0.00132251	0.00237636	-1.51121
MS4A6A	-7.89615	15.6485	-3.22171	0.00137737	0.00237636	-1.54812
LILRB4	-4.72101	7.64745	-3.21983	0.00138621	0.00237636	-1.55393
FLT3LG	-0.65622	3.19149	-3.065	0.00232255	0.00380054	-2.02098
CLEC5A	-1.04759	2.56716	-2.906	0.00386203	0.00604492	-2.47777
PRR5L	-1.79171	4.9274	-2.6493	0.00838175	0.0125726	-3.16587
GZMM	-2.79804	5.41784	-2.24948	0.0250192	0.0360276	-4.11497
C1QA	-155.66	383.103	-2.1333	0.033501	0.046386	-4.36245
PRF1	-9.62985	17.0084	-2.11512	0.0350303	0.0467071	-4.40002
CD8B	-5.4054	7.61008	-1.74535	0.0816825	0.10502	-5.09566
LILRA2	-0.106571	0.578197	-1.0953	0.274038	0.340185	-5.99922
SPON2	-3.91287	31.1674	-0.932185	0.351797	0.422156	-6.16149
MMP8	-0.0264536	0.125944	-0.742608	0.45815	0.532045	-6.3174
MARCO	3.1459	15.9077	0.374102	0.708525	0.79709	-6.51966
GZMB	-4.37669	33.163	-0.263289	0.792462	0.864504	-6.5544
GZMA	-4.57009	41.6505	-0.167106	0.86737	0.907712	-6.57476
CCL5	-7.3592	154.134	-0.147897	0.882498	0.907712	-6.57774
SLAMF1	-0.0736318	2.01548	-0.0959889	0.923577	0.923577	-6.58396
