# Supplementary material for: Four types of adenine-related RNA modification writers -mediated molecular subtypes contribute to predicting clinical outcomes and treatment options in bladder cancer
Source: Front Immunol. 2023 Aug 11;14:1152806. doi: 10.3389/fimmu.2023.1152806 (PMC10450768; doi:10.3389/fimmu.2023.1152806)
Supplement: Supplementary Table 7 — A-B: (A) The majority of the steps in the cancer immunity cycle were activated in Cluster A compared ClusterB; (B) The majority of the steps in the inhibitory immune checkpoints were activated in Cluster A compared ClusterB. [file Table_7.xlsx]

## Sheet: A
The majority of the steps in the cancer immunity cycle were activated in Cluster A compared ClusterB
id	logFC	AveExpr	t	P.Value	adj.P.Val	B
Step4.Th1.cell.recruiting***	-0.117314	0.644799	-5.21645	2.90732e-07	6.68684e-06	6.06113
Step4.CD8.T.cell.recruiting***	-0.0719234	0.629696	-5.04286	6.91248e-07	7.94935e-06	5.22931
Step4.MDSC.recruiting***	-0.104243	0.391638	-4.47853	9.76945e-06	7.48991e-05	2.69855
Step4.NK.cell.recruiting***	-0.0721246	0.629155	-4.26871	2.44746e-05	0.000140729	1.82674
Step7.Killing.of.cancer.cells***	-0.027146	0.524997	-3.87339	0.000124987	0.000574939	0.288699
Step4.Neutrophil.recruiting***	-0.0596253	0.500038	-3.51471	0.000489568	0.00187668	-0.986473
Step6.Recognition.of.cancer.cells.by.T.cells***	-0.0203988	0.535739	-3.38231	0.000788207	0.00258982	-1.42775
Step4.B.cell.recruiting***	-0.0845707	0.604337	-3.2621	0.00119888	0.00344678	-1.81453
Step1.Release.of.cancer.cell.antigens**	-0.00629336	0.62318	-3.03849	0.00253054	0.00646695	-2.49859
Step4.Th22.cell.recruiting*	-0.0666107	0.512516	-2.88212	0.00415883	0.0095653	-2.94938
Step2.Cancer.antigen.presentation**	-0.0100559	0.402089	-2.69063	0.0074248	0.0155246	-3.47023
Step4.Eosinophil.recruiting**	-0.0355985	0.326058	-2.61385	0.00928412	0.0177946	-3.66937
Step5.Infiltration.of.immune.cells.into.tumors**	-0.0148277	0.702586	-2.58025	0.0102216	0.0180843	-3.75476
Step3.Priming.and.activation*	-0.0171298	0.439826	-2.3395	0.0197912	0.0306491	-4.33526
Step4.Th2.cell.recruiting*	0.0339546	0.494067	2.33574	0.0199885	0.0306491	-4.34389
Step4.T.cell.recruiting*	-0.0375566	0.610508	-2.20529	0.027991	0.040237	-4.63487
Step4.Macrophage.recruiting*	-0.034038	0.634288	-2.16194	0.0312038	0.0422169	-4.72795
Step4.Monocyte.recruiting*	-0.0263733	0.468049	-2.05883	0.0401453	0.0512967	-4.94209
Step4.CD4.T.cell.recruiting*	-0.0213244	0.738756	-1.96492	0.0501013	0.060649	-5.12818
Step4.Dendritic.cell.recruiting	-0.0319893	0.609629	-1.86459	0.0629564	0.0723999	-5.3176
Step4.Basophil.recruiting	-0.0184897	0.30049	-1.29498	0.19606	0.214733	-6.20722
Step4.Treg.cell.recruiting	0.00793768	0.392625	1.05666	0.291294	0.304535	-6.48506
Step4.Th17.cell.recruiting	-0.012749	0.634622	-1.02747	0.304808	0.304808	-6.51523

## Sheet: B
The majority of the steps in the the inhibitory immune checkpoints were activated in Cluster A compared ClusterB
id	logFC	AveExpr	t	P.Value	adj.P.Val	B
CD274	-10.9777	10.1072	-6.30733	7.41516e-10	1.63133e-08	11.9659
CD276	-21.8112	69.9351	-5.78709	1.43216e-08	1.57538e-07	9.10887
PVR	-19.2048	47.6037	-5.67493	2.64054e-08	1.93639e-07	8.52006
TIGIT	-2.25177	3.25962	-4.77412	2.52261e-06	1.38743e-05	4.15487
CD80	-0.839877	1.09512	-4.69944	3.57632e-06	1.57358e-05	3.82284
PDCD1	-3.97119	4.2353	-4.55549	6.91909e-06	2.537e-05	3.19615
HAVCR2	-5.99808	10.3233	-4.41808	1.2787e-05	4.01877e-05	2.61435
LAG3	-8.55537	10.6816	-4.10945	4.79865e-05	0.000131963	1.36682
CD86	-5.28537	9.97329	-4.06807	5.69506e-05	0.000139213	1.20586
CD200R1	-0.974859	1.22423	-3.85511	0.000134419	0.000295722	0.40123
LAIR1	-3.79958	7.31346	-3.62785	0.000322174	0.000644347	-0.412996
CTLA4	-2.44607	4.92387	-3.53737	0.000450728	0.000826334	-0.724258
PVRL2	-20.4262	134.644	-2.95923	0.00326445	0.00552446	-2.53733
ADORA2A	-0.0667003	0.144471	-2.90542	0.00386794	0.00607819	-2.69041
BTLA	-0.510264	0.676429	-2.59559	0.00978477	0.014351	-3.51927
KIR3DL1	-0.182935	0.106681	-2.5552	0.0109757	0.0150916	-3.62066
IDO1	-36.9952	48.9186	-2.28674	0.0227243	0.0294079	-4.25545
CD200	-3.72558	11.4414	-1.98977	0.0472852	0.0577931	-4.8776
VTCN1	10.5528	26.78	1.82797	0.0682872	0.0790694	-5.18093
C10orf54	-3.69845	35.8689	-1.36014	0.174539	0.191993	-5.9152
CEACAM1	-4.17541	25.0455	-1.00875	0.313696	0.328634	-6.32618
LGALS3	10.1897	304.296	0.424443	0.671468	0.671468	-6.74049
