# Supplementary material for: Four types of adenine-related RNA modification writers -mediated molecular subtypes contribute to predicting clinical outcomes and treatment options in bladder cancer
Source: Front Immunol. 2023 Aug 11;14:1152806. doi: 10.3389/fimmu.2023.1152806 (PMC10450768; doi:10.3389/fimmu.2023.1152806)
Supplement: Supplementary Table 8 — A-B: (A) Writer-Score negatively correlated with most of anticancer TIICs in TCGA-BLCA dataset; (B) Writer-Score negatively correlated with some anticancer TIICs in clinical sample dataset. TCGA, The Cancer Genome Atlas; BLCA, bladder cancer. [file Table_8.xlsx]

## Sheet: A
Writer-Score negatively correlated with most of anticancer TIICs in TCGA-BLCA dataset
immune	WriterScore	cor	pvalue
B cell_TIMER	WriterScore	-0.242633	7.5e-07
T cell CD4+_TIMER	WriterScore	-0.100651	0.0426671
T cell CD8+_TIMER	WriterScore	0.23193	2.32e-06
Macrophage_TIMER	WriterScore	0.215841	1.15e-05
Myeloid dendritic cell_TIMER	WriterScore	0.115087	0.0204131
T cell CD8+_CIBERSORT	WriterScore	-0.263885	6.79e-08
T cell follicular helper_CIBERSORT	WriterScore	-0.186733	0.000154141
T cell regulatory (Tregs)_CIBERSORT	WriterScore	-0.170749	0.000549667
Macrophage M0_CIBERSORT	WriterScore	0.218901	8.54e-06
Macrophage M2_CIBERSORT	WriterScore	0.169147	0.000620726
Myeloid dendritic cell activated_CIBERSORT	WriterScore	-0.176922	0.000340718
Neutrophil_CIBERSORT	WriterScore	0.134053	0.00683084
B cell plasma_CIBERSORT-ABS	WriterScore	-0.112491	0.0234003
T cell CD8+_CIBERSORT-ABS	WriterScore	-0.198876	5.45e-05
T cell follicular helper_CIBERSORT-ABS	WriterScore	-0.194123	8.25e-05
T cell regulatory (Tregs)_CIBERSORT-ABS	WriterScore	-0.136142	0.00600453
NK cell activated_CIBERSORT-ABS	WriterScore	-0.100624	0.0427222
Macrophage M0_CIBERSORT-ABS	WriterScore	0.181335	0.000239697
Myeloid dendritic cell activated_CIBERSORT-ABS	WriterScore	-0.178006	0.000312771
Neutrophil_CIBERSORT-ABS	WriterScore	0.115844	0.0195508
Monocyte_QUANTISEQ	WriterScore	0.107053	0.0310359
Neutrophil_QUANTISEQ	WriterScore	-0.255214	1.86e-07
NK cell_QUANTISEQ	WriterScore	-0.121165	0.0145702
T cell CD8+_QUANTISEQ	WriterScore	-0.184471	0.000185743
Myeloid dendritic cell_QUANTISEQ	WriterScore	-0.168036	0.000674838
uncharacterized cell_QUANTISEQ	WriterScore	0.14359	0.00376702
T cell_MCPCOUNTER	WriterScore	-0.261394	1.02e-07
T cell CD8+_MCPCOUNTER	WriterScore	-0.149008	0.00261247
B cell_MCPCOUNTER	WriterScore	-0.111164	0.0251399
Monocyte_MCPCOUNTER	WriterScore	0.102854	0.0383455
Macrophage/Monocyte_MCPCOUNTER	WriterScore	0.102854	0.0383455
Cancer associated fibroblast_MCPCOUNTER	WriterScore	0.21156	1.8e-05
B cell_XCELL	WriterScore	-0.114186	0.0213789
T cell CD4+ memory_XCELL	WriterScore	-0.10025	0.043503
T cell CD4+ naive_XCELL	WriterScore	-0.222702	5.88e-06
T cell CD4+ central memory_XCELL	WriterScore	-0.144402	0.00354619
T cell CD4+ effector memory_XCELL	WriterScore	-0.130238	0.00860574
T cell CD8+ naive_XCELL	WriterScore	-0.119547	0.0159511
T cell CD8+_XCELL	WriterScore	-0.337341	2.91e-12
T cell CD8+ central memory_XCELL	WriterScore	-0.157514	0.00145291
T cell CD8+ effector memory_XCELL	WriterScore	-0.110123	0.0264982
Class-switched memory B cell_XCELL	WriterScore	-0.152986	0.00199284
Common lymphoid progenitor_XCELL	WriterScore	0.153563	0.00191506
Eosinophil_XCELL	WriterScore	-0.144985	0.0034133
Cancer associated fibroblast_XCELL	WriterScore	0.139039	0.00500716
Granulocyte-monocyte progenitor_XCELL	WriterScore	0.133225	0.00718554
Mast cell_XCELL	WriterScore	0.133243	0.00717775
B cell plasma_XCELL	WriterScore	-0.216753	1.05e-05
T cell CD4+ Th2_XCELL	WriterScore	0.207806	2.44e-05
T cell regulatory (Tregs)_XCELL	WriterScore	-0.104657	0.0350245
Cancer associated fibroblast_EPIC	WriterScore	0.14188	0.00420607
T cell CD4+_EPIC	WriterScore	-0.260925	1.07e-07
T cell CD8+_EPIC	WriterScore	-0.140097	0.00471291

## Sheet: B
Writer-Score negatively correlated with some anticancer TIICs in clinical sample dataset
immune	cor	pvalue
B cell_TIMER	-0.359953	0.00472964
B cell memory_CIBERSORT	-0.254645	0.0495903
B cell plasma_CIBERSORT	-0.455203	0.000257866
T cell CD4+ naive_CIBERSORT	-0.278217	0.0313645
Macrophage M2_CIBERSORT	0.411392	0.0011975
Myeloid dendritic cell activated_CIBERSORT	-0.40569	0.00130058
B cell memory_CIBERSORT-ABS	-0.25617	0.0481953
B cell plasma_CIBERSORT-ABS	-0.288026	0.0256392
T cell CD4+ naive_CIBERSORT-ABS	-0.274908	0.0335219
Myeloid dendritic cell activated_CIBERSORT-ABS	-0.407912	0.00121569
B cell_MCPCOUNTER	-0.258794	0.0461482
Macrophage_XCELL	0.274413	0.0338546
Macrophage M1_XCELL	0.316047	0.0138936
T cell CD4+_EPIC	-0.331092	0.0100664
Macrophage_EPIC	0.281523	0.0296637
