# Supplementary material for: Four types of adenine-related RNA modification writers -mediated molecular subtypes contribute to predicting clinical outcomes and treatment options in bladder cancer
Source: Front Immunol. 2023 Aug 11;14:1152806. doi: 10.3389/fimmu.2023.1152806 (PMC10450768; doi:10.3389/fimmu.2023.1152806)
Supplement: Supplementary Table 9 — A-D: (A) A majority of immunomodulators were overexpressed in low writer-score group compared with high writer-score group in GEO meta- dataset; (B) A majority of effector genes of several anticancer TIICs were overexpressed in low writer-score group compared with high writer-score group in GEO meta- dataset; (C) A majority of immunomodulators were overexpressed in low writer-score group compared with high writer-score group in E-MTAB-4321 dataset; (D) A majority of effector genes of several anticancer TIICs were overexpressed in low writer-score group compared with high writer-score group in E-MTAB-4321 dataset. GEO, Gene Expression Omnibus; TIICs, tumor-infiltrating immune cells. [file Table_9.xlsx]

## Sheet: A
A majority of immunomodulators were overexpressed in low-goup compared with high-group in GEO meta- dataset
id	logFC	AveExpr	t	P.Value	adj.P.Val	B
HLA-C	0.6487	2.35556	7.25523	3.47827e-12	3.75654e-10	17.165
CXCL11	0.791133	2.0041	6.4963	3.44061e-10	1.83301e-08	12.7004
XCL1	0.440382	2.00094	6.4287	5.0917e-10	1.83301e-08	12.3204
CD40LG	0.390411	2.04484	6.05642	4.18043e-09	1.12872e-07	10.282
CD28	0.350894	2.06823	5.71846	2.60885e-08	5.63511e-07	8.51399
IL2RA	0.358818	2.05747	5.65098	3.72519e-08	6.70534e-07	8.17064
CCR5	0.393486	1.9816	5.43429	1.14414e-07	1.76524e-06	7.09047
CXCR3	0.475712	2.09069	5.29556	2.30604e-07	3.11315e-06	6.41702
CD80	0.330487	2.08726	5.09413	6.22292e-07	7.41707e-06	5.46498
ICOS	0.605757	2.24009	5.07379	6.86766e-07	7.41707e-06	5.37057
CXCL13	0.795126	2.22204	4.94377	1.28042e-06	1.25714e-05	4.77451
CCR4	0.356483	2.0285	4.87713	1.7534e-06	1.50505e-05	4.47411
CCR6	0.337369	2.16622	4.86037	1.89669e-06	1.50505e-05	4.39909
IL6R	0.273494	2.07438	4.85433	1.95099e-06	1.50505e-05	4.37214
KLRC1	0.270978	1.99157	4.83137	2.17168e-06	1.56361e-05	4.26983
CXCL10	1.02466	2.54625	4.54954	7.83089e-06	5.0394e-05	3.04821
CXCR6	0.425233	2.12563	4.54664	7.93239e-06	5.0394e-05	3.03597
CCR2	0.424151	2.04704	4.47111	1.10685e-05	6.64108e-05	2.7196
CXCR5	0.315219	2.17326	4.37213	1.70139e-05	9.67016e-05	2.31196
LTA	0.452132	2.20385	4.36022	1.79077e-05	9.67016e-05	2.26346
CCL16	0.277824	2.03549	4.33148	2.02542e-05	0.000104165	2.14688
TNFRSF18	0.283784	2.11932	4.31892	2.13696e-05	0.000104905	2.09614
CCR3	0.329986	2.01684	4.30112	2.30509e-05	0.000108239	2.02449
TNFRSF9	0.311514	2.11974	4.28067	2.51392e-05	0.000110467	1.94247
TNFRSF4	0.528842	2.2992	4.27665	2.55711e-05	0.000110467	1.92636
CCL7	0.280774	1.96823	4.24586	2.9117e-05	0.000120948	1.80361
TAP2	0.412651	2.28672	4.20496	3.45577e-05	0.00013471	1.64181
CCL22	0.579341	2.25853	4.20243	3.49248e-05	0.00013471	1.63183
CCL24	0.309857	1.9673	4.1669	4.0483e-05	0.000150764	1.49246
CXCL17	0.81494	2.5677	4.09112	5.52864e-05	0.000198703	1.19871
CXCL9	0.857186	2.40278	4.08349	5.70352e-05	0.000198703	1.16938
CCL17	0.509638	2.2101	3.97464	8.84665e-05	0.000298575	0.756572
TNFSF14	0.216	2.08043	3.89211	0.000122622	0.000394583	0.450253
MICB	0.498222	2.30956	3.88372	0.000126718	0.000394583	0.419456
CCL18	0.387046	1.96327	3.88141	0.000127874	0.000394583	0.410948
TNFSF18	0.274677	1.96822	3.85777	0.000140235	0.000420704	0.324515
TNFRSF13B	0.393793	2.13483	3.73022	0.000228949	0.000668284	-0.133712
XCR1	0.225081	2.07841	3.57298	0.00041137	0.00116916	-0.679246
HLA-G	0.498153	2.48256	3.5623	0.000427758	0.00118456	-0.715519
CCR10	0.213511	2.07811	3.48654	0.00056285	0.00151969	-0.969992
HLA-F	0.554595	2.65795	3.3937	0.000782777	0.00206195	-1.27493
CCR9	0.255043	2.00637	3.35442	0.00089807	0.00230932	-1.40165
CD27	0.452229	2.25835	3.32552	0.000992772	0.00249347	-1.49399
CXCR4	0.44139	2.28771	3.28724	0.00113261	0.00278003	-1.61521
RAET1E	0.212323	2.1042	3.24587	0.00130413	0.00312991	-1.74473
HLA-DOB	0.368903	2.16497	3.15492	0.00176924	0.00415388	-2.0241
CXCL3	0.248344	2.04385	3.09944	0.0021238	0.00486365	-2.19087
ULBP1	0.204634	2.03699	3.09403	0.00216162	0.00486365	-2.20696
CD48	0.54976	2.3462	3.08024	0.00226103	0.0049835	-2.24794
TAPBP	0.213054	2.29312	3.05821	0.00242848	0.00524552	-2.31299
TNFRSF17	0.478541	2.20726	3.04227	0.00255674	0.00541426	-2.35981
TNFSF13B	0.396775	2.24978	2.84574	0.00473772	0.00983988	-2.91799
CD86	0.247505	2.1405	2.74166	0.00648198	0.0132086	-3.19929
TNFSF9	0.188328	2.0616	2.59063	0.0100506	0.0200337	-3.58976
CD70	0.197276	2.01424	2.58535	0.0102023	0.0200337	-3.60303
CCL27	0.179492	2.05606	2.55069	0.0112502	0.0216968	-3.68948
TNFRSF25	0.219724	2.42688	2.35603	0.0191179	0.0361132	-4.15424
HLA-DRB1	0.704054	2.62283	2.3506	0.0193941	0.0361132	-4.16671
CCL3	0.36351	2.18389	2.32625	0.0206747	0.0378451	-4.22221
CCL19	0.447079	2.31149	2.31588	0.0212423	0.0382361	-4.24569
ICOSLG	0.172475	2.19631	2.29225	0.0225871	0.0397018	-4.29881
CCR1	0.213332	2.1294	2.28876	0.0227918	0.0397018	-4.3066
TNFSF4	0.162467	2.09018	2.26364	0.024314	0.0416811	-4.3624
BTNL2	0.138756	2.12421	2.25588	0.0248019	0.0418531	-4.37952
TNFRSF14	-0.297254	2.95341	-2.21511	0.0275076	0.0455617	-4.46853
CCL13	0.35074	2.23817	2.2103	0.0278433	0.0455617	-4.47893
B2M	-0.413394	3.11058	-2.18902	0.0293698	0.0473424	-4.52465
CD276	0.155103	2.16272	2.10823	0.0358447	0.0569298	-4.69439
CCL8	0.39757	2.19422	2.09428	0.0370783	0.0580357	-4.72307
TAP1	0.373876	2.84554	1.97295	0.0494237	0.0762537	-4.9647
CXCL1	0.296545	2.06479	1.7592	0.0795674	0.121032	-5.35617
CCR7	0.363029	2.65786	1.73432	0.0838948	0.125842	-5.3989
NT5E	-0.255876	2.37282	-1.72	0.0864688	0.127926	-5.42321
CXCL5	0.239915	2.05102	1.68716	0.0926181	0.135172	-5.47823
CXCL2	0.233683	1.95456	1.65373	0.0992329	0.142895	-5.53316
PVR	-0.149311	2.20329	-1.62396	0.10544	0.149836	-5.58118
TNFRSF13C	0.087279	2.196	1.54849	0.122563	0.170057	-5.69905
CCL26	0.0784474	2.01241	1.54743	0.122819	0.170057	-5.70067
HLA-DPB1	0.211954	2.24511	1.5091	0.132332	0.180692	-5.75839
CCL20	0.281448	2.24379	1.5032	0.133846	0.180692	-5.76715
TNFSF13	0.0913553	2.10095	1.46692	0.143451	0.191268	-5.82025
HLA-DMA	0.254349	2.71604	1.44999	0.148112	0.195074	-5.84459
CCL11	0.142542	2.06047	1.32318	0.18679	0.243052	-6.01808
HLA-DQA1	0.279076	2.59996	1.27485	0.203353	0.261454	-6.08006
CX3CL1	-0.195385	2.17451	-1.25681	0.209804	0.263647	-6.10261
CCL5	0.256654	2.55388	1.25643	0.209941	0.263647	-6.10309
HLA-E	0.150697	2.61984	1.15954	0.247163	0.305479	-6.21875
ENTPD1	0.128383	2.30838	1.15526	0.248909	0.305479	-6.22365
CXCL12	0.143758	2.16912	1.09187	0.275773	0.334645	-6.29408
HLA-DOA	0.174078	2.35459	1.07073	0.285157	0.342188	-6.31668
CXCL16	0.0811661	2.36997	1.04336	0.297626	0.353226	-6.3453
HLA-B	0.2201	3.13577	0.983192	0.326309	0.383059	-6.40564
CCL23	0.0795826	2.0872	0.948668	0.343557	0.39897	-6.43865
CX3CR1	0.0771116	2.25586	0.730086	0.465911	0.535301	-6.62041
HLA-A	-0.144011	3.17949	-0.716172	0.474445	0.537095	-6.63038
CCL28	0.0646338	2.17117	0.711359	0.477418	0.537095	-6.63379
CXCL6	0.144342	2.35154	0.692469	0.489182	0.544656	-6.64693
HLA-DMB	0.115293	2.65974	0.592049	0.554266	0.610824	-6.71089
CCL15	0.0714637	2.10706	0.552138	0.581267	0.632707	-6.73354
IL6	0.0774989	1.93416	0.545467	0.58584	0.632707	-6.73717
HLA-DQB1	0.0849419	2.35785	0.52386	0.600765	0.642402	-6.74863
HLA-DPA1	0.0899859	2.81831	0.412989	0.679911	0.719906	-6.80017
HLA-DRA	-0.0296756	3.0201	-0.123916	0.901465	0.943212	-6.87721
CCL21	0.0144963	2.11053	0.115308	0.908278	0.943212	-6.87823
CXCL14	-0.0130664	2.65944	-0.0755879	0.939798	0.966649	-6.88199
CD40	0.00285917	2.3127	0.0276948	0.977924	0.985411	-6.88445
TNFSF15	-0.00203398	2.27882	-0.0256969	0.979516	0.985411	-6.8845
CCL2	-0.00367743	2.40924	-0.0183006	0.985411	0.985411	-6.88467

## Sheet: B
A majority of effector genes of several anticancer TIICs were overexpressed in low-goup compared with high-group in GEO meta- dataset
id	logFC	AveExpr	t	P.Value	adj.P.Val	B
CTLA4	0.551221	2.13392	6.35173	7.90004e-10	2.37001e-08	11.9218
IL21R	0.497639	2.07591	5.4861	8.75788e-08	1.31368e-06	7.38004
CXCR3	0.475712	2.09069	5.283	2.45101e-07	2.45101e-06	6.39213
GZMM	0.333034	2.04042	5.20886	3.54229e-07	2.65672e-06	6.03914
SIGLEC1	0.257523	2.05383	4.99673	9.93533e-07	5.9612e-06	5.05231
SLAMF1	0.50883	2.12921	4.94276	1.28473e-06	6.42365e-06	4.80678
IFNG	0.59588	1.98754	4.73282	3.42012e-06	1.46577e-05	3.87318
CXCL10	1.02466	2.54625	4.55329	7.69342e-06	2.88503e-05	3.10247
CXCL9	0.857186	2.40278	4.08648	5.63041e-05	0.00018768	1.22109
LILRB4	0.384498	2.08811	3.39624	0.000775543	0.00232663	-1.22406
GZMB	0.604977	2.32813	3.23405	0.001357	0.00341884	-1.73833
LILRA2	0.291699	1.91357	3.23176	0.00136754	0.00341884	-1.74541
SLAMF8	0.357418	2.13865	3.17935	0.00163068	0.00376311	-1.90647
PRF1	0.328134	2.13226	3.03869	0.00258571	0.00554081	-2.32655
CYBB	0.39203	2.27831	2.84651	0.00472562	0.00945124	-2.87158
FLT3LG	0.207555	2.208	2.78365	0.00571721	0.0107198	-3.04254
TBX21	0.235274	2.0125	2.57621	0.0104685	0.0184738	-3.58093
CLEC5A	0.212391	2.05958	2.54379	0.0114686	0.0191144	-3.66148
GZMA	0.39721	2.27083	2.45286	0.0147432	0.0232788	-3.88218
CD8A	0.358874	2.19488	2.41109	0.0165073	0.0247609	-3.98097
IL7R	0.328625	2.38469	1.91269	0.0567423	0.0810604	-5.033
C1QA	0.214321	2.22306	1.82877	0.0684294	0.0933128	-5.18691
CCL5	0.256654	2.55388	1.25731	0.209623	0.273422	-6.05443
C1QB	0.200743	2.65797	1.00223	0.317041	0.384714	-6.33906
SPON2	-0.0914145	2.14909	-0.994888	0.320595	0.384714	-6.34631
MARCO	0.0760562	1.9378	0.878409	0.380427	0.438954	-6.45421
CSF1R	-0.144058	2.5604	-0.819388	0.413217	0.45913	-6.50379
MS4A6A	0.13111	2.44368	0.781176	0.435316	0.46641	-6.53406
FGL2	0.0487905	2.41269	0.323453	0.746578	0.772322	-6.78455
SLC15A3	0.0404547	2.56508	0.261464	0.793915	0.793915	-6.80253

## Sheet: C
A majority of immunomodulators were overexpressed in low-goup compared with high-group in E-MTAB-4321 dataset
id	logFC	AveExpr	t	P.Value	adj.P.Val	B
MICB	4.04779	5.4753	8.0842	5.24788e-15	6.34994e-13	23.4585
PVR	6.12268	15.5036	6.42518	3.20797e-10	1.2996e-08	12.7373
ICOSLG	2.55768	4.59705	6.42445	3.22214e-10	1.2996e-08	12.7331
TAPBP	15.7716	65.6848	6.06956	2.62688e-09	6.73878e-08	10.7031
CD276	9.75586	40.3454	6.05946	2.78462e-09	6.73878e-08	10.6468
ULBP1	0.439664	0.509453	5.51793	5.65031e-08	1.13948e-06	7.74517
TAP1	20.1136	41.0102	5.4082	1.01091e-07	1.74743e-06	7.18616
CCL15	-9.01181	12.8438	-5.3575	1.31836e-07	1.99401e-06	6.9312
XCL1	0.577625	0.896255	5.31277	1.66347e-07	2.23644e-06	6.70807
CXCR4	6.63622	14.1162	4.97871	8.97384e-07	1.08583e-05	5.09424
TNFRSF18	0.415339	0.578805	4.9548	1.00891e-06	1.1098e-05	4.98233
TNFSF18	0.249844	0.282283	4.67241	3.88299e-06	3.91535e-05	3.69757
CCL28	2.67924	5.08642	4.57241	6.15937e-06	5.73295e-05	3.25907
CCR3	0.337534	0.461719	4.49249	8.8522e-06	7.65083e-05	2.91487
ENTPD1	7.16476	25.8751	4.40728	1.2955e-05	0.000104504	2.554
XCR1	0.464601	0.520614	4.37112	1.51989e-05	0.000114942	2.40279
HLA-B	297.844	816.626	4.34073	1.73677e-05	0.000123617	2.27661
CD86	2.46593	5.19356	4.24877	2.58823e-05	0.000173987	1.89968
CD80	0.73311	1.40504	4.06972	5.51279e-05	0.000344632	1.18733
HLA-C	103.941	333.881	4.06181	5.69639e-05	0.000344632	1.15653
TNFRSF4	0.399267	0.852261	4.03498	6.36368e-05	0.000359535	1.05242
HLA-G	1.41346	3.21701	4.02845	6.537e-05	0.000359535	1.02718
CXCL16	4.743	17.5892	3.99669	7.44571e-05	0.000391709	0.904958
TAP2	5.13295	16.6669	3.924	9.99642e-05	0.000503986	0.628693
CXCR1	0.17066	0.204863	3.86083	0.000128661	0.000622721	0.392425
CXCL2	3.07404	3.36213	3.80893	0.000157897	0.00073483	0.201022
IL2RA	3.70699	6.11876	3.79004	0.000170015	0.000761919	0.131971
CCR1	2.65028	4.34334	3.7378	0.000208271	0.000900028	-0.0573709
CCR10	0.102336	0.185083	3.63856	0.000304242	0.00126942	-0.41016
TNFRSF8	0.175506	0.280099	3.62711	0.000317663	0.00128124	-0.450275
CXCL17	19.0961	38.3622	3.58821	0.000367553	0.00143464	-0.585733
LTA	0.199059	0.272711	3.56221	0.000404884	0.00153097	-0.675466
TNFRSF25	2.82049	13.9421	3.47359	0.000560597	0.00205552	-0.976747
CXCL11	4.29188	5.36834	3.46341	0.000581681	0.0020701	-1.01087
CXCL1	12.0819	13.9547	3.38165	0.000780076	0.00269683	-1.28168
HHLA2	0.244008	0.231528	3.35792	0.000848487	0.00285186	-1.35911
CXCL9	12.1561	11.8638	3.30181	0.00103309	0.00337847	-1.54014
CCL8	0.863753	1.25724	3.26946	0.00115581	0.00368034	-1.64318
HLA-DMA	10.5857	35.6419	3.23786	0.00128866	0.00399815	-1.74293
CCR8	0.364708	0.746002	3.21896	0.0013747	0.00415846	-1.80213
HLA-F	35.319	112.572	3.21004	0.00141713	0.00418228	-1.82996
TNFSF13B	1.42328	4.94376	3.18598	0.00153768	0.00442999	-1.90463
RAET1E	-2.9055	10.1353	-3.13479	0.00182638	0.00513934	-2.06176
HLA-DPA1	46.4697	116.505	3.10396	0.00202356	0.00556479	-2.15521
CCL26	0.135871	0.126075	3.07838	0.0022018	0.00592039	-2.23206
IL6	1.2793	1.6742	3.06965	0.00226592	0.00596036	-2.25817
CCL3	0.658294	1.51219	3.00504	0.00279602	0.00719827	-2.44905
HLA-DQA2	1.42625	3.42042	2.97634	0.00306611	0.00772914	-2.53259
CXCL3	0.807791	1.04172	2.94188	0.00342183	0.00844983	-2.63187
HLA-DRA	80.6096	220.878	2.93448	0.00350297	0.00847718	-2.65304
HLA-DQA1	14.108	24.1433	2.91308	0.0037477	0.0088916	-2.71401
CCL25	0.0952328	0.0747249	2.89737	0.00393709	0.00916129	-2.75847
HLA-DRB1	37.102	87.9434	2.88868	0.00404547	0.00923589	-2.78295
HLA-DMB	4.9395	14.8803	2.84081	0.00469347	0.0105168	-2.91665
CCL22	1.25052	2.33854	2.82733	0.00489214	0.0106443	-2.9539
TNFRSF13C	0.710303	0.846007	2.82507	0.00492628	0.0106443	-2.96014
CCL18	9.2265	6.8226	2.80016	0.00531612	0.0112851	-3.02847
CXCL10	15.9108	20.6787	2.79365	0.00542241	0.0113123	-3.04622
CXCL5	2.56161	2.03135	2.76958	0.00583282	0.0119622	-3.11156
CCR9	0.118497	0.104876	2.75818	0.00603672	0.012174	-3.1423
CCL16	0.148981	0.240971	2.73079	0.00655353	0.0129996	-3.2157
CCL7	0.183208	0.136622	2.70047	0.00717156	0.0139961	-3.29608
ICOS	0.500615	1.3755	2.69433	0.00730307	0.0140265	-3.31227
TNFRSF9	0.60732	0.88496	2.64855	0.00835318	0.0157927	-3.43175
CCL1	0.103626	0.0904419	2.64091	0.00854099	0.0158994	-3.45149
CCL13	2.9023	6.86442	2.56924	0.0104967	0.019244	-3.63405
CX3CL1	1.60687	3.90746	2.55657	0.0108811	0.0196509	-3.66579
CCL17	1.4803	3.80184	2.42657	0.015614	0.0277837	-3.98287
CCL11	1.15729	1.69998	2.30091	0.0218292	0.0382802	-4.27399
NT5E	-6.77119	26.4997	-2.2953	0.0221515	0.0382904	-4.28665
HLA-DOB	0.893432	1.95818	2.13192	0.033526	0.0554367	-4.64162
HLA-E	32.7178	343.085	2.12859	0.0338024	0.0554367	-4.6486
CCR5	0.486387	1.99119	2.12836	0.0338221	0.0554367	-4.64909
TNFSF13	1.32688	12.0438	2.12738	0.0339034	0.0554367	-4.65113
CCL24	0.50253	0.500469	2.06787	0.0391935	0.0632321	-4.77379
CCL2	5.32437	20.3729	1.96259	0.0502774	0.0796504	-4.98241
CCL23	0.19764	0.445199	1.9591	0.0506866	0.0796504	-4.98915
HLA-DPB1	21.1643	85.6742	1.91477	0.0561227	0.0863833	-5.07363
CXCL13	2.74172	3.52888	1.91152	0.0565401	0.0863833	-5.07976
HLA-A	65.304	479.101	1.90709	0.0571129	0.0863833	-5.08809
TNFSF4	0.618896	0.961427	1.89045	0.0593071	0.0885945	-5.11918
HLA-DQB1	25.3644	67.0757	1.86722	0.0624869	0.0922062	-5.16214
CXCL6	1.94631	3.38976	1.82075	0.0692741	0.10099	-5.24652
CCL5	5.65055	10.2335	1.81314	0.0704413	0.101469	-5.26013
CCL14	-1.01143	3.01405	-1.79501	0.0732885	0.104328	-5.29236
CCL4	0.498784	1.88886	1.67964	0.0936846	0.131812	-5.48987
TNFSF14	0.278921	1.2888	1.623	0.105253	0.146386	-5.58211
CXCL14	-4.8409	34.5977	-1.60948	0.108176	0.14806	-5.60366
TNFSF9	0.488534	0.46688	1.60616	0.108904	0.14806	-5.60893
CCR4	0.456882	1.89512	1.53374	0.125761	0.167632	-5.72111
CXCR3	0.106273	0.409644	1.53248	0.126071	0.167632	-5.72301
TNFRSF13B	0.209366	0.502988	1.52072	0.128996	0.169658	-5.74073
CD27	0.844086	3.16439	1.49132	0.136543	0.177652	-5.78444
HLA-DOA	2.22305	10.4258	1.44022	0.150464	0.193683	-5.85838
CD70	0.983535	0.714663	1.4073	0.159993	0.20378	-5.90467
XCL2	0.0928843	0.502747	1.3658	0.172648	0.217608	-5.96151
CD28	0.58921	3.34893	1.34496	0.179281	0.221702	-5.98942
CCR7	1.49023	6.06151	1.34409	0.17956	0.221702	-5.99057
CCL19	2.12954	4.43038	1.32572	0.18557	0.226807	-6.0148
CCL21	0.921583	1.80385	1.31873	0.187897	0.227355	-6.02394
CD40	1.83822	22.2472	1.22956	0.219473	0.262933	-6.13624
CXCR6	0.320226	2.26259	1.19234	0.233725	0.277262	-6.1808
CX3CR1	-0.222906	1.71574	-1.10121	0.271362	0.317473	-6.28416
KLRC1	0.17661	1.02012	1.09775	0.272869	0.317473	-6.28792
CCL20	-12.5937	20.063	-0.970928	0.332079	0.382681	-6.41773
CXCR2	-0.493187	5.65224	-0.84286	0.399731	0.456297	-6.53272
TNFRSF14	-1.1177	30.1408	-0.819024	0.413184	0.467245	-6.55234
CCR6	0.204476	1.72418	0.771684	0.440686	0.493731	-6.58963
TMIGD2	-0.0792709	0.869947	-0.753892	0.451288	0.500971	-6.60308
CCR2	0.162659	1.97743	0.626229	0.531466	0.584612	-6.69036
KLRK1	0.234275	3.42423	0.60655	0.54444	0.593488	-6.70238
BTNL2	-0.0594107	0.455002	-0.593221	0.553316	0.597779	-6.71031
CXCL12	0.730974	11.3626	0.53632	0.591989	0.6339	-6.74216
CCL27	-0.0432046	0.480679	-0.520736	0.602794	0.639807	-6.75032
IL6R	0.246138	7.3723	0.309756	0.756883	0.795809	-6.83718
CD48	0.666788	14.0937	0.301816	0.762925	0.795809	-6.83959
TNFSF15	0.321694	14.292	0.283773	0.776708	0.80204	-6.84483
B2M	161.401	7708.08	0.276669	0.782155	0.80204	-6.8468
CXCR5	0.032549	0.494507	0.11847	0.905745	0.919871	-6.8778
TNFRSF17	-0.0559991	1.77059	-0.110236	0.912269	0.919871	-6.87873
CD40LG	0.00568368	1.64241	0.0226341	0.981952	0.981952	-6.8845

## Sheet: D
A majority of effector genes of several anticancer TIICs were overexpressed in low-goup compared with high-group in E-MTAB-4321 dataset
id	logFC	AveExpr	t	P.Value	adj.P.Val	B
NCR1	0.316097	0.328072	5.24737	2.33004e-07	8.15515e-06	6.53711
SPON2	2.45189	7.133	4.99827	8.15002e-07	1.26195e-05	5.34652
SIGLEC1	0.50723	0.910234	4.91963	1.19747e-06	1.26195e-05	4.98142
SLAMF8	1.18926	1.68127	4.88124	1.44222e-06	1.26195e-05	4.8051
IL21R	0.560564	0.823566	4.70842	3.28161e-06	2.29712e-05	4.02679
CTLA4	1.16878	1.93772	4.35995	1.59632e-05	9.31184e-05	2.53543
GZMB	3.9132	4.56005	4.11093	4.64316e-05	0.000232158	1.53451
PRR5L	-3.1002	8.35293	-4.00586	7.17124e-05	0.000313742	1.12859
MMP8	0.174768	0.149219	3.83746	0.000141123	0.000548812	0.498505
TBX21	0.207322	0.458669	3.75319	0.000196221	0.000686773	0.192745
CLEC5A	0.819255	1.77695	3.46035	0.000588148	0.00187138	-0.819897
C1QB	17.3112	30.4763	3.41353	0.000696187	0.00203055	-0.974585
LILRB4	1.77486	3.093	3.32717	0.000945437	0.00254541	-1.25461
PRF1	0.725703	1.52463	3.15854	0.00168671	0.00421677	-1.78167
CSF1R	1.4493	5.0388	3.04572	0.0024504	0.00571761	-2.11963
FGL2	-6.21933	21.3436	-2.92254	0.00363763	0.00795732	-2.47511
CXCL10	15.9108	20.6787	2.79412	0.00541472	0.011148	-2.83064
SLC15A3	1.12937	5.88178	2.33618	0.0198972	0.0386891	-3.9721
CYBB	5.08062	17.1309	2.14834	0.0321923	0.0593017	-4.38276
LILRA2	0.0988674	0.290764	2.05558	0.0403698	0.0706471	-4.57311
MARCO	0.698716	0.865079	2.01635	0.0443262	0.0738769	-4.65113
CD8A	0.584899	2.30048	1.99031	0.0471301	0.0748525	-4.7021
SLAMF1	0.654774	2.29361	1.97201	0.0491888	0.0748525	-4.73754
IFNG	0.290434	0.680327	1.93163	0.0539997	0.0787495	-4.81457
IL7R	4.2263	14.8417	1.90467	0.0574272	0.0803981	-4.86515
CCL5	5.65055	10.2335	1.81344	0.0703947	0.0947621	-5.03105
C1QA	4.45125	13.0298	1.72881	0.0844939	0.109529	-5.1778
CCL4	0.498784	1.88886	1.67999	0.0936164	0.11702	-5.25929
CD8B	0.4054	1.54518	1.63583	0.102538	0.123752	-5.33102
GZMA	1.53649	7.62371	1.57513	0.115894	0.135209	-5.42654
CXCR3	0.106273	0.409644	1.53394	0.125712	0.141932	-5.48932
CRTAM	0.278915	1.49662	1.44125	0.150174	0.164252	-5.62457
FLT3LG	0.277468	3.05876	1.38906	0.165467	0.175495	-5.69705
GZMM	0.0333794	0.197075	1.03876	0.299446	0.308253	-6.11477
MS4A6A	3.43288	37.1991	0.795871	0.426505	0.426505	-6.33395
