# Supplementary material for: Four types of adenine-related RNA modification writers -mediated molecular subtypes contribute to predicting clinical outcomes and treatment options in bladder cancer
Source: Front Immunol. 2023 Aug 11;14:1152806. doi: 10.3389/fimmu.2023.1152806 (PMC10450768; doi:10.3389/fimmu.2023.1152806)
Supplement: Supplementary Table 10 — A-B: (A) Multivariable Cox analysis revealed that the RNA modification pattern was an independent prognostic factor for BLCA; (B) The prognostic analyses of the Writer-Score across cancers using a univariate Cox regression model. BLCA, bladder cancer. [file Table_10.xlsx]

## Sheet: A
Multivariable Cox analysis revealed that the RNA modification patterns was an independent prognostic factor for BLCA
Genes	HR	HR.95L	HR.95H	pvalue
Age	1.03607	1.01529	1.05728	0.000610122
Sex	1.25787	0.824937	1.91802	0.286481
BMI	0.984795	0.963649	1.00641	0.166545
Stage	1.4802	1.10473	1.98329	0.00860946
Grade	2.89027	0.715011	11.6833	0.136419
Histology	0.910497	0.588134	1.40955	0.674119
LVI	1.68888	1.08479	2.62935	0.0203235
geneCluster	0.376004	0.159858	0.884407	0.0249971

## Sheet: B
The prognostic analyses of the Writer-Score across cancers using a univariate Cox regression model
cancer	HR	HR.95L	HR.95H	pvalue
ACC	0.971582	0.937601	1.00679	0.112471
BLCA	1.05454	1.04044	1.06883	1.05012e-14
BRCA	0.997251	0.984234	1.01044	0.681312
CESC	1.01118	0.992934	1.02976	0.231464
CHOL	1.0259	0.982417	1.0713	0.24722
COAD	1.01187	0.986922	1.03746	0.354148
DLBC	0.935937	0.862779	1.0153	0.110855
ESCA	0.996397	0.976125	1.01709	0.730674
GBM	0.995984	0.982136	1.01003	0.573227
HNSC	1.0034	0.993611	1.0133	0.49701
KICH	1.03146	0.937204	1.13519	0.526421
KIRC	1.00573	0.987386	1.02442	0.542712
KIRP	1.03631	0.993367	1.0811	0.0985904
LAML	0.967992	0.947177	0.989264	0.00335432
LGG	0.948471	0.933867	0.963302	2.34742e-11
LIHC	1.00387	0.987115	1.02092	0.652681
LUAD	0.999956	0.985343	1.01479	0.995367
LUSC	0.994209	0.98336	1.00518	0.299535
MESO	1.0392	1.01784	1.06102	0.000285184
OV	1.0104	1.00121	1.01967	0.0264329
PAAD	0.974168	0.952814	0.996002	0.0206552
PCPG	1.04213	0.960433	1.13077	0.321838
PRAD	1.0036	0.934861	1.0774	0.920887
READ	1.04617	0.994021	1.10106	0.0836117
SARC	1.00994	0.99467	1.02545	0.203136
SKCM	1.02282	1.0138	1.03192	6.02347e-07
STAD	1.01519	0.998785	1.03187	0.069726
TGCT	0.921254	0.829477	1.02319	0.125559
THCA	1.09172	1.02504	1.16275	0.00635525
THYM	0.948205	0.887614	1.01293	0.114431
UCEC	0.993894	0.978634	1.00939	0.437871
UCS	1.00455	0.976689	1.03321	0.751558
UVM	0.993818	0.962156	1.02652	0.707391
