# Supplementary material for: Four types of adenine-related RNA modification writers -mediated molecular subtypes contribute to predicting clinical outcomes and treatment options in bladder cancer
Source: Front Immunol. 2023 Aug 11;14:1152806. doi: 10.3389/fimmu.2023.1152806 (PMC10450768; doi:10.3389/fimmu.2023.1152806)
Supplement: Supplementary file 26 [file Table_11.xlsx]

## Sheet: Sheet1
Primer sequences of the RNA modification writers for reverse transcription- quantitative polymerase chain reaction.
Gene	Forward (5′-3′)	Reverse (5′-3′)
ADARB2	5'-CGCCATCCCACATACCTCCAAAG-3'	5'-TCTGCTCCTGCCTCCTCACTTC-3'
VIRMA	5'-AGGAGTAAGAGCCCATAGCAGTCTG-3'，	5'-GAGGTGGTGGTGGTGGAGAGTC-3';
ADAR	5'-GTGGAGAACGGAGAAGGCACAATC-3'	5'-GCCATCAGCCAGACACCAGTTG-3'
ADARB1	5'-TCAACTGGACGGTAGGCGACTC-3'	5'-GTTCTGGAGGATGACGCTGGATG-3'
CFI	5'-GCATTGCCGAGGATTAGAGACCAG-3'	5'-AGCCTGCACAGCCAACTTCATC-3'
CLP1	5'-GGAGGCATCTCAGTCAGTTCAGTTG-3'	5'-CGTAGTTGAGCAGAAGGCGACAC-3'
CPSF1	5'-CGTATGGCGTGGCTCTCAACAG-3'	5'-CGTCGCATCCACTCGCTTCTTC-3'
CPSF2	5'-GGCTGGAGTGCTATGGCTCAATC-3'	5'-GTATGGTGGCTCACGACTGTAATCC-3'
CPSF3	5'-CCTTGAGAAGCCAACCACCAGATG-3'	5'-GATGAACCCTGAGCAGCCGAAG-3'
CPSF4	5'-AAGGACACTACGCCAACAGATGC-3'	5'-AATGACCACCGCCACACAGAAC-3'
CSTF1	5'-ACGATGACACCGCAGTTCAGTATG-3'	5'-GAAGCATCAGCAGACCCAGTAGC-3'
CSTF2	5'-GGCAGAACCAAGTCACTCCACAG-3'	5'-GTCCTCCACCTGGCACTGATTTG-3'
CSTF3	5'-GCAGCAGAAGCGGATTCGGTAG-3'	5'-TCAAGCGGCACATACAAGACACC-3'
METTL14	5'-GCAGAGCAGAGCAGCATAGAGTG-3'	5'-GGAGGTTGCAGTGAGCCAAGATC-3'
METTL3	5'-CTACGGAATCCAGAGGCAGCATTG-3'	5'-GAGATGGCAAGACAGATGGACACAG-3'
NUDT21	5'-ACTCAGTTCGGCAACAAGTACATCC-3'	5'-TCTCCACCAGTTACCAATGCAATCG-3'
PABPN1	5'-AGGGAGATGGAGGAAGAAGCTG-3'	5'-AACCACAGCCATGAAAGTGAGC-3'
PCF11	5’-GGAAGAGAATATCTCACTGCCTT-3'	5’-GCAGAGGTTTAATAGGCCAAGC-3'
RBM15	5'-TCAGTCAGCCTCCTCCGTTATACAG-3'	5'-GCAACCCACCTCCTTATCCCTTTC-3'
RBM15B	5'-ATGAGGAACGGAGTAGGACCAAGG-3'	5'-GCTCGCTGTCTCTTGCCTTCTTC-3'
TRMT10C	5'-GCTGCCACCAGAGAGTTCATTGAG-3'	5'-CTTCCCTTGCTGCTGCTTTCATTTC-3'
TRMT6	5'-AGTGACCAGTGGAGGAAGTCTACAG-3'	5'-CGGGTGGATGGCTTCACAACAG-3'
TRMT61A	5'-ACGCAGATCCTCTACTCCACAGAC-3'	5'-GCACGGTGAGAAGGAGCAGAAG-3'
TRMT61B	5'-AGTCTTGCCCATCTCTCCCTCTG-3'	5'-TGACGCTCTTCGACCTCGGTAG-3'
WTAP	5'-GAAGGAGACACGCCAGCAGTTG-3'	5'-TTGTGTTGCCCTCCCTGTGAAATC-3'
ZC3H13	5'-CAGAGGTGACAGAAGCAGAGCATAC-3'	5'-GGTGGCAGAGGTGGAAATAGTGATG-3'
GAPDH	5'-TGACAACTTTGGTATCGTGGAAGG-3'	5'-AGGCAGGGATGATGTTCTGGAGAG-3'
